# Supplementary material for: Crystal structure of the fungal mannosyltransferase Och1 reveals active site primed for N-glycan binding
Source: PLoS One. 2025 Jul 31;20(7):e0329259. doi: 10.1371/journal.pone.0329259 (PMC12312940; doi:10.1371/journal.pone.0329259)
Supplement: S1 Data — Coordinate file in PDB format, containing a 3D model of Och1 in the substrate bound state. File contains Och1 bound to GDP-mannose and Man4 acceptor glycan. (PDB) [file pone.0329259.s008.pdb]

HETATM    1  C   MAN A   1      13.326 -20.948 -24.548  1.00  0.00           C  
HETATM    2  C   MAN A   1      12.129 -20.378 -23.735  1.00  0.00           C  
HETATM    3  C   MAN A   1      10.773 -20.725 -24.376  1.00  0.00           C  
HETATM    4  C   MAN A   1      10.591 -22.263 -24.521  1.00  0.00           C  
HETATM    5  C   MAN A   1      12.900 -22.162 -25.412  1.00  0.00           C  
HETATM    6  O   MAN A   1      11.859 -22.938 -24.724  1.00  0.00           O  
HETATM    7  C01 MAN A   1       2.430 -24.690 -24.819  1.00 20.00           C  
HETATM    8  O01 MAN A   1       3.802 -26.040 -28.126  1.00 20.00           O  
HETATM    9  C02 MAN A   1       3.778 -25.391 -24.942  1.00 20.00           C  
HETATM   10  C2  MAN A   1      14.111 -23.045 -25.760  1.00  0.00           C  
HETATM   11  O02 MAN A   1       5.759 -25.743 -31.251  1.00 20.00           O  
HETATM   12  O2  MAN A   1      13.970 -19.952 -25.359  1.00  0.00           O  
HETATM   13  O2  MAN A   1      12.172 -20.835 -22.384  1.00  0.00           O  
HETATM   14  O2  MAN A   1       9.723 -20.079 -23.658  1.00  0.00           O  
HETATM   15  C03 MAN A   1       4.555 -25.138 -23.630  1.00 20.00           C  
HETATM   16  O03 MAN A   1       4.453 -24.872 -26.084  1.00 20.00           O  
HETATM   17  C04 MAN A   1       3.704 -25.511 -22.380  1.00 20.00           C  
HETATM   18  O04 MAN A   1       7.359 -26.994 -28.723  1.00 20.00           O  
HETATM   19  C05 MAN A   1       7.174 -21.474 -26.069  1.00 20.00           C  
HETATM   20  C06 MAN A   1       7.341 -21.866 -27.571  1.00 20.00           C  
HETATM   21  O06 MAN A   1       2.432 -26.113 -22.774  1.00 20.00           O  
HETATM   22  C07 MAN A   1       8.283 -24.119 -26.812  1.00 20.00           C  
HETATM   23  C08 MAN A   1       7.343 -22.632 -25.069  1.00 20.00           C  
HETATM   24  O08 MAN A   1       0.679 -26.264 -24.319  1.00 20.00           O  
HETATM   25  C09 MAN A   1       4.899 -25.789 -27.107  1.00 20.00           C  
HETATM   26  O09 MAN A   1       5.767 -25.863 -23.620  1.00 20.00           O  
HETATM   27  C10 MAN A   1       4.085 -25.579 -29.488  1.00 20.00           C  
HETATM   28  C11 MAN A   1       5.445 -26.141 -29.934  1.00 20.00           C  
HETATM   29 O011 MAN A   1       2.586 -23.309 -24.557  1.00 20.00           O2+
HETATM   30 O011 MAN A   1       2.319 -26.072 -31.502  1.00  0.00           O  
HETATM   31  O11 MAN A   1       8.005 -23.165 -27.862  1.00 20.00           O  
HETATM   32  C12 MAN A   1       6.631 -25.813 -29.005  1.00 20.00           C  
HETATM   33  C13 MAN A   1       2.903 -25.463 -30.477  1.00 20.00           C  
HETATM   34  O13 MAN A   1       7.511 -22.176 -23.725  1.00 20.00           O  
HETATM   35  C14 MAN A   1       1.600 -25.361 -23.718  1.00 20.00           C  
HETATM   36  C15 MAN A   1       3.401 -24.369 -21.394  1.00 20.00           C  
HETATM   37  O15 MAN A   1       5.855 -20.928 -25.933  1.00 20.00           O  
HETATM   38  C16 MAN A   1       8.096 -20.701 -28.251  1.00 20.00           C  
HETATM   39  C17 MAN A   1       6.154 -25.145 -27.714  1.00 20.00           C  
HETATM   40  C18 MAN A   1       8.586 -23.428 -25.485  1.00 20.00           C  
HETATM   41  O22 MAN A   1      13.760 -23.990 -26.756  1.00  0.00           O  
HETATM   42  O25 MAN A   1       4.448 -23.441 -21.241  1.00 20.00           O  
HETATM   43  O30 MAN A   1       7.185 -25.052 -26.668  1.00 20.00           O  
HETATM   44 O162 MAN A   1       7.455 -19.816 -28.251  1.00 20.00           O  
HETATM   45 O182 MAN A   1       9.780 -22.559 -25.668  1.00 20.00           O  
HETATM   46  H   MAN A   1      14.057 -21.305 -23.815  1.00  0.00           H  
HETATM   47  H1  MAN A   1      12.201 -19.297 -23.700  1.00  0.00           H  
HETATM   48  H1  MAN A   1      10.758 -20.324 -25.389  1.00  0.00           H  
HETATM   49  H1  MAN A   1      12.457 -21.803 -26.343  1.00  0.00           H  
HETATM   50  H2  MAN A   1      13.798 -19.063 -25.006  1.00  0.00           H  
HETATM   51  H2  MAN A   1      12.828 -20.332 -21.891  1.00  0.00           H  
HETATM   52  H2  MAN A   1       9.715 -20.444 -22.764  1.00  0.00           H  
HETATM   53  H2  MAN A   1      10.141 -22.700 -23.641  1.00  0.00           H  
HETATM   54  H01 MAN A   1       1.896 -24.780 -25.764  1.00 20.00           H  
HETATM   55  H02 MAN A   1       3.623 -26.461 -25.093  1.00 20.00           H  
HETATM   56  H03 MAN A   1       5.855 -24.788 -31.266  1.00 20.00           H  
HETATM   57  H04 MAN A   1       4.816 -24.081 -23.594  1.00 20.00           H  
HETATM   58  H05 MAN A   1       4.229 -26.289 -21.824  1.00 20.00           H  
HETATM   59  H06 MAN A   1       7.701 -27.345 -29.548  1.00 20.00           H  
HETATM   60  H07 MAN A   1       9.154 -24.672 -27.117  1.00 20.00           H  
HETATM   61  H07 MAN A   1       7.942 -20.729 -25.807  1.00 20.00           H  
HETATM   62  H08 MAN A   1       6.346 -21.957 -28.016  1.00 20.00           H  
HETATM   63  H10 MAN A   1       3.159 -24.797 -20.421  1.00 20.00           H  
HETATM   64  H11 MAN A   1       6.451 -23.267 -25.130  1.00 20.00           H  
HETATM   65  H13 MAN A   1       5.154 -26.734 -26.645  1.00 20.00           H  
HETATM   66  H14 MAN A   1       6.265 -25.605 -22.839  1.00 20.00           H  
HETATM   67  H15 MAN A   1       5.834 -20.376 -25.137  1.00 20.00           H  
HETATM   68  H15 MAN A   1       4.257 -24.522 -29.322  1.00 20.00           H  
HETATM   69  H17 MAN A   1       5.341 -27.209 -29.892  1.00 20.00           H  
HETATM   70  H18 MAN A   1       8.798 -24.186 -24.725  1.00 20.00           H  
HETATM   71  H18 MAN A   1       7.309 -25.123 -29.505  1.00 20.00           H  
HETATM   72  H21 MAN A   1      14.903 -22.421 -26.168  1.00  0.00           H  
HETATM   73  H22 MAN A   1       6.670 -21.872 -23.366  1.00 20.00           H  
HETATM   74  H22 MAN A   1      14.428 -24.683 -26.835  1.00  0.00           H  
HETATM   75  H23 MAN A   1       1.030 -24.625 -23.166  1.00 20.00           H  
HETATM   76  H23 MAN A   1      14.477 -23.529 -24.847  1.00  0.00           H  
HETATM   77  H25 MAN A   1       4.060 -22.567 -21.347  1.00 20.00           H  
HETATM   78  H26 MAN A   1       2.524 -23.826 -21.739  1.00 20.00           H  
HETATM   79  H28 MAN A   1       8.395 -20.868 -29.143  1.00 20.00           H  
HETATM   80 H011 MAN A   1       1.413 -26.316 -31.308  1.00  0.00           H  
HETATM   81 H013 MAN A   1       3.026 -23.184 -23.713  1.00 20.00           H  
HETATM   82 H083 MAN A   1       0.022 -26.553 -23.666  1.00 20.00           H  
HETATM   83 H131 MAN A   1       3.299 -24.983 -31.342  1.00 20.00           H  
HETATM   84 H132 MAN A   1       2.072 -25.022 -30.032  1.00 20.00           H  
HETATM   85 H161 MAN A   1       8.995 -20.505 -27.673  1.00 20.00           H  
HETATM   86 H162 MAN A   1       7.941 -19.106 -28.677  1.00 20.00           H  
HETATM   87 H171 MAN A   1       5.873 -24.120 -27.947  1.00 20.00           H  
HETATM   88  C   GDM A   2       3.478 -29.490 -31.482  1.00  0.00           C  
HETATM   89  C   GDM A   2       2.977 -28.870 -32.730  1.00  0.00           C  
HETATM   90  O   GDM A   2       3.040 -28.698 -30.408  1.00  0.00           O  
HETATM   91  PA  GDM A   2      -2.152 -27.210 -27.601  1.00  0.00           P1+
HETATM   92  PB  GDM A   2       0.278 -27.124 -28.464  1.00  0.00           P1+
HETATM   93  C5' GDM A   2      -4.272 -28.286 -28.648  1.00  0.00           C  
HETATM   94  O5' GDM A   2      -3.567 -27.834 -27.495  1.00  0.00           O  
HETATM   95  C4' GDM A   2      -5.089 -27.159 -29.303  1.00  0.00           C  
HETATM   96  O4' GDM A   2      -5.958 -27.699 -30.281  1.00  0.00           O  
HETATM   97  C3' GDM A   2      -5.984 -26.375 -28.340  1.00  0.00           C  
HETATM   98  O3' GDM A   2      -5.417 -25.140 -28.046  1.00  0.00           O  
HETATM   99  C2' GDM A   2      -7.311 -26.220 -29.107  1.00  0.00           C  
HETATM  100  O2' GDM A   2      -7.289 -24.970 -29.821  1.00  0.00           O  
HETATM  101  C1' GDM A   2      -7.375 -27.447 -30.028  1.00  0.00           C  
HETATM  102  C01 GDM A   2       1.625 -28.615 -30.185  1.00  0.00           C  
HETATM  103  N1  GDM A   2     -10.635 -31.807 -30.442  1.00  0.00           N  
HETATM  104  O1A GDM A   2      -1.674 -26.681 -26.285  1.00  0.00           O1-
HETATM  105  C02 GDM A   2       2.951 -30.926 -31.396  1.00  0.00           C  
HETATM  106  C2  GDM A   2     -10.934 -30.606 -31.111  1.00  0.00           C  
HETATM  107  N2  GDM A   2     -12.050 -29.971 -30.513  1.00  0.00           N1+
HETATM  108  O2  GDM A   2      -0.456 -29.925 -30.225  1.00  0.00           O  
HETATM  109  O2A GDM A   2      -2.254 -25.753 -27.884  1.00  0.00           O1-
HETATM  110  C03 GDM A   2       1.411 -30.934 -31.325  1.00  0.00           C  
HETATM  111  N3  GDM A   2      -9.797 -29.683 -31.110  1.00  0.00           N  
HETATM  112  O3  GDM A   2       3.611 -27.675 -32.871  1.00  0.00           O  
HETATM  113  O3A GDM A   2      -1.048 -27.858 -28.408  1.00  0.00           O  
HETATM  114  O3B GDM A   2       0.114 -25.652 -28.697  1.00  0.00           O1-
HETATM  115  C04 GDM A   2       0.955 -30.018 -30.165  1.00  0.00           C  
HETATM  116  C4  GDM A   2      -9.021 -29.582 -29.933  1.00  0.00           C  
HETATM  117  C5  GDM A   2      -9.103 -30.580 -29.020  1.00  0.00           C  
HETATM  118  O05 GDM A   2       3.513 -31.523 -30.249  1.00  0.00           O  
HETATM  119  C6  GDM A   2      -9.830 -31.789 -29.356  1.00  0.00           C  
HETATM  120  O06 GDM A   2       0.828 -30.497 -32.538  1.00  0.00           O  
HETATM  121  O6  GDM A   2      -9.760 -32.842 -28.746  1.00  0.00           O  
HETATM  122  N7  GDM A   2      -8.360 -30.246 -27.919  1.00  0.00           N  
HETATM  123  C8  GDM A   2      -7.780 -29.133 -28.190  1.00  0.00           C  
HETATM  124  N9  GDM A   2      -8.094 -28.666 -29.443  1.00  0.00           N  
HETATM  125 O011 GDM A   2       1.549 -27.885 -28.987  1.00  0.00           O  
HETATM  126  HB2 GDM A   2       0.656 -26.605 -27.106  1.00  0.00           O1-
HETATM  127  H   GDM A   2       4.569 -29.461 -31.496  1.00  0.00           H  
HETATM  128  H1  GDM A   2       1.934 -28.605 -32.729  1.00  0.00           H  
HETATM  129  H2  GDM A   2     -11.165 -30.865 -32.144  1.00  0.00           H  
HETATM  130  H2  GDM A   2       3.166 -29.599 -33.499  1.00  0.00           H  
HETATM  131  H3  GDM A   2       3.122 -27.009 -32.385  1.00  0.00           H  
HETATM  132  H8  GDM A   2      -7.118 -28.620 -27.508  1.00  0.00           H  
HETATM  133  H01 GDM A   2       1.167 -28.026 -30.966  1.00  0.00           H  
HETATM  134  H1' GDM A   2      -7.973 -27.260 -30.920  1.00  0.00           H  
HETATM  135  H02 GDM A   2       3.281 -31.484 -32.273  1.00  0.00           H  
HETATM  136  H03 GDM A   2       1.066 -31.949 -31.163  1.00  0.00           H  
HETATM  137  H04 GDM A   2       1.232 -30.491 -29.227  1.00  0.00           H  
HETATM  138  H09 GDM A   2      -5.717 -24.597 -28.806  1.00  0.00           H  
HETATM  139  H11 GDM A   2      -7.381 -25.054 -30.789  1.00  0.00           H  
HETATM  140  H2' GDM A   2      -8.197 -26.187 -28.473  1.00  0.00           H  
HETATM  141  H15 GDM A   2     -11.376 -32.529 -30.368  1.00  0.00           H  
HETATM  142  H17 GDM A   2     -11.904 -28.982 -30.363  1.00  0.00           H  
HETATM  143  H18 GDM A   2     -12.880 -30.060 -31.063  1.00  0.00           H  
HETATM  144  H19 GDM A   2       4.429 -31.242 -30.192  1.00  0.00           H  
HETATM  145  H20 GDM A   2       0.755 -31.188 -33.197  1.00  0.00           H  
HETATM  146  H21 GDM A   2     -12.322 -30.457 -29.652  1.00  0.00           H  
HETATM  147  H21 GDM A   2      -0.711 -29.751 -31.135  1.00  0.00           H  
HETATM  148  H3' GDM A   2      -6.121 -26.874 -27.381  1.00  0.00           H  
HETATM  149  H22 GDM A   2      -9.236 -29.821 -31.972  1.00  0.00           H  
HETATM  150  H4' GDM A   2      -4.339 -26.482 -29.712  1.00  0.00           H  
HETATM  151 H5'1 GDM A   2      -4.950 -29.087 -28.354  1.00  0.00           H  
HETATM  152 H5'2 GDM A   2      -3.553 -28.667 -29.373  1.00  0.00           H  
HETATM  153 MN1   MN C   1      -0.597 -24.860 -26.799  1.00 92.73          MN2+
HETATM  154 MN2   MN C   1      -0.597 -24.860 -26.799  1.00  0.00          MN2+
HETATM  155 MN3   MN C   1      -0.597 -24.860 -26.799  1.00  0.00          MN2+
HETATM  156 MN4   MN C   1      -0.597 -24.860 -26.799  1.00  0.00          MN2+
ATOM    157  N   THR A  51     -12.185 -40.470 -55.981  1.00 43.13           N  
ATOM    158  CA  THR A  51     -11.265 -39.338 -55.967  1.00 36.41           C  
ATOM    159  C   THR A  51      -9.847 -39.834 -56.341  1.00 34.53           C  
ATOM    160  O   THR A  51      -9.558 -41.027 -56.217  1.00 31.65           O  
ATOM    161  CB  THR A  51     -11.287 -38.622 -54.566  1.00 39.52           C  
ATOM    162  CG2 THR A  51     -10.511 -37.316 -54.577  1.00 38.81           C  
ATOM    163  OG1 THR A  51     -12.638 -38.309 -54.198  1.00 48.68           O  
ATOM    164  N   LEU A  52      -9.007 -38.947 -56.882  1.00 27.77           N  
ATOM    165  CA  LEU A  52      -7.556 -39.114 -56.906  1.00 22.99           C  
ATOM    166  C   LEU A  52      -6.950 -38.176 -55.869  1.00 23.17           C  
ATOM    167  O   LEU A  52      -7.432 -37.053 -55.692  1.00 23.49           O  
ATOM    168  CB  LEU A  52      -6.944 -38.832 -58.297  1.00 22.50           C  
ATOM    169  CG  LEU A  52      -5.393 -38.804 -58.211  1.00 27.26           C  
ATOM    170  CD1 LEU A  52      -4.700 -40.095 -58.601  1.00 17.76           C  
ATOM    171  CD2 LEU A  52      -4.665 -37.576 -58.835  1.00 23.55           C  
ATOM    172  N   LEU A  53      -5.910 -38.648 -55.177  1.00 22.78           N  
ATOM    173  CA  LEU A  53      -5.215 -37.945 -54.094  1.00 22.88           C  
ATOM    174  C   LEU A  53      -3.812 -37.546 -54.539  1.00 21.68           C  
ATOM    175  O   LEU A  53      -2.859 -38.331 -54.393  1.00 20.29           O  
ATOM    176  CB  LEU A  53      -5.136 -38.825 -52.841  1.00 19.49           C  
ATOM    177  CG  LEU A  53      -6.449 -39.453 -52.352  1.00 23.44           C  
ATOM    178  CD1 LEU A  53      -6.189 -40.483 -51.274  1.00 26.02           C  
ATOM    179  CD2 LEU A  53      -7.408 -38.392 -51.854  1.00 23.53           C  
ATOM    180  N   PRO A  54      -3.617 -36.338 -55.069  1.00 22.50           N  
ATOM    181  CA  PRO A  54      -2.278 -35.948 -55.529  1.00 19.78           C  
ATOM    182  C   PRO A  54      -1.354 -35.728 -54.342  1.00 18.85           C  
ATOM    183  O   PRO A  54      -1.779 -35.687 -53.183  1.00 20.39           O  
ATOM    184  CB  PRO A  54      -2.518 -34.648 -56.313  1.00 21.88           C  
ATOM    185  CG  PRO A  54      -3.796 -34.100 -55.761  1.00 24.52           C  
ATOM    186  CD  PRO A  54      -4.618 -35.265 -55.246  1.00 22.43           C  
ATOM    187  N   THR A  55      -0.064 -35.630 -54.633  1.00 18.76           N  
ATOM    188  CA  THR A  55       0.885 -35.261 -53.589  1.00 19.52           C  
ATOM    189  C   THR A  55       1.033 -33.741 -53.552  1.00 23.83           C  
ATOM    190  O   THR A  55       0.565 -33.029 -54.441  1.00 23.90           O  
ATOM    191  CB  THR A  55       2.247 -35.924 -53.803  1.00 21.56           C  
ATOM    192  CG2 THR A  55       2.087 -37.434 -54.070  1.00 22.17           C  
ATOM    193  OG1 THR A  55       2.907 -35.324 -54.927  1.00 31.23           O  
ATOM    194  N   THR A  56       1.649 -33.241 -52.479  1.00 20.39           N  
ATOM    195  CA  THR A  56       2.055 -31.843 -52.420  1.00 26.36           C  
ATOM    196  C   THR A  56       3.546 -31.665 -52.633  1.00 29.15           C  
ATOM    197  O   THR A  56       3.989 -30.541 -52.883  1.00 30.22           O  
ATOM    198  CB  THR A  56       1.675 -31.216 -51.076  1.00 19.31           C  
ATOM    199  CG2 THR A  56       0.206 -31.290 -50.865  1.00 17.54           C  
ATOM    200  OG1 THR A  56       2.333 -31.919 -50.016  1.00 25.91           O  
ATOM    201  N   SER A  57       4.322 -32.741 -52.543  1.00 25.14           N  
ATOM    202  CA  SER A  57       5.774 -32.659 -52.577  1.00 27.68           C  
ATOM    203  C   SER A  57       6.340 -32.855 -53.968  1.00 29.19           C  
ATOM    204  O   SER A  57       7.550 -32.706 -54.147  1.00 33.05           O  
ATOM    205  CB  SER A  57       6.375 -33.706 -51.636  1.00 29.75           C  
ATOM    206  OG  SER A  57       5.737 -34.956 -51.850  1.00 28.41           O  
ATOM    207  N   HIS A  58       5.504 -33.197 -54.946  1.00 29.11           N  
ATOM    208  CA  HIS A  58       5.911 -33.331 -56.345  1.00 33.61           C  
ATOM    209  C   HIS A  58       4.936 -32.589 -57.244  1.00 34.37           C  
ATOM    210  O   HIS A  58       4.465 -33.103 -58.262  1.00 37.16           O  
ATOM    211  CB  HIS A  58       6.011 -34.790 -56.774  1.00 30.23           C  
ATOM    212  CG  HIS A  58       6.845 -35.627 -55.859  1.00 30.71           C  
ATOM    213  CD2 HIS A  58       6.504 -36.429 -54.822  1.00 31.29           C  
ATOM    214  ND1 HIS A  58       8.219 -35.689 -55.955  1.00 36.00           N  
ATOM    215  CE1 HIS A  58       8.688 -36.491 -55.017  1.00 31.59           C  
ATOM    216  NE2 HIS A  58       7.667 -36.956 -54.319  1.00 33.96           N  
ATOM    217  N   SER A  59       4.600 -31.359 -56.858  1.00 34.58           N  
ATOM    218  CA  SER A  59       3.759 -30.503 -57.678  1.00 33.61           C  
ATOM    219  C   SER A  59       4.570 -29.469 -58.446  1.00 29.21           C  
ATOM    220  O   SER A  59       4.005 -28.487 -58.929  1.00 27.61           O  
ATOM    221  CB  SER A  59       2.680 -29.822 -56.825  1.00 30.31           C  
ATOM    222  OG  SER A  59       3.217 -29.186 -55.675  1.00 28.97           O  
ATOM    223  N   GLN A  60       5.878 -29.683 -58.593  1.00 31.80           N  
ATOM    224  CA  GLN A  60       6.707 -28.779 -59.389  1.00 31.10           C  
ATOM    225  C   GLN A  60       6.248 -28.685 -60.840  1.00 33.28           C  
ATOM    226  O   GLN A  60       6.663 -27.762 -61.549  1.00 34.35           O  
ATOM    227  CB  GLN A  60       8.176 -29.226 -59.333  1.00 32.26           C  
ATOM    228  CG  GLN A  60       8.828 -29.106 -57.950  1.00 39.23           C  
ATOM    229  CD  GLN A  60       8.702 -30.380 -57.108  1.00 39.60           C  
ATOM    230  NE2 GLN A  60       8.970 -30.263 -55.814  1.00 40.30           N  
ATOM    231  OE1 GLN A  60       8.368 -31.446 -57.620  1.00 35.86           O  
ATOM    232  N   ASP A  61       5.405 -29.608 -61.298  1.00 30.24           N  
ATOM    233  CA  ASP A  61       4.885 -29.605 -62.658  1.00 32.58           C  
ATOM    234  C   ASP A  61       3.550 -28.878 -62.791  1.00 31.77           C  
ATOM    235  O   ASP A  61       3.029 -28.777 -63.911  1.00 27.41           O  
ATOM    236  CB  ASP A  61       4.730 -31.049 -63.149  1.00 35.44           C  
ATOM    237  CG  ASP A  61       3.860 -31.895 -62.212  1.00 41.74           C  
ATOM    238  OD1 ASP A  61       3.846 -31.611 -60.983  1.00 37.69           O  
ATOM    239  OD2 ASP A  61       3.180 -32.828 -62.706  1.00 39.16           O1-
ATOM    240  N   ILE A  62       3.002 -28.372 -61.681  1.00 26.10           N  
ATOM    241  CA  ILE A  62       1.690 -27.730 -61.608  1.00 27.53           C  
ATOM    242  C   ILE A  62       1.860 -26.303 -61.073  1.00 26.79           C  
ATOM    243  O   ILE A  62       2.610 -26.081 -60.112  1.00 20.87           O  
ATOM    244  CB  ILE A  62       0.749 -28.560 -60.690  1.00 25.30           C  
ATOM    245  CG1 ILE A  62       0.330 -29.873 -61.372  1.00 33.28           C  
ATOM    246  CG2 ILE A  62      -0.480 -27.780 -60.257  1.00 32.44           C  
ATOM    247  CD1 ILE A  62       0.712 -31.130 -60.590  1.00 34.92           C  
ATOM    248  N   ASN A  63       1.146 -25.342 -61.673  1.00 23.78           N  
ATOM    249  CA  ASN A  63       1.069 -23.975 -61.151  1.00 24.47           C  
ATOM    250  C   ASN A  63       0.027 -23.950 -60.040  1.00 24.73           C  
ATOM    251  O   ASN A  63      -1.179 -24.017 -60.304  1.00 29.03           O  
ATOM    252  CB  ASN A  63       0.716 -22.977 -62.260  1.00 24.39           C  
ATOM    253  CG  ASN A  63       0.551 -21.531 -61.743  1.00 27.49           C  
ATOM    254  ND2 ASN A  63       0.319 -20.603 -62.663  1.00 31.92           N  
ATOM    255  OD1 ASN A  63       0.661 -21.254 -60.546  1.00 26.88           O  
ATOM    256  N   LEU A  64       0.477 -23.843 -58.792  1.00 23.34           N  
ATOM    257  CA  LEU A  64      -0.462 -23.974 -57.680  1.00 25.42           C  
ATOM    258  C   LEU A  64      -1.408 -22.787 -57.533  1.00 27.89           C  
ATOM    259  O   LEU A  64      -2.457 -22.937 -56.896  1.00 26.93           O  
ATOM    260  CB  LEU A  64       0.303 -24.194 -56.377  1.00 20.75           C  
ATOM    261  CG  LEU A  64       1.051 -25.538 -56.345  1.00 23.85           C  
ATOM    262  CD1 LEU A  64       2.008 -25.583 -55.161  1.00 24.33           C  
ATOM    263  CD2 LEU A  64       0.047 -26.711 -56.276  1.00 22.89           C  
ATOM    264  N   LYS A  65      -1.071 -21.616 -58.085  1.00 21.92           N  
ATOM    265  CA  LYS A  65      -1.991 -20.477 -58.025  1.00 28.18           C  
ATOM    266  C   LYS A  65      -3.062 -20.534 -59.106  1.00 25.87           C  
ATOM    267  O   LYS A  65      -4.061 -19.812 -59.028  1.00 31.94           O  
ATOM    268  CB  LYS A  65      -1.231 -19.160 -58.180  1.00 25.21           C  
ATOM    269  CG  LYS A  65      -0.410 -18.760 -56.997  1.00 28.23           C  
ATOM    270  CD  LYS A  65       0.117 -17.340 -57.159  1.00 23.31           C  
ATOM    271  CE  LYS A  65      -0.998 -16.357 -57.361  1.00 29.64           C  
ATOM    272  NZ  LYS A  65      -0.780 -15.211 -56.459  1.00 26.99           N1+
ATOM    273  N   LYS A  66      -2.856 -21.359 -60.116  1.00 28.20           N  
ATOM    274  CA  LYS A  66      -3.659 -21.341 -61.329  1.00 34.62           C  
ATOM    275  C   LYS A  66      -5.057 -21.915 -61.081  1.00 28.45           C  
ATOM    276  O   LYS A  66      -5.200 -23.010 -60.534  1.00 28.39           O  
ATOM    277  CB  LYS A  66      -2.906 -22.147 -62.387  1.00 31.74           C  
ATOM    278  CG  LYS A  66      -3.556 -22.266 -63.723  1.00 38.67           C  
ATOM    279  CD  LYS A  66      -3.646 -20.922 -64.393  1.00 40.53           C  
ATOM    280  CE  LYS A  66      -3.978 -21.106 -65.854  1.00 43.16           C  
ATOM    281  NZ  LYS A  66      -4.392 -19.823 -66.461  1.00 45.12           N1+
ATOM    282  N   GLN A  67      -6.088 -21.181 -61.491  1.00 26.78           N  
ATOM    283  CA  GLN A  67      -7.460 -21.663 -61.360  1.00 28.68           C  
ATOM    284  C   GLN A  67      -7.747 -22.726 -62.411  1.00 29.89           C  
ATOM    285  O   GLN A  67      -7.456 -22.526 -63.590  1.00 28.85           O  
ATOM    286  CB  GLN A  67      -8.452 -20.518 -61.526  1.00 28.80           C  
ATOM    287  CG  GLN A  67      -8.271 -19.402 -60.529  1.00 31.33           C  
ATOM    288  CD  GLN A  67      -9.087 -18.191 -60.913  1.00 30.78           C  
ATOM    289  NE2 GLN A  67      -8.519 -17.010 -60.717  1.00 32.21           N  
ATOM    290  OE1 GLN A  67     -10.208 -18.318 -61.410  1.00 31.02           O  
ATOM    291  N   ILE A  68      -8.349 -23.833 -61.997  1.00 26.54           N  
ATOM    292  CA  ILE A  68      -8.800 -24.871 -62.918  1.00 31.14           C  
ATOM    293  C   ILE A  68     -10.289 -24.666 -63.129  1.00 33.16           C  
ATOM    294  O   ILE A  68     -11.057 -24.599 -62.159  1.00 34.41           O  
ATOM    295  CB  ILE A  68      -8.502 -26.281 -62.385  1.00 33.00           C  
ATOM    296  CG1 ILE A  68      -7.009 -26.565 -62.488  1.00 35.29           C  
ATOM    297  CG2 ILE A  68      -9.275 -27.329 -63.187  1.00 32.79           C  
ATOM    298  CD1 ILE A  68      -6.321 -26.555 -61.180  1.00 31.70           C  
ATOM    299  N   THR A  69     -10.693 -24.527 -64.387  1.00 27.10           N  
ATOM    300  CA  THR A  69     -12.089 -24.306 -64.733  1.00 28.06           C  
ATOM    301  C   THR A  69     -12.669 -25.546 -65.404  1.00 33.37           C  
ATOM    302  O   THR A  69     -11.943 -26.412 -65.909  1.00 32.09           O  
ATOM    303  CB  THR A  69     -12.259 -23.095 -65.663  1.00 30.38           C  
ATOM    304  CG2 THR A  69     -11.600 -21.820 -65.080  1.00 27.13           C  
ATOM    305  OG1 THR A  69     -11.687 -23.396 -66.937  1.00 26.47           O  
ATOM    306  N   VAL A  70     -13.999 -25.620 -65.393  1.00 28.05           N  
ATOM    307  CA  VAL A  70     -14.741 -26.657 -66.094  1.00 35.78           C  
ATOM    308  C   VAL A  70     -15.752 -25.996 -67.022  1.00 39.22           C  
ATOM    309  O   VAL A  70     -16.204 -24.871 -66.790  1.00 37.42           O  
ATOM    310  CB  VAL A  70     -15.464 -27.614 -65.115  1.00 41.45           C  
ATOM    311  CG1 VAL A  70     -14.466 -28.265 -64.179  1.00 40.23           C  
ATOM    312  CG2 VAL A  70     -16.533 -26.862 -64.327  1.00 34.59           C  
ATOM    313  N   ASN A  71     -16.096 -26.697 -68.093  1.00 41.99           N  
ATOM    314  CA  ASN A  71     -17.338 -26.402 -68.784  1.00 46.74           C  
ATOM    315  C   ASN A  71     -18.429 -27.265 -68.155  1.00 47.96           C  
ATOM    316  O   ASN A  71     -18.148 -28.317 -67.574  1.00 56.98           O  
ATOM    317  CB  ASN A  71     -17.215 -26.659 -70.286  1.00 40.97           C  
ATOM    318  CG  ASN A  71     -16.460 -27.939 -70.604  1.00 48.36           C  
ATOM    319  ND2 ASN A  71     -15.479 -27.851 -71.507  1.00 43.12           N  
ATOM    320  OD1 ASN A  71     -16.762 -29.002 -70.049  1.00 49.60           O  
ATOM    321  N   LYS A  72     -19.670 -26.802 -68.246  1.00 50.66           N  
ATOM    322  CA  LYS A  72     -20.785 -27.481 -67.582  1.00 56.34           C  
ATOM    323  C   LYS A  72     -20.483 -27.784 -66.107  1.00 50.18           C  
ATOM    324  O   LYS A  72     -20.813 -27.001 -65.215  1.00 50.76           O  
ATOM    325  CB  LYS A  72     -21.139 -28.773 -68.324  1.00 53.09           C  
ATOM    326  N   LEU A  77     -13.941 -31.851 -59.760  1.00 34.77           N  
ATOM    327  CA  LEU A  77     -14.669 -33.051 -60.159  1.00 39.49           C  
ATOM    328  C   LEU A  77     -14.039 -34.300 -59.503  1.00 40.66           C  
ATOM    329  O   LEU A  77     -14.568 -34.788 -58.498  1.00 44.16           O  
ATOM    330  CB  LEU A  77     -14.712 -33.164 -61.685  1.00 42.05           C  
ATOM    331  CG  LEU A  77     -15.882 -33.915 -62.330  1.00 44.26           C  
ATOM    332  CD1 LEU A  77     -17.153 -33.860 -61.476  1.00 50.37           C  
ATOM    333  CD2 LEU A  77     -16.146 -33.347 -63.706  1.00 43.49           C  
ATOM    334  N   HIS A  78     -12.910 -34.799 -60.016  1.00 32.90           N  
ATOM    335  CA  HIS A  78     -12.314 -36.028 -59.476  1.00 38.31           C  
ATOM    336  C   HIS A  78     -11.102 -35.791 -58.573  1.00 36.88           C  
ATOM    337  O   HIS A  78     -10.971 -36.421 -57.518  1.00 36.70           O  
ATOM    338  CB  HIS A  78     -11.909 -36.954 -60.631  1.00 45.23           C  
ATOM    339  CG  HIS A  78     -13.065 -37.463 -61.432  1.00 49.77           C  
ATOM    340  CD2 HIS A  78     -13.322 -37.405 -62.761  1.00 45.78           C  
ATOM    341  ND1 HIS A  78     -14.140 -38.112 -60.858  1.00 49.92           N  
ATOM    342  CE1 HIS A  78     -15.005 -38.439 -61.800  1.00 50.32           C  
ATOM    343  NE2 HIS A  78     -14.533 -38.022 -62.964  1.00 54.10           N  
ATOM    344  N   ASN A  79     -10.194 -34.920 -58.995  1.00 27.93           N  
ATOM    345  CA  ASN A  79      -8.937 -34.659 -58.305  1.00 21.48           C  
ATOM    346  C   ASN A  79      -9.222 -33.882 -57.004  1.00 22.15           C  
ATOM    347  O   ASN A  79      -9.915 -32.860 -57.029  1.00 23.32           O  
ATOM    348  CB  ASN A  79      -8.062 -33.877 -59.306  1.00 27.03           C  
ATOM    349  CG  ASN A  79      -6.748 -33.409 -58.747  1.00 28.49           C  
ATOM    350  ND2 ASN A  79      -5.652 -33.801 -59.384  1.00 31.18           N  
ATOM    351  OD1 ASN A  79      -6.726 -32.590 -57.845  1.00 32.52           O  
ATOM    352  N   LEU A  80      -8.707 -34.356 -55.854  1.00 18.63           N  
ATOM    353  CA  LEU A  80      -9.018 -33.684 -54.581  1.00 17.29           C  
ATOM    354  C   LEU A  80      -8.499 -32.242 -54.533  1.00 16.88           C  
ATOM    355  O   LEU A  80      -9.143 -31.371 -53.930  1.00 18.49           O  
ATOM    356  CB  LEU A  80      -8.456 -34.480 -53.397  1.00 19.01           C  
ATOM    357  CG  LEU A  80      -8.721 -33.914 -51.992  1.00 17.41           C  
ATOM    358  CD1 LEU A  80     -10.212 -33.727 -51.735  1.00 23.76           C  
ATOM    359  CD2 LEU A  80      -8.076 -34.782 -50.888  1.00 15.88           C  
ATOM    360  N   ARG A  81      -7.359 -31.952 -55.156  1.00 19.69           N  
ATOM    361  CA  ARG A  81      -6.918 -30.554 -55.241  1.00 18.50           C  
ATOM    362  C   ARG A  81      -7.968 -29.682 -55.920  1.00 23.60           C  
ATOM    363  O   ARG A  81      -8.351 -28.627 -55.398  1.00 19.70           O  
ATOM    364  CB  ARG A  81      -5.606 -30.449 -56.001  1.00 18.84           C  
ATOM    365  CG  ARG A  81      -5.111 -29.001 -56.116  1.00 23.46           C  
ATOM    366  CD  ARG A  81      -3.737 -28.935 -56.713  1.00 21.33           C  
ATOM    367  NE  ARG A  81      -2.705 -29.358 -55.766  1.00 21.23           N  
ATOM    368  CZ  ARG A  81      -1.862 -30.356 -55.992  1.00 25.02           C  
ATOM    369  NH1 ARG A  81      -1.963 -31.118 -57.074  1.00 24.01           N1+
ATOM    370  NH2 ARG A  81      -0.882 -30.587 -55.124  1.00 20.47           N  
ATOM    371  N   ASP A  82      -8.451 -30.114 -57.092  1.00 24.54           N  
ATOM    372  CA  ASP A  82      -9.450 -29.335 -57.813  1.00 22.62           C  
ATOM    373  C   ASP A  82     -10.773 -29.286 -57.067  1.00 22.47           C  
ATOM    374  O   ASP A  82     -11.471 -28.259 -57.126  1.00 21.69           O  
ATOM    375  CB  ASP A  82      -9.646 -29.902 -59.222  1.00 24.99           C  
ATOM    376  CG  ASP A  82      -8.402 -29.763 -60.074  1.00 32.63           C  
ATOM    377  OD1 ASP A  82      -8.274 -30.497 -61.076  1.00 41.40           O  
ATOM    378  OD2 ASP A  82      -7.523 -28.947 -59.718  1.00 34.58           O1-
ATOM    379  N   GLN A  83     -11.129 -30.362 -56.350  1.00 20.53           N  
ATOM    380  CA  GLN A  83     -12.401 -30.389 -55.628  1.00 17.98           C  
ATOM    381  C   GLN A  83     -12.407 -29.383 -54.487  1.00 19.65           C  
ATOM    382  O   GLN A  83     -13.413 -28.699 -54.254  1.00 17.70           O  
ATOM    383  CB  GLN A  83     -12.681 -31.793 -55.086  1.00 23.73           C  
ATOM    384  CG  GLN A  83     -12.990 -32.841 -56.161  1.00 26.31           C  
ATOM    385  CD  GLN A  83     -13.043 -34.259 -55.597  1.00 32.46           C  
ATOM    386  NE2 GLN A  83     -13.851 -35.109 -56.219  1.00 35.83           N  
ATOM    387  OE1 GLN A  83     -12.384 -34.576 -54.611  1.00 31.14           O  
ATOM    388  N   LEU A  84     -11.293 -29.284 -53.755  1.00 19.60           N  
ATOM    389  CA  LEU A  84     -11.180 -28.283 -52.695  1.00 17.14           C  
ATOM    390  C   LEU A  84     -11.255 -26.863 -53.258  1.00 18.15           C  
ATOM    391  O   LEU A  84     -11.931 -26.000 -52.691  1.00 21.80           O  
ATOM    392  CB  LEU A  84      -9.872 -28.516 -51.924  1.00 15.91           C  
ATOM    393  CG  LEU A  84      -9.941 -29.773 -51.030  1.00 17.06           C  
ATOM    394  CD1 LEU A  84      -8.576 -30.128 -50.473  1.00 16.91           C  
ATOM    395  CD2 LEU A  84     -10.946 -29.574 -49.905  1.00 17.03           C  
ATOM    396  N   SER A  85     -10.571 -26.605 -54.379  1.00 21.36           N  
ATOM    397  CA  SER A  85     -10.599 -25.276 -54.999  1.00 21.45           C  
ATOM    398  C   SER A  85     -12.001 -24.881 -55.414  1.00 20.22           C  
ATOM    399  O   SER A  85     -12.415 -23.728 -55.231  1.00 16.37           O  
ATOM    400  CB  SER A  85      -9.698 -25.257 -56.233  1.00 20.52           C  
ATOM    401  OG  SER A  85      -8.364 -25.483 -55.866  1.00 25.15           O  
ATOM    402  N   PHE A  86     -12.738 -25.817 -56.006  1.00 21.31           N  
ATOM    403  CA  PHE A  86     -14.095 -25.529 -56.448  1.00 17.78           C  
ATOM    404  C   PHE A  86     -15.016 -25.217 -55.274  1.00 25.48           C  
ATOM    405  O   PHE A  86     -15.806 -24.266 -55.332  1.00 23.78           O  
ATOM    406  CB  PHE A  86     -14.626 -26.715 -57.268  1.00 27.40           C  
ATOM    407  CG  PHE A  86     -15.821 -26.387 -58.098  1.00 30.62           C  
ATOM    408  CD1 PHE A  86     -17.107 -26.499 -57.566  1.00 35.84           C  
ATOM    409  CD2 PHE A  86     -15.673 -25.934 -59.404  1.00 34.06           C  
ATOM    410  CE1 PHE A  86     -18.236 -26.175 -58.342  1.00 36.08           C  
ATOM    411  CE2 PHE A  86     -16.783 -25.607 -60.181  1.00 35.41           C  
ATOM    412  CZ  PHE A  86     -18.067 -25.728 -59.650  1.00 37.11           C  
ATOM    413  N   ALA A  87     -14.928 -25.992 -54.189  1.00 21.19           N  
ATOM    414  CA  ALA A  87     -15.883 -25.812 -53.098  1.00 22.92           C  
ATOM    415  C   ALA A  87     -15.536 -24.637 -52.195  1.00 19.94           C  
ATOM    416  O   ALA A  87     -16.435 -24.056 -51.578  1.00 19.06           O  
ATOM    417  CB  ALA A  87     -15.990 -27.085 -52.259  1.00 22.79           C  
ATOM    418  N   PHE A  88     -14.256 -24.268 -52.102  1.00 19.83           N  
ATOM    419  CA  PHE A  88     -13.797 -23.161 -51.255  1.00 18.49           C  
ATOM    420  C   PHE A  88     -12.916 -22.252 -52.092  1.00 20.64           C  
ATOM    421  O   PHE A  88     -11.685 -22.330 -52.009  1.00 20.44           O  
ATOM    422  CB  PHE A  88     -13.041 -23.682 -50.029  1.00 20.49           C  
ATOM    423  CG  PHE A  88     -13.763 -24.792 -49.320  1.00 21.08           C  
ATOM    424  CD1 PHE A  88     -14.713 -24.509 -48.358  1.00 17.69           C  
ATOM    425  CD2 PHE A  88     -13.533 -26.120 -49.666  1.00 22.17           C  
ATOM    426  CE1 PHE A  88     -15.391 -25.525 -47.714  1.00 21.78           C  
ATOM    427  CE2 PHE A  88     -14.216 -27.140 -49.031  1.00 27.64           C  
ATOM    428  CZ  PHE A  88     -15.151 -26.841 -48.051  1.00 20.24           C  
ATOM    429  N   PRO A  89     -13.515 -21.404 -52.940  1.00 16.84           N  
ATOM    430  CA  PRO A  89     -12.715 -20.542 -53.821  1.00 23.30           C  
ATOM    431  C   PRO A  89     -11.944 -19.468 -53.060  1.00 17.39           C  
ATOM    432  O   PRO A  89     -12.372 -18.961 -52.022  1.00 23.16           O  
ATOM    433  CB  PRO A  89     -13.764 -19.909 -54.762  1.00 21.77           C  
ATOM    434  CG  PRO A  89     -15.090 -20.139 -54.113  1.00 23.82           C  
ATOM    435  CD  PRO A  89     -14.943 -21.419 -53.321  1.00 23.05           C  
ATOM    436  N   TYR A  90     -10.780 -19.127 -53.596  1.00 18.33           N  
ATOM    437  CA  TYR A  90      -9.936 -18.094 -53.013  1.00 18.18           C  
ATOM    438  C   TYR A  90     -10.271 -16.748 -53.655  1.00 20.82           C  
ATOM    439  O   TYR A  90     -10.282 -16.622 -54.885  1.00 20.11           O  
ATOM    440  CB  TYR A  90      -8.464 -18.449 -53.233  1.00 20.53           C  
ATOM    441  CG  TYR A  90      -7.486 -17.455 -52.646  1.00 19.51           C  
ATOM    442  CD1 TYR A  90      -7.573 -17.069 -51.319  1.00 17.63           C  
ATOM    443  CD2 TYR A  90      -6.471 -16.907 -53.423  1.00 25.96           C  
ATOM    444  CE1 TYR A  90      -6.675 -16.156 -50.777  1.00 20.28           C  
ATOM    445  CE2 TYR A  90      -5.570 -16.005 -52.893  1.00 18.22           C  
ATOM    446  CZ  TYR A  90      -5.669 -15.642 -51.566  1.00 19.47           C  
ATOM    447  OH  TYR A  90      -4.772 -14.737 -51.026  1.00 17.70           O  
ATOM    448  N   ASP A  91     -10.552 -15.754 -52.828  1.00 19.74           N  
ATOM    449  CA  ASP A  91     -10.813 -14.393 -53.294  1.00 21.79           C  
ATOM    450  C   ASP A  91      -9.723 -13.468 -52.769  1.00 17.90           C  
ATOM    451  O   ASP A  91      -9.837 -12.936 -51.665  1.00 17.51           O  
ATOM    452  CB  ASP A  91     -12.193 -13.929 -52.848  1.00 24.12           C  
ATOM    453  CG  ASP A  91     -12.570 -12.586 -53.429  1.00 26.28           C  
ATOM    454  OD1 ASP A  91     -11.684 -11.884 -53.985  1.00 23.18           O  
ATOM    455  OD2 ASP A  91     -13.751 -12.237 -53.324  1.00 22.52           O1-
ATOM    456  N   SER A  92      -8.680 -13.231 -53.571  1.00 17.12           N  
ATOM    457  CA  SER A  92      -7.607 -12.350 -53.108  1.00 20.62           C  
ATOM    458  C   SER A  92      -8.051 -10.900 -52.928  1.00 21.95           C  
ATOM    459  O   SER A  92      -7.363 -10.144 -52.234  1.00 18.69           O  
ATOM    460  CB  SER A  92      -6.422 -12.407 -54.075  1.00 25.42           C  
ATOM    461  OG  SER A  92      -6.805 -11.941 -55.350  1.00 28.04           O  
ATOM    462  N   GLN A  93      -9.188 -10.489 -53.506  1.00 20.23           N  
ATOM    463  CA  GLN A  93      -9.621  -9.099 -53.390  1.00 22.59           C  
ATOM    464  C   GLN A  93     -10.428  -8.802 -52.123  1.00 23.60           C  
ATOM    465  O   GLN A  93     -10.441  -7.648 -51.668  1.00 27.01           O  
ATOM    466  CB  GLN A  93     -10.423  -8.701 -54.634  1.00 23.57           C  
ATOM    467  CG  GLN A  93      -9.723  -9.098 -55.947  1.00 31.54           C  
ATOM    468  CD  GLN A  93      -8.436  -8.311 -56.203  1.00 34.16           C  
ATOM    469  NE2 GLN A  93      -7.279  -8.903 -55.873  1.00 31.73           N  
ATOM    470  OE1 GLN A  93      -8.487  -7.181 -56.675  1.00 41.75           O  
ATOM    471  N   ALA A  94     -11.062  -9.814 -51.510  1.00 19.48           N  
ATOM    472  CA  ALA A  94     -11.875  -9.636 -50.325  1.00 19.79           C  
ATOM    473  C   ALA A  94     -10.995  -9.601 -49.075  1.00 19.32           C  
ATOM    474  O   ALA A  94      -9.914 -10.204 -49.045  1.00 19.18           O  
ATOM    475  CB  ALA A  94     -12.912 -10.757 -50.207  1.00 21.57           C  
ATOM    476  N   PRO A  95     -11.423  -8.877 -48.043  1.00 17.87           N  
ATOM    477  CA  PRO A  95     -10.627  -8.802 -46.808  1.00 16.11           C  
ATOM    478  C   PRO A  95     -10.724 -10.098 -46.013  1.00 19.78           C  
ATOM    479  O   PRO A  95     -11.612 -10.930 -46.232  1.00 17.29           O  
ATOM    480  CB  PRO A  95     -11.242  -7.623 -46.039  1.00 22.39           C  
ATOM    481  CG  PRO A  95     -12.608  -7.418 -46.645  1.00 26.22           C  
ATOM    482  CD  PRO A  95     -12.556  -7.931 -48.062  1.00 22.15           C  
ATOM    483  N   ILE A  96      -9.746 -10.282 -45.128  1.00 16.92           N  
ATOM    484  CA  ILE A  96      -9.784 -11.361 -44.125  1.00 15.94           C  
ATOM    485  C   ILE A  96     -11.053 -11.221 -43.297  1.00 17.95           C  
ATOM    486  O   ILE A  96     -11.346 -10.119 -42.789  1.00 14.69           O  
ATOM    487  CB  ILE A  96      -8.543 -11.292 -43.215  1.00 17.97           C  
ATOM    488  CG1 ILE A  96      -7.252 -11.359 -44.012  1.00 13.67           C  
ATOM    489  CG2 ILE A  96      -8.563 -12.384 -42.128  1.00 17.19           C  
ATOM    490  CD1 ILE A  96      -6.036 -10.991 -43.122  1.00 12.55           C  
ATOM    491  N   PRO A  97     -11.828 -12.282 -43.115  1.00 14.83           N  
ATOM    492  CA  PRO A  97     -13.000 -12.188 -42.240  1.00 15.04           C  
ATOM    493  C   PRO A  97     -12.600 -11.834 -40.818  1.00 17.54           C  
ATOM    494  O   PRO A  97     -11.597 -12.334 -40.288  1.00 14.65           O  
ATOM    495  CB  PRO A  97     -13.616 -13.596 -42.315  1.00 19.21           C  
ATOM    496  CG  PRO A  97     -13.115 -14.163 -43.631  1.00 19.71           C  
ATOM    497  CD  PRO A  97     -11.753 -13.555 -43.852  1.00 14.94           C  
ATOM    498  N   GLN A  98     -13.405 -10.965 -40.188  1.00 16.26           N  
ATOM    499  CA  GLN A  98     -13.124 -10.492 -38.822  1.00 23.01           C  
ATOM    500  C   GLN A  98     -13.758 -11.466 -37.840  1.00 20.93           C  
ATOM    501  O   GLN A  98     -14.799 -11.212 -37.241  1.00 24.50           O  
ATOM    502  CB  GLN A  98     -13.637  -9.073 -38.611  1.00 20.56           C  
ATOM    503  CG  GLN A  98     -12.808  -8.012 -39.316  1.00 26.46           C  
ATOM    504  CD  GLN A  98     -13.395  -6.621 -39.137  1.00 32.91           C  
ATOM    505  NE2 GLN A  98     -13.260  -5.787 -40.155  1.00 34.37           N  
ATOM    506  OE1 GLN A  98     -13.952  -6.303 -38.085  1.00 38.47           O  
ATOM    507  N   ARG A  99     -13.109 -12.617 -37.691  1.00 21.63           N  
ATOM    508  CA  ARG A  99     -13.693 -13.731 -36.965  1.00 21.39           C  
ATOM    509  C   ARG A  99     -12.571 -14.511 -36.310  1.00 19.70           C  
ATOM    510  O   ARG A  99     -11.497 -14.659 -36.898  1.00 19.48           O  
ATOM    511  CB  ARG A  99     -14.492 -14.623 -37.917  1.00 22.61           C  
ATOM    512  CG  ARG A  99     -14.978 -15.914 -37.310  1.00 29.10           C  
ATOM    513  CD  ARG A  99     -16.207 -16.390 -38.043  1.00 33.77           C  
ATOM    514  NE  ARG A  99     -17.174 -16.975 -37.123  1.00 39.09           N  
ATOM    515  CZ  ARG A  99     -18.341 -17.475 -37.504  1.00 36.47           C  
ATOM    516  NH1 ARG A  99     -18.739 -17.410 -38.768  1.00 43.18           N1+
ATOM    517  NH2 ARG A  99     -19.118 -18.072 -36.602  1.00 31.02           N  
ATOM    518  N   VAL A 100     -12.827 -15.002 -35.095  1.00 20.66           N  
ATOM    519  CA  VAL A 100     -11.853 -15.739 -34.295  1.00 18.97           C  
ATOM    520  C   VAL A 100     -12.411 -17.133 -34.027  1.00 18.99           C  
ATOM    521  O   VAL A 100     -13.570 -17.275 -33.621  1.00 19.30           O  
ATOM    522  CB  VAL A 100     -11.535 -15.019 -32.973  1.00 18.20           C  
ATOM    523  CG1 VAL A 100     -10.716 -15.938 -32.012  1.00 13.61           C  
ATOM    524  CG2 VAL A 100     -10.804 -13.688 -33.250  1.00 17.68           C  
ATOM    525  N   TRP A 101     -11.585 -18.153 -34.237  1.00 15.44           N  
ATOM    526  CA  TRP A 101     -11.974 -19.539 -33.994  1.00 19.65           C  
ATOM    527  C   TRP A 101     -11.142 -20.106 -32.851  1.00 19.48           C  
ATOM    528  O   TRP A 101      -9.919 -19.958 -32.842  1.00 15.89           O  
ATOM    529  CB  TRP A 101     -11.782 -20.408 -35.244  1.00 14.74           C  
ATOM    530  CG  TRP A 101     -12.597 -20.000 -36.425  1.00 17.55           C  
ATOM    531  CD1 TRP A 101     -12.176 -19.259 -37.498  1.00 20.11           C  
ATOM    532  CD2 TRP A 101     -13.981 -20.297 -36.658  1.00 18.65           C  
ATOM    533  CE2 TRP A 101     -14.334 -19.711 -37.901  1.00 20.06           C  
ATOM    534  CE3 TRP A 101     -14.959 -20.999 -35.935  1.00 20.64           C  
ATOM    535  NE1 TRP A 101     -13.219 -19.084 -38.394  1.00 21.23           N  
ATOM    536  CZ2 TRP A 101     -15.625 -19.805 -38.439  1.00 20.52           C  
ATOM    537  CZ3 TRP A 101     -16.241 -21.097 -36.471  1.00 22.91           C  
ATOM    538  CH2 TRP A 101     -16.560 -20.497 -37.713  1.00 25.91           C  
ATOM    539  N   GLN A 102     -11.806 -20.764 -31.895  1.00 16.58           N  
ATOM    540  CA  GLN A 102     -11.112 -21.563 -30.898  1.00 18.77           C  
ATOM    541  C   GLN A 102     -11.867 -22.874 -30.709  1.00 21.21           C  
ATOM    542  O   GLN A 102     -13.055 -22.985 -31.024  1.00 20.26           O  
ATOM    543  CB  GLN A 102     -10.997 -20.819 -29.552  1.00 18.92           C  
ATOM    544  CG  GLN A 102     -10.161 -19.535 -29.588  1.00 18.00           C  
ATOM    545  CD  GLN A 102      -9.732 -19.110 -28.181  1.00 17.77           C  
ATOM    546  NE2 GLN A 102      -8.438 -19.065 -27.946  1.00 16.77           N  
ATOM    547  OE1 GLN A 102     -10.565 -18.845 -27.329  1.00 17.99           O  
ATOM    548  N   THR A 103     -11.184 -23.863 -30.157  1.00 19.06           N  
ATOM    549  CA  THR A 103     -11.854 -25.114 -29.840  1.00 26.98           C  
ATOM    550  C   THR A 103     -11.354 -25.658 -28.510  1.00 26.63           C  
ATOM    551  O   THR A 103     -10.209 -25.425 -28.111  1.00 24.42           O  
ATOM    552  CB  THR A 103     -11.651 -26.172 -30.935  1.00 21.46           C  
ATOM    553  CG2 THR A 103     -10.243 -26.717 -30.882  1.00 24.52           C  
ATOM    554  OG1 THR A 103     -12.560 -27.253 -30.710  1.00 35.08           O  
ATOM    555  N   TRP A 104     -12.244 -26.352 -27.807  1.00 27.86           N  
ATOM    556  CA  TRP A 104     -11.844 -27.119 -26.634  1.00 33.60           C  
ATOM    557  C   TRP A 104     -12.845 -28.249 -26.429  1.00 33.71           C  
ATOM    558  O   TRP A 104     -13.911 -28.278 -27.051  1.00 28.43           O  
ATOM    559  CB  TRP A 104     -11.747 -26.237 -25.386  1.00 31.50           C  
ATOM    560  CG  TRP A 104     -11.028 -26.937 -24.283  1.00 32.43           C  
ATOM    561  CD1 TRP A 104     -11.552 -27.360 -23.092  1.00 36.11           C  
ATOM    562  CD2 TRP A 104      -9.650 -27.340 -24.288  1.00 35.00           C  
ATOM    563  CE2 TRP A 104      -9.400 -27.989 -23.057  1.00 35.36           C  
ATOM    564  CE3 TRP A 104      -8.603 -27.206 -25.208  1.00 33.48           C  
ATOM    565  NE1 TRP A 104     -10.574 -27.988 -22.344  1.00 37.33           N  
ATOM    566  CZ2 TRP A 104      -8.145 -28.499 -22.725  1.00 35.79           C  
ATOM    567  CZ3 TRP A 104      -7.361 -27.717 -24.881  1.00 38.90           C  
ATOM    568  CH2 TRP A 104      -7.139 -28.358 -23.646  1.00 41.17           C  
ATOM    569  N   LYS A 105     -12.485 -29.185 -25.534  1.00 36.05           N  
ATOM    570  CA  LYS A 105     -13.395 -30.272 -25.182  1.00 34.65           C  
ATOM    571  C   LYS A 105     -14.750 -29.735 -24.728  1.00 40.70           C  
ATOM    572  O   LYS A 105     -15.799 -30.259 -25.125  1.00 41.89           O  
ATOM    573  CB  LYS A 105     -12.779 -31.156 -24.089  1.00 38.05           C  
ATOM    574  N   VAL A 106     -14.750 -28.675 -23.917  1.00 35.64           N  
ATOM    575  CA  VAL A 106     -15.979 -28.104 -23.382  1.00 42.27           C  
ATOM    576  C   VAL A 106     -16.020 -26.608 -23.673  1.00 42.34           C  
ATOM    577  O   VAL A 106     -15.008 -25.985 -24.002  1.00 42.64           O  
ATOM    578  CB  VAL A 106     -16.109 -28.355 -21.860  1.00 47.60           C  
ATOM    579  CG1 VAL A 106     -16.318 -29.848 -21.575  1.00 44.73           C  
ATOM    580  CG2 VAL A 106     -14.893 -27.817 -21.120  1.00 41.88           C  
ATOM    581  N   GLY A 107     -17.216 -26.033 -23.538  1.00 44.64           N  
ATOM    582  CA  GLY A 107     -17.371 -24.596 -23.621  1.00 44.92           C  
ATOM    583  C   GLY A 107     -16.782 -23.884 -22.411  1.00 49.45           C  
ATOM    584  O   GLY A 107     -16.379 -24.491 -21.416  1.00 47.98           O  
ATOM    585  N   ALA A 108     -16.745 -22.553 -22.505  1.00 47.35           N  
ATOM    586  CA  ALA A 108     -16.022 -21.761 -21.511  1.00 50.28           C  
ATOM    587  C   ALA A 108     -16.755 -21.733 -20.175  1.00 58.07           C  
ATOM    588  O   ALA A 108     -16.117 -21.724 -19.114  1.00 55.53           O  
ATOM    589  CB  ALA A 108     -15.791 -20.340 -22.027  1.00 44.11           C  
ATOM    590  N   ASP A 109     -18.088 -21.717 -20.202  1.00 61.30           N  
ATOM    591  CA  ASP A 109     -18.896 -21.743 -18.991  1.00 59.65           C  
ATOM    592  C   ASP A 109     -19.157 -23.160 -18.493  1.00 60.60           C  
ATOM    593  O   ASP A 109     -20.024 -23.355 -17.634  1.00 65.80           O  
ATOM    594  CB  ASP A 109     -20.221 -21.011 -19.224  1.00 58.09           C  
ATOM    595  CG  ASP A 109     -20.943 -21.495 -20.465  1.00 65.08           C  
ATOM    596  OD1 ASP A 109     -20.518 -22.527 -21.039  1.00 62.98           O  
ATOM    597  OD2 ASP A 109     -21.934 -20.843 -20.867  1.00 60.70           O1-
ATOM    598  N   ASP A 110     -18.442 -24.150 -19.021  1.00 59.85           N  
ATOM    599  CA  ASP A 110     -18.540 -25.511 -18.520  1.00 58.42           C  
ATOM    600  C   ASP A 110     -17.736 -25.647 -17.233  1.00 55.97           C  
ATOM    601  O   ASP A 110     -16.696 -25.003 -17.054  1.00 53.02           O  
ATOM    602  CB  ASP A 110     -18.037 -26.506 -19.568  1.00 54.63           C  
ATOM    603  CG  ASP A 110     -18.514 -27.937 -19.316  1.00 55.88           C  
ATOM    604  OD1 ASP A 110     -18.030 -28.567 -18.348  1.00 53.65           O  
ATOM    605  OD2 ASP A 110     -19.348 -28.443 -20.104  1.00 53.62           O1-
ATOM    606  N   LYS A 111     -18.239 -26.495 -16.326  1.00 58.69           N  
ATOM    607  CA  LYS A 111     -17.591 -26.681 -15.029  1.00 55.71           C  
ATOM    608  C   LYS A 111     -16.212 -27.314 -15.169  1.00 54.31           C  
ATOM    609  O   LYS A 111     -15.345 -27.107 -14.311  1.00 55.83           O  
ATOM    610  CB  LYS A 111     -18.475 -27.536 -14.118  1.00 53.78           C  
ATOM    611  N   ASN A 112     -15.989 -28.084 -16.230  1.00 49.93           N  
ATOM    612  CA  ASN A 112     -14.698 -28.717 -16.459  1.00 49.74           C  
ATOM    613  C   ASN A 112     -13.761 -27.874 -17.316  1.00 47.68           C  
ATOM    614  O   ASN A 112     -12.617 -28.288 -17.542  1.00 49.12           O  
ATOM    615  CB  ASN A 112     -14.893 -30.096 -17.105  1.00 54.80           C  
ATOM    616  CG  ASN A 112     -14.341 -31.230 -16.246  1.00 62.26           C  
ATOM    617  ND2 ASN A 112     -14.191 -32.412 -16.845  1.00 61.12           N  
ATOM    618  OD1 ASN A 112     -14.055 -31.044 -15.058  1.00 59.03           O  
ATOM    619  N   PHE A 113     -14.204 -26.715 -17.800  1.00 46.17           N  
ATOM    620  CA  PHE A 113     -13.304 -25.855 -18.557  1.00 47.15           C  
ATOM    621  C   PHE A 113     -12.100 -25.500 -17.691  1.00 45.80           C  
ATOM    622  O   PHE A 113     -12.282 -25.012 -16.561  1.00 38.56           O  
ATOM    623  CB  PHE A 113     -14.005 -24.580 -19.033  1.00 41.30           C  
ATOM    624  CG  PHE A 113     -13.191 -23.800 -20.026  1.00 45.72           C  
ATOM    625  CD1 PHE A 113     -13.217 -24.131 -21.377  1.00 42.07           C  
ATOM    626  CD2 PHE A 113     -12.370 -22.759 -19.608  1.00 41.38           C  
ATOM    627  CE1 PHE A 113     -12.456 -23.425 -22.299  1.00 39.78           C  
ATOM    628  CE2 PHE A 113     -11.602 -22.043 -20.522  1.00 44.46           C  
ATOM    629  CZ  PHE A 113     -11.646 -22.376 -21.873  1.00 38.07           C  
ATOM    630  N   PRO A 114     -10.871 -25.735 -18.165  1.00 40.37           N  
ATOM    631  CA  PRO A 114      -9.701 -25.537 -17.302  1.00 41.29           C  
ATOM    632  C   PRO A 114      -9.629 -24.103 -16.793  1.00 43.58           C  
ATOM    633  O   PRO A 114      -9.863 -23.146 -17.537  1.00 35.47           O  
ATOM    634  CB  PRO A 114      -8.518 -25.879 -18.215  1.00 44.07           C  
ATOM    635  CG  PRO A 114      -9.122 -26.643 -19.381  1.00 40.17           C  
ATOM    636  CD  PRO A 114     -10.495 -26.076 -19.544  1.00 43.22           C  
ATOM    637  N   SER A 115      -9.338 -23.959 -15.494  1.00 38.21           N  
ATOM    638  CA  SER A 115      -9.358 -22.629 -14.904  1.00 36.06           C  
ATOM    639  C   SER A 115      -8.171 -21.803 -15.389  1.00 31.91           C  
ATOM    640  O   SER A 115      -8.304 -20.595 -15.580  1.00 36.63           O  
ATOM    641  CB  SER A 115      -9.385 -22.728 -13.371  1.00 39.76           C  
ATOM    642  OG  SER A 115      -9.791 -21.499 -12.772  1.00 49.96           O  
ATOM    643  N   SER A 116      -7.029 -22.445 -15.645  1.00 33.66           N  
ATOM    644  CA  SER A 116      -5.827 -21.767 -16.132  1.00 34.57           C  
ATOM    645  C   SER A 116      -5.979 -21.189 -17.534  1.00 36.42           C  
ATOM    646  O   SER A 116      -5.076 -20.477 -17.983  1.00 36.26           O  
ATOM    647  CB  SER A 116      -4.641 -22.737 -16.124  1.00 40.41           C  
ATOM    648  N   PHE A 117      -7.073 -21.492 -18.241  1.00 39.76           N  
ATOM    649  CA  PHE A 117      -7.325 -20.951 -19.573  1.00 37.22           C  
ATOM    650  C   PHE A 117      -8.382 -19.858 -19.577  1.00 32.18           C  
ATOM    651  O   PHE A 117      -8.537 -19.181 -20.594  1.00 27.68           O  
ATOM    652  CB  PHE A 117      -7.765 -22.065 -20.546  1.00 32.71           C  
ATOM    653  CG  PHE A 117      -6.639 -22.979 -21.002  1.00 32.69           C  
ATOM    654  CD1 PHE A 117      -5.315 -22.652 -20.760  1.00 34.48           C  
ATOM    655  CD2 PHE A 117      -6.916 -24.184 -21.645  1.00 37.24           C  
ATOM    656  CE1 PHE A 117      -4.275 -23.501 -21.163  1.00 33.30           C  
ATOM    657  CE2 PHE A 117      -5.882 -25.036 -22.061  1.00 30.45           C  
ATOM    658  CZ  PHE A 117      -4.566 -24.693 -21.814  1.00 32.39           C  
ATOM    659  N   ARG A 118      -9.116 -19.671 -18.475  1.00 31.89           N  
ATOM    660  CA  ARG A 118     -10.295 -18.800 -18.507  1.00 30.58           C  
ATOM    661  C   ARG A 118      -9.904 -17.346 -18.728  1.00 26.44           C  
ATOM    662  O   ARG A 118     -10.622 -16.586 -19.390  1.00 27.75           O  
ATOM    663  CB  ARG A 118     -11.090 -18.946 -17.204  1.00 39.07           C  
ATOM    664  N   THR A 119      -8.767 -16.949 -18.169  1.00 28.65           N  
ATOM    665  CA  THR A 119      -8.214 -15.620 -18.380  1.00 28.86           C  
ATOM    666  C   THR A 119      -7.794 -15.415 -19.842  1.00 23.23           C  
ATOM    667  O   THR A 119      -8.101 -14.377 -20.445  1.00 18.94           O  
ATOM    668  CB  THR A 119      -7.044 -15.446 -17.415  1.00 32.30           C  
ATOM    669  CG2 THR A 119      -6.112 -14.494 -17.907  1.00 19.65           C  
ATOM    670  OG1 THR A 119      -7.507 -15.077 -16.097  1.00 39.01           O  
ATOM    671  N   TYR A 120      -7.093 -16.388 -20.425  1.00 26.65           N  
ATOM    672  CA  TYR A 120      -6.633 -16.258 -21.812  1.00 23.52           C  
ATOM    673  C   TYR A 120      -7.808 -16.079 -22.762  1.00 23.26           C  
ATOM    674  O   TYR A 120      -7.795 -15.217 -23.649  1.00 21.32           O  
ATOM    675  CB  TYR A 120      -5.839 -17.488 -22.229  1.00 21.16           C  
ATOM    676  CG  TYR A 120      -4.764 -17.937 -21.281  1.00 24.15           C  
ATOM    677  CD1 TYR A 120      -4.148 -17.055 -20.393  1.00 29.27           C  
ATOM    678  CD2 TYR A 120      -4.340 -19.247 -21.300  1.00 28.57           C  
ATOM    679  CE1 TYR A 120      -3.136 -17.493 -19.530  1.00 30.07           C  
ATOM    680  CE2 TYR A 120      -3.347 -19.695 -20.462  1.00 31.09           C  
ATOM    681  CZ  TYR A 120      -2.753 -18.834 -19.573  1.00 33.98           C  
ATOM    682  OH  TYR A 120      -1.763 -19.354 -18.764  1.00 33.53           O  
ATOM    683  N   GLN A 121      -8.834 -16.905 -22.592  1.00 25.06           N  
ATOM    684  CA  GLN A 121      -9.953 -16.934 -23.519  1.00 23.66           C  
ATOM    685  C   GLN A 121     -10.736 -15.631 -23.517  1.00 23.13           C  
ATOM    686  O   GLN A 121     -11.355 -15.278 -24.531  1.00 23.31           O  
ATOM    687  CB  GLN A 121     -10.852 -18.125 -23.165  1.00 26.27           C  
ATOM    688  CG  GLN A 121     -11.880 -18.463 -24.193  1.00 23.03           C  
ATOM    689  CD  GLN A 121     -13.220 -17.867 -23.854  1.00 28.45           C  
ATOM    690  NE2 GLN A 121     -14.173 -17.959 -24.777  1.00 26.63           N  
ATOM    691  OE1 GLN A 121     -13.397 -17.321 -22.770  1.00 28.72           O  
ATOM    692  N   LYS A 122     -10.715 -14.883 -22.410  1.00 22.32           N  
ATOM    693  CA  LYS A 122     -11.426 -13.612 -22.405  1.00 22.97           C  
ATOM    694  C   LYS A 122     -10.790 -12.605 -23.348  1.00 16.12           C  
ATOM    695  O   LYS A 122     -11.492 -11.740 -23.883  1.00 22.73           O  
ATOM    696  CB  LYS A 122     -11.485 -13.030 -21.001  1.00 21.18           C  
ATOM    697  CG  LYS A 122     -12.054 -13.971 -20.001  1.00 34.92           C  
ATOM    698  CD  LYS A 122     -13.558 -13.946 -20.009  1.00 40.72           C  
ATOM    699  CE  LYS A 122     -14.056 -14.256 -18.610  1.00 48.57           C  
ATOM    700  NZ  LYS A 122     -13.059 -13.779 -17.593  1.00 46.69           N1+
ATOM    701  N   THR A 123      -9.475 -12.677 -23.546  1.00 19.11           N  
ATOM    702  CA  THR A 123      -8.826 -11.719 -24.445  1.00 22.11           C  
ATOM    703  C   THR A 123      -9.324 -11.886 -25.872  1.00 19.90           C  
ATOM    704  O   THR A 123      -9.372 -10.913 -26.630  1.00 22.28           O  
ATOM    705  CB  THR A 123      -7.305 -11.882 -24.389  1.00 21.89           C  
ATOM    706  CG2 THR A 123      -6.854 -12.160 -22.987  1.00 21.10           C  
ATOM    707  OG1 THR A 123      -6.922 -13.012 -25.165  1.00 18.30           O  
ATOM    708  N   TRP A 124      -9.736 -13.103 -26.240  1.00 18.31           N  
ATOM    709  CA  TRP A 124     -10.195 -13.375 -27.596  1.00 22.58           C  
ATOM    710  C   TRP A 124     -11.688 -13.192 -27.758  1.00 21.99           C  
ATOM    711  O   TRP A 124     -12.151 -12.924 -28.863  1.00 22.15           O  
ATOM    712  CB  TRP A 124      -9.859 -14.808 -28.009  1.00 17.67           C  
ATOM    713  CG  TRP A 124      -8.424 -15.100 -28.188  1.00 14.41           C  
ATOM    714  CD1 TRP A 124      -7.621 -15.814 -27.342  1.00 15.62           C  
ATOM    715  CD2 TRP A 124      -7.621 -14.739 -29.306  1.00 16.17           C  
ATOM    716  CE2 TRP A 124      -6.327 -15.247 -29.073  1.00 16.99           C  
ATOM    717  CE3 TRP A 124      -7.873 -14.033 -30.497  1.00 17.88           C  
ATOM    718  NE1 TRP A 124      -6.353 -15.906 -27.867  1.00 18.76           N  
ATOM    719  CZ2 TRP A 124      -5.279 -15.070 -29.981  1.00 18.17           C  
ATOM    720  CZ3 TRP A 124      -6.822 -13.857 -31.412  1.00 13.36           C  
ATOM    721  CH2 TRP A 124      -5.541 -14.371 -31.133  1.00 17.32           C  
ATOM    722  N   SER A 125     -12.452 -13.375 -26.697  1.00 28.44           N  
ATOM    723  CA  SER A 125     -13.894 -13.519 -26.824  1.00 28.10           C  
ATOM    724  C   SER A 125     -14.629 -12.212 -26.636  1.00 36.73           C  
ATOM    725  O   SER A 125     -15.864 -12.202 -26.679  1.00 45.75           O  
ATOM    726  CB  SER A 125     -14.413 -14.559 -25.816  1.00 29.93           C  
ATOM    727  OG  SER A 125     -14.482 -14.040 -24.491  1.00 33.89           O  
ATOM    728  N   GLY A 126     -13.911 -11.114 -26.441  1.00 32.10           N  
ATOM    729  CA  GLY A 126     -14.566  -9.890 -26.056  1.00 45.31           C  
ATOM    730  C   GLY A 126     -15.410  -9.341 -27.183  1.00 49.22           C  
ATOM    731  O   GLY A 126     -15.625  -9.968 -28.223  1.00 52.05           O  
ATOM    732  N   SER A 127     -15.925  -8.145 -26.948  1.00 51.69           N  
ATOM    733  CA  SER A 127     -16.331  -7.310 -28.062  1.00 55.41           C  
ATOM    734  C   SER A 127     -15.086  -6.647 -28.631  1.00 53.38           C  
ATOM    735  O   SER A 127     -14.119  -6.374 -27.911  1.00 52.07           O  
ATOM    736  CB  SER A 127     -17.358  -6.271 -27.619  1.00 54.74           C  
ATOM    737  OG  SER A 127     -18.589  -6.906 -27.315  1.00 57.01           O  
ATOM    738  N   TYR A 128     -15.088  -6.426 -29.938  1.00 51.77           N  
ATOM    739  CA  TYR A 128     -13.877  -5.922 -30.569  1.00 49.26           C  
ATOM    740  C   TYR A 128     -14.230  -5.054 -31.765  1.00 51.68           C  
ATOM    741  O   TYR A 128     -13.548  -5.082 -32.797  1.00 50.12           O  
ATOM    742  CB  TYR A 128     -12.945  -7.069 -30.971  1.00 44.27           C  
ATOM    743  N   SER A 129     -15.294  -4.265 -31.627  1.00 55.11           N  
ATOM    744  CA  SER A 129     -15.746  -3.351 -32.672  1.00 60.56           C  
ATOM    745  C   SER A 129     -16.129  -4.109 -33.947  1.00 56.35           C  
ATOM    746  O   SER A 129     -17.246  -4.619 -34.072  1.00 54.95           O  
ATOM    747  CB  SER A 129     -14.663  -2.304 -32.973  1.00 57.24           C  
ATOM    748  OG  SER A 129     -13.913  -1.996 -31.804  1.00 60.44           O  
ATOM    749  N   TYR A 132     -14.924  -8.009 -33.188  1.00 39.57           N  
ATOM    750  CA  TYR A 132     -14.610  -9.241 -33.912  1.00 41.07           C  
ATOM    751  C   TYR A 132     -15.463 -10.400 -33.407  1.00 37.09           C  
ATOM    752  O   TYR A 132     -15.496 -10.666 -32.200  1.00 33.49           O  
ATOM    753  CB  TYR A 132     -13.121  -9.588 -33.785  1.00 34.32           C  
ATOM    754  CG  TYR A 132     -12.236  -8.913 -34.830  1.00 33.79           C  
ATOM    755  CD1 TYR A 132     -12.168  -7.520 -34.924  1.00 38.90           C  
ATOM    756  CD2 TYR A 132     -11.458  -9.662 -35.710  1.00 32.02           C  
ATOM    757  CE1 TYR A 132     -11.352  -6.886 -35.863  1.00 28.59           C  
ATOM    758  CE2 TYR A 132     -10.629  -9.032 -36.667  1.00 32.51           C  
ATOM    759  CZ  TYR A 132     -10.580  -7.641 -36.737  1.00 35.26           C  
ATOM    760  OH  TYR A 132      -9.766  -7.003 -37.683  1.00 27.66           O  
ATOM    761  N   GLN A 133     -16.142 -11.083 -34.337  1.00 29.28           N  
ATOM    762  CA  GLN A 133     -16.954 -12.249 -33.990  1.00 28.80           C  
ATOM    763  C   GLN A 133     -16.091 -13.397 -33.474  1.00 29.53           C  
ATOM    764  O   GLN A 133     -15.093 -13.771 -34.098  1.00 28.87           O  
ATOM    765  CB  GLN A 133     -17.755 -12.721 -35.203  1.00 28.42           C  
ATOM    766  CG  GLN A 133     -18.203 -14.160 -35.081  1.00 30.70           C  
ATOM    767  CD  GLN A 133     -19.433 -14.470 -35.917  1.00 41.77           C  
ATOM    768  NE2 GLN A 133     -20.428 -15.100 -35.297  1.00 42.51           N  
ATOM    769  OE1 GLN A 133     -19.490 -14.147 -37.104  1.00 44.35           O  
ATOM    770  N   TYR A 134     -16.504 -13.979 -32.347  1.00 24.19           N  
ATOM    771  CA  TYR A 134     -15.764 -15.038 -31.677  1.00 22.64           C  
ATOM    772  C   TYR A 134     -16.597 -16.309 -31.672  1.00 24.20           C  
ATOM    773  O   TYR A 134     -17.797 -16.264 -31.378  1.00 23.18           O  
ATOM    774  CB  TYR A 134     -15.423 -14.639 -30.240  1.00 22.66           C  
ATOM    775  CG  TYR A 134     -14.803 -15.761 -29.453  1.00 23.19           C  
ATOM    776  CD1 TYR A 134     -13.449 -16.017 -29.551  1.00 19.96           C  
ATOM    777  CD2 TYR A 134     -15.571 -16.578 -28.619  1.00 23.89           C  
ATOM    778  CE1 TYR A 134     -12.861 -17.048 -28.839  1.00 19.31           C  
ATOM    779  CE2 TYR A 134     -14.986 -17.617 -27.897  1.00 24.91           C  
ATOM    780  CZ  TYR A 134     -13.630 -17.852 -28.032  1.00 19.80           C  
ATOM    781  OH  TYR A 134     -13.006 -18.840 -27.330  1.00 22.62           O  
ATOM    782  N   SER A 135     -15.960 -17.440 -31.976  1.00 20.63           N  
ATOM    783  CA  SER A 135     -16.633 -18.735 -31.987  1.00 23.58           C  
ATOM    784  C   SER A 135     -15.759 -19.785 -31.312  1.00 24.10           C  
ATOM    785  O   SER A 135     -14.672 -20.098 -31.804  1.00 19.36           O  
ATOM    786  CB  SER A 135     -16.954 -19.184 -33.428  1.00 25.95           C  
ATOM    787  OG  SER A 135     -17.725 -18.211 -34.111  1.00 27.07           O  
ATOM    788  N   LEU A 136     -16.261 -20.390 -30.236  1.00 23.74           N  
ATOM    789  CA  LEU A 136     -15.595 -21.521 -29.592  1.00 24.66           C  
ATOM    790  C   LEU A 136     -16.393 -22.777 -29.933  1.00 23.96           C  
ATOM    791  O   LEU A 136     -17.547 -22.913 -29.510  1.00 27.70           O  
ATOM    792  CB  LEU A 136     -15.493 -21.304 -28.081  1.00 24.45           C  
ATOM    793  CG  LEU A 136     -14.781 -22.302 -27.155  1.00 30.02           C  
ATOM    794  CD1 LEU A 136     -15.457 -23.676 -27.046  1.00 33.08           C  
ATOM    795  CD2 LEU A 136     -13.373 -22.469 -27.575  1.00 27.52           C  
ATOM    796  N   ILE A 137     -15.778 -23.684 -30.688  1.00 21.36           N  
ATOM    797  CA  ILE A 137     -16.426 -24.922 -31.122  1.00 26.19           C  
ATOM    798  C   ILE A 137     -16.075 -26.012 -30.110  1.00 25.66           C  
ATOM    799  O   ILE A 137     -14.935 -26.482 -30.056  1.00 28.71           O  
ATOM    800  CB  ILE A 137     -16.000 -25.322 -32.546  1.00 23.00           C  
ATOM    801  CG1 ILE A 137     -16.116 -24.138 -33.522  1.00 26.22           C  
ATOM    802  CG2 ILE A 137     -16.847 -26.498 -33.080  1.00 24.41           C  
ATOM    803  CD1 ILE A 137     -17.573 -23.660 -33.764  1.00 26.00           C  
ATOM    804  N   SER A 138     -17.051 -26.407 -29.297  1.00 25.62           N  
ATOM    805  CA  SER A 138     -16.842 -27.465 -28.320  1.00 29.14           C  
ATOM    806  C   SER A 138     -16.726 -28.815 -29.024  1.00 27.17           C  
ATOM    807  O   SER A 138     -17.053 -28.964 -30.202  1.00 30.80           O  
ATOM    808  CB  SER A 138     -17.987 -27.481 -27.301  1.00 31.28           C  
ATOM    809  OG  SER A 138     -19.239 -27.713 -27.940  1.00 36.04           O  
ATOM    810  N   ASP A 139     -16.272 -29.823 -28.282  1.00 28.89           N  
ATOM    811  CA  ASP A 139     -16.010 -31.108 -28.923  1.00 29.75           C  
ATOM    812  C   ASP A 139     -17.294 -31.765 -29.402  1.00 29.22           C  
ATOM    813  O   ASP A 139     -17.281 -32.467 -30.416  1.00 30.96           O  
ATOM    814  CB  ASP A 139     -15.252 -32.043 -27.977  1.00 40.74           C  
ATOM    815  CG  ASP A 139     -13.917 -32.496 -28.550  1.00 43.91           C  
ATOM    816  OD1 ASP A 139     -13.003 -31.650 -28.704  1.00 44.35           O  
ATOM    817  OD2 ASP A 139     -13.786 -33.704 -28.849  1.00 48.11           O1-
ATOM    818  N   ASP A 140     -18.409 -31.534 -28.703  1.00 24.12           N  
ATOM    819  CA  ASP A 140     -19.691 -32.066 -29.142  1.00 26.58           C  
ATOM    820  C   ASP A 140     -20.153 -31.462 -30.466  1.00 32.54           C  
ATOM    821  O   ASP A 140     -20.993 -32.061 -31.154  1.00 30.80           O  
ATOM    822  CB  ASP A 140     -20.747 -31.810 -28.067  1.00 27.37           C  
ATOM    823  N   SER A 141     -19.642 -30.287 -30.831  1.00 26.41           N  
ATOM    824  CA  SER A 141     -20.050 -29.597 -32.044  1.00 26.44           C  
ATOM    825  C   SER A 141     -19.095 -29.806 -33.210  1.00 26.83           C  
ATOM    826  O   SER A 141     -19.446 -29.459 -34.337  1.00 29.39           O  
ATOM    827  CB  SER A 141     -20.170 -28.089 -31.784  1.00 25.40           C  
ATOM    828  OG  SER A 141     -21.324 -27.805 -31.026  1.00 27.77           O  
ATOM    829  N   ILE A 142     -17.899 -30.351 -32.981  1.00 24.76           N  
ATOM    830  CA  ILE A 142     -16.883 -30.334 -34.034  1.00 28.23           C  
ATOM    831  C   ILE A 142     -17.326 -31.168 -35.234  1.00 30.67           C  
ATOM    832  O   ILE A 142     -17.217 -30.731 -36.390  1.00 24.72           O  
ATOM    833  CB  ILE A 142     -15.532 -30.817 -33.490  1.00 25.05           C  
ATOM    834  CG1 ILE A 142     -15.015 -29.851 -32.435  1.00 29.79           C  
ATOM    835  CG2 ILE A 142     -14.528 -30.962 -34.628  1.00 26.37           C  
ATOM    836  CD1 ILE A 142     -14.215 -28.714 -33.015  1.00 36.13           C  
ATOM    837  N   ILE A 143     -17.830 -32.374 -34.983  1.00 27.89           N  
ATOM    838  CA  ILE A 143     -18.099 -33.309 -36.082  1.00 29.37           C  
ATOM    839  C   ILE A 143     -19.266 -32.828 -36.940  1.00 24.63           C  
ATOM    840  O   ILE A 143     -19.118 -32.762 -38.166  1.00 31.80           O  
ATOM    841  CB  ILE A 143     -18.330 -34.737 -35.560  1.00 28.97           C  
ATOM    842  CG1 ILE A 143     -17.006 -35.320 -35.073  1.00 26.52           C  
ATOM    843  CG2 ILE A 143     -18.929 -35.619 -36.666  1.00 32.90           C  
ATOM    844  CD1 ILE A 143     -15.958 -35.389 -36.156  1.00 30.26           C  
ATOM    845  N   PRO A 144     -20.425 -32.474 -36.378  1.00 24.56           N  
ATOM    846  CA  PRO A 144     -21.496 -31.951 -37.236  1.00 30.52           C  
ATOM    847  C   PRO A 144     -21.133 -30.651 -37.942  1.00 30.49           C  
ATOM    848  O   PRO A 144     -21.671 -30.374 -39.021  1.00 27.40           O  
ATOM    849  CB  PRO A 144     -22.661 -31.751 -36.261  1.00 26.81           C  
ATOM    850  CG  PRO A 144     -22.049 -31.717 -34.920  1.00 27.29           C  
ATOM    851  CD  PRO A 144     -20.873 -32.620 -34.981  1.00 27.77           C  
ATOM    852  N   PHE A 145     -20.248 -29.837 -37.354  1.00 28.45           N  
ATOM    853  CA  PHE A 145     -19.826 -28.595 -37.997  1.00 27.41           C  
ATOM    854  C   PHE A 145     -18.947 -28.894 -39.208  1.00 30.27           C  
ATOM    855  O   PHE A 145     -19.172 -28.362 -40.305  1.00 25.16           O  
ATOM    856  CB  PHE A 145     -19.107 -27.717 -36.962  1.00 25.72           C  
ATOM    857  CG  PHE A 145     -18.732 -26.345 -37.457  1.00 27.36           C  
ATOM    858  CD1 PHE A 145     -19.589 -25.618 -38.277  1.00 36.48           C  
ATOM    859  CD2 PHE A 145     -17.513 -25.783 -37.106  1.00 23.73           C  
ATOM    860  CE1 PHE A 145     -19.234 -24.342 -38.732  1.00 34.55           C  
ATOM    861  CE2 PHE A 145     -17.149 -24.504 -37.558  1.00 26.46           C  
ATOM    862  CZ  PHE A 145     -18.010 -23.790 -38.370  1.00 27.47           C  
ATOM    863  N   LEU A 146     -17.961 -29.785 -39.039  1.00 25.01           N  
ATOM    864  CA  LEU A 146     -17.156 -30.200 -40.181  1.00 27.27           C  
ATOM    865  C   LEU A 146     -17.986 -30.950 -41.210  1.00 28.80           C  
ATOM    866  O   LEU A 146     -17.683 -30.888 -42.409  1.00 26.00           O  
ATOM    867  CB  LEU A 146     -16.001 -31.085 -39.738  1.00 25.54           C  
ATOM    868  CG  LEU A 146     -14.963 -30.421 -38.858  1.00 28.25           C  
ATOM    869  CD1 LEU A 146     -13.991 -31.488 -38.428  1.00 22.29           C  
ATOM    870  CD2 LEU A 146     -14.271 -29.304 -39.630  1.00 28.89           C  
ATOM    871  N   GLU A 147     -19.013 -31.688 -40.766  1.00 26.44           N  
ATOM    872  CA  GLU A 147     -19.875 -32.378 -41.725  1.00 30.06           C  
ATOM    873  C   GLU A 147     -20.674 -31.385 -42.559  1.00 28.18           C  
ATOM    874  O   GLU A 147     -20.846 -31.579 -43.766  1.00 31.67           O  
ATOM    875  CB  GLU A 147     -20.812 -33.359 -41.014  1.00 27.83           C  
ATOM    876  CG  GLU A 147     -20.057 -34.542 -40.414  1.00 28.33           C  
ATOM    877  CD  GLU A 147     -20.950 -35.494 -39.661  1.00 34.92           C  
ATOM    878  OE1 GLU A 147     -21.863 -35.013 -38.952  1.00 37.01           O  
ATOM    879  OE2 GLU A 147     -20.708 -36.720 -39.732  1.00 43.95           O1-
ATOM    880  N   ASN A 148     -21.183 -30.326 -41.930  1.00 28.28           N  
ATOM    881  CA  ASN A 148     -21.839 -29.272 -42.685  1.00 26.41           C  
ATOM    882  C   ASN A 148     -20.846 -28.537 -43.587  1.00 28.12           C  
ATOM    883  O   ASN A 148     -21.147 -28.253 -44.754  1.00 28.78           O  
ATOM    884  CB  ASN A 148     -22.539 -28.321 -41.715  1.00 32.24           C  
ATOM    885  CG  ASN A 148     -23.274 -27.208 -42.427  1.00 39.76           C  
ATOM    886  ND2 ASN A 148     -22.552 -26.147 -42.762  1.00 33.16           N  
ATOM    887  OD1 ASN A 148     -24.472 -27.306 -42.680  1.00 41.84           O  
ATOM    888  N   LEU A 149     -19.639 -28.265 -43.082  1.00 31.43           N  
ATOM    889  CA  LEU A 149     -18.658 -27.469 -43.820  1.00 24.85           C  
ATOM    890  C   LEU A 149     -18.096 -28.219 -45.018  1.00 26.04           C  
ATOM    891  O   LEU A 149     -17.947 -27.655 -46.108  1.00 26.81           O  
ATOM    892  CB  LEU A 149     -17.524 -27.080 -42.869  1.00 31.30           C  
ATOM    893  CG  LEU A 149     -16.999 -25.667 -42.737  1.00 26.34           C  
ATOM    894  CD1 LEU A 149     -18.095 -24.614 -42.746  1.00 31.86           C  
ATOM    895  CD2 LEU A 149     -16.179 -25.569 -41.458  1.00 25.02           C  
ATOM    896  N   TYR A 150     -17.717 -29.479 -44.829  1.00 19.42           N  
ATOM    897  CA  TYR A 150     -17.047 -30.224 -45.880  1.00 25.17           C  
ATOM    898  C   TYR A 150     -17.967 -31.226 -46.572  1.00 22.95           C  
ATOM    899  O   TYR A 150     -17.485 -32.117 -47.279  1.00 23.43           O  
ATOM    900  CB  TYR A 150     -15.793 -30.891 -45.313  1.00 24.94           C  
ATOM    901  CG  TYR A 150     -14.708 -29.868 -45.121  1.00 21.30           C  
ATOM    902  CD1 TYR A 150     -14.713 -29.013 -44.018  1.00 22.09           C  
ATOM    903  CD2 TYR A 150     -13.734 -29.691 -46.083  1.00 21.68           C  
ATOM    904  CE1 TYR A 150     -13.726 -28.016 -43.872  1.00 21.29           C  
ATOM    905  CE2 TYR A 150     -12.748 -28.726 -45.950  1.00 20.00           C  
ATOM    906  CZ  TYR A 150     -12.743 -27.897 -44.840  1.00 17.82           C  
ATOM    907  OH  TYR A 150     -11.766 -26.933 -44.740  1.00 17.28           O  
ATOM    908  N   ALA A 151     -19.280 -31.070 -46.411  1.00 25.78           N  
ATOM    909  CA  ALA A 151     -20.272 -31.806 -47.200  1.00 29.43           C  
ATOM    910  C   ALA A 151     -19.906 -31.853 -48.683  1.00 29.71           C  
ATOM    911  O   ALA A 151     -19.984 -32.931 -49.286  1.00 28.43           O  
ATOM    912  CB  ALA A 151     -21.664 -31.191 -47.014  1.00 33.52           C  
ATOM    913  N   PRO A 152     -19.478 -30.748 -49.314  1.00 26.58           N  
ATOM    914  CA  PRO A 152     -19.095 -30.846 -50.736  1.00 28.41           C  
ATOM    915  C   PRO A 152     -17.914 -31.748 -51.002  1.00 23.28           C  
ATOM    916  O   PRO A 152     -17.780 -32.225 -52.131  1.00 21.15           O  
ATOM    917  CB  PRO A 152     -18.772 -29.398 -51.138  1.00 33.71           C  
ATOM    918  CG  PRO A 152     -19.247 -28.536 -50.046  1.00 33.66           C  
ATOM    919  CD  PRO A 152     -19.496 -29.350 -48.833  1.00 28.85           C  
ATOM    920  N   VAL A 153     -17.042 -31.985 -50.022  1.00 21.06           N  
ATOM    921  CA  VAL A 153     -15.807 -32.745 -50.229  1.00 20.98           C  
ATOM    922  C   VAL A 153     -15.724 -33.805 -49.135  1.00 26.92           C  
ATOM    923  O   VAL A 153     -14.834 -33.739 -48.272  1.00 27.27           O  
ATOM    924  CB  VAL A 153     -14.573 -31.821 -50.201  1.00 21.52           C  
ATOM    925  CG1 VAL A 153     -13.407 -32.487 -50.880  1.00 26.74           C  
ATOM    926  CG2 VAL A 153     -14.875 -30.519 -50.926  1.00 22.92           C  
ATOM    927  N   PRO A 154     -16.608 -34.803 -49.142  1.00 26.06           N  
ATOM    928  CA  PRO A 154     -16.795 -35.628 -47.934  1.00 27.14           C  
ATOM    929  C   PRO A 154     -15.577 -36.435 -47.520  1.00 22.42           C  
ATOM    930  O   PRO A 154     -15.472 -36.785 -46.344  1.00 24.83           O  
ATOM    931  CB  PRO A 154     -17.958 -36.562 -48.312  1.00 28.34           C  
ATOM    932  CG  PRO A 154     -18.439 -36.127 -49.658  1.00 29.59           C  
ATOM    933  CD  PRO A 154     -17.373 -35.306 -50.298  1.00 25.73           C  
ATOM    934  N   ILE A 155     -14.663 -36.761 -48.439  1.00 23.16           N  
ATOM    935  CA  ILE A 155     -13.506 -37.578 -48.067  1.00 21.86           C  
ATOM    936  C   ILE A 155     -12.639 -36.863 -47.039  1.00 29.07           C  
ATOM    937  O   ILE A 155     -11.930 -37.509 -46.247  1.00 18.21           O  
ATOM    938  CB  ILE A 155     -12.702 -37.949 -49.321  1.00 22.66           C  
ATOM    939  CG1 ILE A 155     -11.806 -39.162 -49.054  1.00 25.70           C  
ATOM    940  CG2 ILE A 155     -11.890 -36.741 -49.820  1.00 29.51           C  
ATOM    941  CD1 ILE A 155     -10.858 -39.460 -50.193  1.00 32.03           C  
ATOM    942  N   VAL A 156     -12.672 -35.523 -47.032  1.00 24.21           N  
ATOM    943  CA  VAL A 156     -11.914 -34.764 -46.043  1.00 22.89           C  
ATOM    944  C   VAL A 156     -12.417 -35.083 -44.638  1.00 19.79           C  
ATOM    945  O   VAL A 156     -11.628 -35.316 -43.716  1.00 21.44           O  
ATOM    946  CB  VAL A 156     -11.985 -33.252 -46.352  1.00 20.37           C  
ATOM    947  CG1 VAL A 156     -11.361 -32.450 -45.213  1.00 20.29           C  
ATOM    948  CG2 VAL A 156     -11.293 -32.942 -47.703  1.00 21.53           C  
ATOM    949  N   ILE A 157     -13.741 -35.115 -44.447  1.00 20.34           N  
ATOM    950  CA  ILE A 157     -14.257 -35.394 -43.104  1.00 23.64           C  
ATOM    951  C   ILE A 157     -14.081 -36.863 -42.751  1.00 20.25           C  
ATOM    952  O   ILE A 157     -13.916 -37.210 -41.577  1.00 19.52           O  
ATOM    953  CB  ILE A 157     -15.737 -35.025 -42.969  1.00 29.41           C  
ATOM    954  CG1 ILE A 157     -16.108 -33.885 -43.895  1.00 32.46           C  
ATOM    955  CG2 ILE A 157     -16.029 -34.708 -41.501  1.00 32.13           C  
ATOM    956  CD1 ILE A 157     -17.611 -33.628 -43.945  1.00 31.91           C  
ATOM    957  N   GLN A 158     -14.211 -37.753 -43.737  1.00 23.05           N  
ATOM    958  CA  GLN A 158     -13.956 -39.168 -43.468  1.00 26.92           C  
ATOM    959  C   GLN A 158     -12.577 -39.341 -42.854  1.00 23.36           C  
ATOM    960  O   GLN A 158     -12.433 -39.967 -41.798  1.00 21.49           O  
ATOM    961  CB  GLN A 158     -14.092 -40.000 -44.751  1.00 27.85           C  
ATOM    962  CG  GLN A 158     -15.540 -40.135 -45.238  1.00 35.80           C  
ATOM    963  CD  GLN A 158     -15.652 -40.486 -46.727  1.00 34.51           C  
ATOM    964  NE2 GLN A 158     -16.558 -39.816 -47.422  1.00 30.86           N  
ATOM    965  OE1 GLN A 158     -14.937 -41.359 -47.233  1.00 34.79           O  
ATOM    966  N   ALA A 159     -11.563 -38.719 -43.471  1.00 21.27           N  
ATOM    967  CA  ALA A 159     -10.194 -38.785 -42.962  1.00 21.49           C  
ATOM    968  C   ALA A 159     -10.070 -38.209 -41.557  1.00 23.41           C  
ATOM    969  O   ALA A 159      -9.413 -38.804 -40.695  1.00 24.72           O  
ATOM    970  CB  ALA A 159      -9.245 -38.057 -43.916  1.00 26.87           C  
ATOM    971  N   PHE A 160     -10.633 -37.016 -41.319  1.00 23.29           N  
ATOM    972  CA  PHE A 160     -10.602 -36.434 -39.979  1.00 21.68           C  
ATOM    973  C   PHE A 160     -11.106 -37.413 -38.916  1.00 24.11           C  
ATOM    974  O   PHE A 160     -10.510 -37.554 -37.842  1.00 20.89           O  
ATOM    975  CB  PHE A 160     -11.454 -35.177 -39.942  1.00 19.69           C  
ATOM    976  CG  PHE A 160     -11.476 -34.507 -38.609  1.00 24.92           C  
ATOM    977  CD1 PHE A 160     -10.477 -33.622 -38.261  1.00 20.28           C  
ATOM    978  CD2 PHE A 160     -12.512 -34.744 -37.705  1.00 22.38           C  
ATOM    979  CE1 PHE A 160     -10.487 -32.990 -37.045  1.00 21.19           C  
ATOM    980  CE2 PHE A 160     -12.521 -34.136 -36.471  1.00 21.37           C  
ATOM    981  CZ  PHE A 160     -11.505 -33.236 -36.138  1.00 22.74           C  
ATOM    982  N   LYS A 161     -12.256 -38.035 -39.179  1.00 25.32           N  
ATOM    983  CA  LYS A 161     -12.843 -38.992 -38.248  1.00 22.43           C  
ATOM    984  C   LYS A 161     -11.955 -40.213 -38.047  1.00 22.62           C  
ATOM    985  O   LYS A 161     -12.027 -40.867 -36.997  1.00 26.08           O  
ATOM    986  CB  LYS A 161     -14.205 -39.440 -38.771  1.00 22.80           C  
ATOM    987  CG  LYS A 161     -15.343 -38.454 -38.597  1.00 26.72           C  
ATOM    988  CD  LYS A 161     -16.645 -39.124 -39.022  1.00 26.44           C  
ATOM    989  CE  LYS A 161     -17.657 -38.118 -39.464  1.00 36.48           C  
ATOM    990  NZ  LYS A 161     -18.792 -38.775 -40.154  1.00 41.35           N1+
ATOM    991  N   LEU A 162     -11.145 -40.569 -39.046  1.00 21.14           N  
ATOM    992  CA  LEU A 162     -10.306 -41.759 -38.924  1.00 24.94           C  
ATOM    993  C   LEU A 162      -8.992 -41.485 -38.219  1.00 24.94           C  
ATOM    994  O   LEU A 162      -8.274 -42.431 -37.891  1.00 23.35           O  
ATOM    995  CB  LEU A 162     -10.032 -42.371 -40.301  1.00 19.37           C  
ATOM    996  CG  LEU A 162     -11.305 -42.763 -41.053  1.00 20.80           C  
ATOM    997  CD1 LEU A 162     -10.971 -43.223 -42.468  1.00 20.98           C  
ATOM    998  CD2 LEU A 162     -12.138 -43.809 -40.300  1.00 24.97           C  
ATOM    999  N   MET A 163      -8.666 -40.230 -37.971  1.00 20.42           N  
ATOM   1000  CA  MET A 163      -7.410 -39.902 -37.324  1.00 24.20           C  
ATOM   1001  C   MET A 163      -7.336 -40.504 -35.923  1.00 24.26           C  
ATOM   1002  O   MET A 163      -8.221 -40.248 -35.096  1.00 27.38           O  
ATOM   1003  CB  MET A 163      -7.270 -38.387 -37.252  1.00 26.49           C  
ATOM   1004  CG  MET A 163      -6.529 -37.852 -38.420  1.00 26.49           C  
ATOM   1005  SD  MET A 163      -6.514 -36.064 -38.380  1.00 32.65           S  
ATOM   1006  CE  MET A 163      -5.239 -35.866 -39.574  1.00 22.64           C  
ATOM   1007  N   PRO A 164      -6.304 -41.302 -35.615  1.00 29.70           N  
ATOM   1008  CA  PRO A 164      -6.208 -41.944 -34.297  1.00 34.04           C  
ATOM   1009  C   PRO A 164      -5.749 -40.942 -33.252  1.00 37.81           C  
ATOM   1010  O   PRO A 164      -4.608 -40.473 -33.280  1.00 41.52           O  
ATOM   1011  CB  PRO A 164      -5.163 -43.050 -34.523  1.00 38.94           C  
ATOM   1012  CG  PRO A 164      -4.676 -42.906 -35.951  1.00 35.01           C  
ATOM   1013  CD  PRO A 164      -5.111 -41.559 -36.432  1.00 25.21           C  
ATOM   1014  N   GLY A 165      -6.638 -40.596 -32.341  1.00 40.72           N  
ATOM   1015  CA  GLY A 165      -6.182 -39.805 -31.223  1.00 37.06           C  
ATOM   1016  C   GLY A 165      -6.479 -38.325 -31.383  1.00 39.96           C  
ATOM   1017  O   GLY A 165      -6.644 -37.792 -32.495  1.00 37.15           O  
ATOM   1018  N   ASN A 166      -6.456 -37.643 -30.240  1.00 31.37           N  
ATOM   1019  CA  ASN A 166      -7.017 -36.310 -30.110  1.00 34.15           C  
ATOM   1020  C   ASN A 166      -6.079 -35.214 -30.576  1.00 32.85           C  
ATOM   1021  O   ASN A 166      -6.552 -34.118 -30.902  1.00 30.63           O  
ATOM   1022  CB  ASN A 166      -7.405 -36.065 -28.659  1.00 38.85           C  
ATOM   1023  CG  ASN A 166      -8.797 -36.533 -28.357  1.00 45.02           C  
ATOM   1024  ND2 ASN A 166      -9.221 -36.380 -27.105  1.00 48.76           N  
ATOM   1025  OD1 ASN A 166      -9.497 -37.025 -29.244  1.00 50.94           O  
ATOM   1026  N   ILE A 167      -4.773 -35.482 -30.632  1.00 29.33           N  
ATOM   1027  CA  ILE A 167      -3.832 -34.420 -30.967  1.00 29.11           C  
ATOM   1028  C   ILE A 167      -3.745 -34.225 -32.471  1.00 30.91           C  
ATOM   1029  O   ILE A 167      -3.611 -33.091 -32.951  1.00 25.72           O  
ATOM   1030  CB  ILE A 167      -2.451 -34.708 -30.367  1.00 33.23           C  
ATOM   1031  CG1 ILE A 167      -2.542 -34.816 -28.837  1.00 31.66           C  
ATOM   1032  CG2 ILE A 167      -1.484 -33.613 -30.784  1.00 32.99           C  
ATOM   1033  CD1 ILE A 167      -2.139 -36.178 -28.310  1.00 38.08           C  
ATOM   1034  N   LEU A 168      -3.785 -35.319 -33.240  1.00 25.96           N  
ATOM   1035  CA  LEU A 168      -3.813 -35.173 -34.690  1.00 30.10           C  
ATOM   1036  C   LEU A 168      -5.026 -34.361 -35.116  1.00 24.82           C  
ATOM   1037  O   LEU A 168      -4.919 -33.454 -35.951  1.00 25.39           O  
ATOM   1038  CB  LEU A 168      -3.807 -36.548 -35.368  1.00 25.80           C  
ATOM   1039  CG  LEU A 168      -2.522 -37.381 -35.257  1.00 26.86           C  
ATOM   1040  CD1 LEU A 168      -2.788 -38.844 -35.672  1.00 27.86           C  
ATOM   1041  CD2 LEU A 168      -1.371 -36.800 -36.070  1.00 21.71           C  
ATOM   1042  N   LYS A 169      -6.180 -34.643 -34.512  1.00 22.78           N  
ATOM   1043  CA  LYS A 169      -7.406 -33.956 -34.886  1.00 25.04           C  
ATOM   1044  C   LYS A 169      -7.353 -32.470 -34.551  1.00 28.06           C  
ATOM   1045  O   LYS A 169      -7.783 -31.636 -35.356  1.00 24.05           O  
ATOM   1046  CB  LYS A 169      -8.593 -34.597 -34.179  1.00 28.10           C  
ATOM   1047  CG  LYS A 169      -9.092 -35.885 -34.807  1.00 21.98           C  
ATOM   1048  CD  LYS A 169     -10.114 -36.498 -33.886  1.00 24.81           C  
ATOM   1049  CE  LYS A 169     -10.636 -37.827 -34.402  1.00 33.57           C  
ATOM   1050  NZ  LYS A 169     -12.004 -38.045 -33.866  1.00 35.94           N1+
ATOM   1051  N   ALA A 170      -6.867 -32.119 -33.359  1.00 26.91           N  
ATOM   1052  CA  ALA A 170      -6.845 -30.710 -32.970  1.00 24.77           C  
ATOM   1053  C   ALA A 170      -5.862 -29.918 -33.829  1.00 27.12           C  
ATOM   1054  O   ALA A 170      -6.130 -28.757 -34.167  1.00 29.47           O  
ATOM   1055  CB  ALA A 170      -6.522 -30.577 -31.484  1.00 24.01           C  
ATOM   1056  N   ASP A 171      -4.735 -30.537 -34.209  1.00 24.11           N  
ATOM   1057  CA  ASP A 171      -3.825 -29.949 -35.201  1.00 28.33           C  
ATOM   1058  C   ASP A 171      -4.528 -29.688 -36.530  1.00 29.85           C  
ATOM   1059  O   ASP A 171      -4.479 -28.573 -37.071  1.00 28.84           O  
ATOM   1060  CB  ASP A 171      -2.644 -30.883 -35.458  1.00 30.06           C  
ATOM   1061  CG  ASP A 171      -1.588 -30.851 -34.367  1.00 34.14           C  
ATOM   1062  OD1 ASP A 171      -1.729 -30.092 -33.380  1.00 39.32           O  
ATOM   1063  OD2 ASP A 171      -0.602 -31.616 -34.507  1.00 29.12           O1-
ATOM   1064  N   PHE A 172      -5.146 -30.736 -37.096  1.00 25.50           N  
ATOM   1065  CA  PHE A 172      -5.761 -30.678 -38.420  1.00 22.54           C  
ATOM   1066  C   PHE A 172      -6.947 -29.719 -38.452  1.00 25.01           C  
ATOM   1067  O   PHE A 172      -7.210 -29.083 -39.480  1.00 21.06           O  
ATOM   1068  CB  PHE A 172      -6.191 -32.097 -38.818  1.00 26.13           C  
ATOM   1069  CG  PHE A 172      -6.632 -32.259 -40.257  1.00 26.87           C  
ATOM   1070  CD1 PHE A 172      -6.175 -31.413 -41.258  1.00 26.41           C  
ATOM   1071  CD2 PHE A 172      -7.513 -33.288 -40.602  1.00 25.33           C  
ATOM   1072  CE1 PHE A 172      -6.579 -31.600 -42.575  1.00 22.76           C  
ATOM   1073  CE2 PHE A 172      -7.928 -33.473 -41.917  1.00 26.30           C  
ATOM   1074  CZ  PHE A 172      -7.458 -32.627 -42.901  1.00 24.56           C  
ATOM   1075  N   LEU A 173      -7.647 -29.578 -37.328  1.00 21.49           N  
ATOM   1076  CA  LEU A 173      -8.872 -28.793 -37.301  1.00 21.43           C  
ATOM   1077  C   LEU A 173      -8.628 -27.332 -37.677  1.00 22.38           C  
ATOM   1078  O   LEU A 173      -9.440 -26.714 -38.379  1.00 20.94           O  
ATOM   1079  CB  LEU A 173      -9.477 -28.898 -35.914  1.00 21.22           C  
ATOM   1080  CG  LEU A 173     -10.756 -28.133 -35.676  1.00 26.80           C  
ATOM   1081  CD1 LEU A 173     -11.853 -28.669 -36.585  1.00 21.48           C  
ATOM   1082  CD2 LEU A 173     -11.072 -28.352 -34.226  1.00 29.41           C  
ATOM   1083  N   ARG A 174      -7.526 -26.751 -37.198  1.00 21.57           N  
ATOM   1084  CA  ARG A 174      -7.257 -25.344 -37.477  1.00 20.36           C  
ATOM   1085  C   ARG A 174      -7.187 -25.078 -38.977  1.00 17.78           C  
ATOM   1086  O   ARG A 174      -7.663 -24.037 -39.445  1.00 18.14           O  
ATOM   1087  CB  ARG A 174      -5.968 -24.904 -36.758  1.00 16.64           C  
ATOM   1088  CG  ARG A 174      -4.650 -25.158 -37.503  1.00 21.01           C  
ATOM   1089  CD  ARG A 174      -3.456 -25.149 -36.525  1.00 23.42           C  
ATOM   1090  NE  ARG A 174      -3.704 -26.113 -35.458  1.00 23.83           N  
ATOM   1091  CZ  ARG A 174      -3.605 -25.862 -34.160  1.00 24.81           C  
ATOM   1092  NH1 ARG A 174      -3.117 -24.727 -33.714  1.00 22.40           N1+
ATOM   1093  NH2 ARG A 174      -4.036 -26.773 -33.288  1.00 29.77           N  
ATOM   1094  N   TYR A 175      -6.597 -26.003 -39.751  1.00 15.63           N  
ATOM   1095  CA  TYR A 175      -6.499 -25.795 -41.188  1.00 17.37           C  
ATOM   1096  C   TYR A 175      -7.849 -25.946 -41.853  1.00 16.60           C  
ATOM   1097  O   TYR A 175      -8.163 -25.201 -42.787  1.00 12.11           O  
ATOM   1098  CB  TYR A 175      -5.501 -26.766 -41.820  1.00 19.58           C  
ATOM   1099  CG  TYR A 175      -4.189 -26.765 -41.111  1.00 18.72           C  
ATOM   1100  CD1 TYR A 175      -3.468 -25.585 -40.955  1.00 21.47           C  
ATOM   1101  CD2 TYR A 175      -3.666 -27.934 -40.583  1.00 24.93           C  
ATOM   1102  CE1 TYR A 175      -2.260 -25.573 -40.296  1.00 22.21           C  
ATOM   1103  CE2 TYR A 175      -2.455 -27.929 -39.912  1.00 27.93           C  
ATOM   1104  CZ  TYR A 175      -1.764 -26.745 -39.785  1.00 25.92           C  
ATOM   1105  OH  TYR A 175      -0.569 -26.732 -39.137  1.00 30.98           O  
ATOM   1106  N   LEU A 176      -8.653 -26.913 -41.392  1.00 18.81           N  
ATOM   1107  CA  LEU A 176      -9.993 -27.102 -41.951  1.00 18.10           C  
ATOM   1108  C   LEU A 176     -10.861 -25.869 -41.721  1.00 17.18           C  
ATOM   1109  O   LEU A 176     -11.595 -25.426 -42.613  1.00 15.93           O  
ATOM   1110  CB  LEU A 176     -10.654 -28.328 -41.313  1.00 16.80           C  
ATOM   1111  CG  LEU A 176      -9.950 -29.656 -41.569  1.00 19.39           C  
ATOM   1112  CD1 LEU A 176     -10.564 -30.828 -40.776  1.00 18.54           C  
ATOM   1113  CD2 LEU A 176     -10.021 -29.928 -43.049  1.00 19.97           C  
ATOM   1114  N   LEU A 177     -10.819 -25.326 -40.507  1.00 12.88           N  
ATOM   1115  CA  LEU A 177     -11.665 -24.182 -40.186  1.00 13.96           C  
ATOM   1116  C   LEU A 177     -11.257 -22.957 -40.991  1.00 14.97           C  
ATOM   1117  O   LEU A 177     -12.109 -22.254 -41.541  1.00 18.64           O  
ATOM   1118  CB  LEU A 177     -11.599 -23.892 -38.693  1.00 11.43           C  
ATOM   1119  CG  LEU A 177     -12.438 -24.833 -37.833  1.00 24.22           C  
ATOM   1120  CD1 LEU A 177     -12.428 -24.392 -36.372  1.00 23.38           C  
ATOM   1121  CD2 LEU A 177     -13.859 -24.906 -38.365  1.00 23.86           C  
ATOM   1122  N   LEU A 178      -9.951 -22.700 -41.091  1.00 16.49           N  
ATOM   1123  CA  LEU A 178      -9.479 -21.507 -41.790  1.00 16.97           C  
ATOM   1124  C   LEU A 178      -9.712 -21.604 -43.291  1.00 14.20           C  
ATOM   1125  O   LEU A 178     -10.105 -20.623 -43.915  1.00 14.42           O  
ATOM   1126  CB  LEU A 178      -7.996 -21.273 -41.489  1.00 13.29           C  
ATOM   1127  CG  LEU A 178      -7.755 -20.806 -40.031  1.00 16.62           C  
ATOM   1128  CD1 LEU A 178      -6.295 -20.591 -39.765  1.00 13.73           C  
ATOM   1129  CD2 LEU A 178      -8.538 -19.532 -39.687  1.00 16.31           C  
ATOM   1130  N   PHE A 179      -9.464 -22.773 -43.889  1.00 13.64           N  
ATOM   1131  CA  PHE A 179      -9.663 -22.940 -45.325  1.00 14.59           C  
ATOM   1132  C   PHE A 179     -11.119 -22.712 -45.709  1.00 15.15           C  
ATOM   1133  O   PHE A 179     -11.414 -22.122 -46.757  1.00 14.98           O  
ATOM   1134  CB  PHE A 179      -9.192 -24.341 -45.761  1.00 12.03           C  
ATOM   1135  CG  PHE A 179      -9.286 -24.589 -47.265  1.00 17.50           C  
ATOM   1136  CD1 PHE A 179      -8.488 -23.891 -48.151  1.00 14.06           C  
ATOM   1137  CD2 PHE A 179     -10.190 -25.508 -47.787  1.00 17.06           C  
ATOM   1138  CE1 PHE A 179      -8.578 -24.088 -49.513  1.00 15.99           C  
ATOM   1139  CE2 PHE A 179     -10.272 -25.726 -49.157  1.00 15.33           C  
ATOM   1140  CZ  PHE A 179      -9.466 -25.018 -50.024  1.00 14.47           C  
ATOM   1141  N   ALA A 180     -12.049 -23.174 -44.869  1.00 14.06           N  
ATOM   1142  CA  ALA A 180     -13.476 -23.050 -45.179  1.00 17.94           C  
ATOM   1143  C   ALA A 180     -14.038 -21.677 -44.817  1.00 17.43           C  
ATOM   1144  O   ALA A 180     -14.913 -21.171 -45.516  1.00 17.97           O  
ATOM   1145  CB  ALA A 180     -14.286 -24.133 -44.460  1.00 17.91           C  
ATOM   1146  N   ARG A 181     -13.593 -21.071 -43.720  1.00 13.92           N  
ATOM   1147  CA  ARG A 181     -14.188 -19.817 -43.274  1.00 16.49           C  
ATOM   1148  C   ARG A 181     -13.208 -18.657 -43.082  1.00 15.97           C  
ATOM   1149  O   ARG A 181     -13.659 -17.519 -42.971  1.00 16.09           O  
ATOM   1150  CB  ARG A 181     -14.953 -20.041 -41.960  1.00 18.52           C  
ATOM   1151  CG  ARG A 181     -16.202 -20.925 -42.134  1.00 22.89           C  
ATOM   1152  CD  ARG A 181     -17.346 -20.094 -42.730  1.00 28.45           C  
ATOM   1153  NE  ARG A 181     -18.637 -20.773 -42.705  1.00 40.08           N  
ATOM   1154  CZ  ARG A 181     -19.099 -21.540 -43.686  1.00 34.47           C  
ATOM   1155  NH1 ARG A 181     -18.361 -21.831 -44.744  1.00 34.06           N1+
ATOM   1156  NH2 ARG A 181     -20.335 -22.027 -43.603  1.00 45.11           N  
ATOM   1157  N   GLY A 182     -11.909 -18.892 -43.073  1.00 17.73           N  
ATOM   1158  CA  GLY A 182     -10.982 -17.806 -42.794  1.00 16.70           C  
ATOM   1159  C   GLY A 182     -11.166 -17.210 -41.388  1.00 14.64           C  
ATOM   1160  O   GLY A 182     -11.950 -17.671 -40.578  1.00 16.96           O  
ATOM   1161  N   GLY A 183     -10.409 -16.128 -41.147  1.00 11.92           N  
ATOM   1162  CA  GLY A 183     -10.337 -15.476 -39.854  1.00 15.50           C  
ATOM   1163  C   GLY A 183      -9.053 -15.830 -39.120  1.00 12.27           C  
ATOM   1164  O   GLY A 183      -8.034 -16.089 -39.750  1.00 14.68           O  
ATOM   1165  N   ILE A 184      -9.094 -15.882 -37.796  1.00 13.85           N  
ATOM   1166  CA  ILE A 184      -7.948 -16.267 -36.980  1.00 14.07           C  
ATOM   1167  C   ILE A 184      -8.299 -17.540 -36.230  1.00 14.07           C  
ATOM   1168  O   ILE A 184      -9.393 -17.654 -35.669  1.00 16.94           O  
ATOM   1169  CB  ILE A 184      -7.573 -15.159 -35.982  1.00 16.68           C  
ATOM   1170  CG1 ILE A 184      -7.149 -13.907 -36.715  1.00 18.26           C  
ATOM   1171  CG2 ILE A 184      -6.472 -15.625 -35.018  1.00 20.32           C  
ATOM   1172  CD1 ILE A 184      -7.396 -12.696 -35.890  1.00 20.57           C  
ATOM   1173  N   TYR A 185      -7.391 -18.501 -36.239  1.00 16.28           N  
ATOM   1174  CA  TYR A 185      -7.459 -19.631 -35.324  1.00 15.68           C  
ATOM   1175  C   TYR A 185      -6.357 -19.440 -34.295  1.00 14.27           C  
ATOM   1176  O   TYR A 185      -5.221 -19.159 -34.666  1.00 14.89           O  
ATOM   1177  CB  TYR A 185      -7.287 -20.958 -36.062  1.00 15.82           C  
ATOM   1178  CG  TYR A 185      -7.545 -22.141 -35.155  1.00 18.45           C  
ATOM   1179  CD1 TYR A 185      -6.588 -22.566 -34.250  1.00 21.52           C  
ATOM   1180  CD2 TYR A 185      -8.770 -22.792 -35.175  1.00 18.51           C  
ATOM   1181  CE1 TYR A 185      -6.839 -23.635 -33.380  1.00 25.07           C  
ATOM   1182  CE2 TYR A 185      -9.034 -23.853 -34.321  1.00 25.22           C  
ATOM   1183  CZ  TYR A 185      -8.058 -24.270 -33.428  1.00 28.47           C  
ATOM   1184  OH  TYR A 185      -8.311 -25.334 -32.585  1.00 30.84           O  
ATOM   1185  N   SER A 186      -6.684 -19.587 -33.010  1.00 15.02           N  
ATOM   1186  CA  SER A 186      -5.660 -19.532 -31.975  1.00 15.66           C  
ATOM   1187  C   SER A 186      -5.946 -20.551 -30.879  1.00 16.79           C  
ATOM   1188  O   SER A 186      -7.089 -20.715 -30.453  1.00 14.99           O  
ATOM   1189  CB  SER A 186      -5.551 -18.130 -31.366  1.00 14.48           C  
ATOM   1190  OG  SER A 186      -4.258 -17.953 -30.804  1.00 19.02           O  
ATOM   1191  N   ASP A 187      -4.896 -21.242 -30.440  1.00 17.55           N  
ATOM   1192  CA  ASP A 187      -5.042 -22.266 -29.416  1.00 20.85           C  
ATOM   1193  C   ASP A 187      -5.555 -21.658 -28.113  1.00 20.43           C  
ATOM   1194  O   ASP A 187      -5.448 -20.443 -27.864  1.00 18.36           O  
ATOM   1195  CB  ASP A 187      -3.710 -22.972 -29.165  1.00 19.76           C  
ATOM   1196  CG  ASP A 187      -3.366 -23.975 -30.252  1.00 23.04           C  
ATOM   1197  OD1 ASP A 187      -4.275 -24.430 -30.988  1.00 22.77           O  
ATOM   1198  OD2 ASP A 187      -2.176 -24.316 -30.383  1.00 22.21           O1-
ATOM   1199  N   MET A 188      -6.118 -22.525 -27.262  1.00 17.21           N  
ATOM   1200  CA  MET A 188      -6.679 -22.046 -26.003  1.00 20.28           C  
ATOM   1201  C   MET A 188      -5.609 -21.512 -25.047  1.00 21.10           C  
ATOM   1202  O   MET A 188      -5.929 -20.695 -24.184  1.00 22.33           O  
ATOM   1203  CB  MET A 188      -7.489 -23.143 -25.313  1.00 25.32           C  
ATOM   1204  CG  MET A 188      -8.480 -22.604 -24.261  1.00 32.71           C  
ATOM   1205  SD  MET A 188      -9.722 -21.464 -24.936  1.00 32.03           S  
ATOM   1206  CE  MET A 188     -10.147 -22.416 -26.364  1.00 17.81           C  
ATOM   1207  N   ASP A 189      -4.356 -21.931 -25.182  1.00 21.59           N  
ATOM   1208  CA  ASP A 189      -3.298 -21.376 -24.330  1.00 23.77           C  
ATOM   1209  C   ASP A 189      -2.583 -20.204 -24.997  1.00 19.98           C  
ATOM   1210  O   ASP A 189      -1.361 -20.152 -25.040  1.00 21.87           O  
ATOM   1211  CB  ASP A 189      -2.310 -22.468 -23.927  1.00 23.58           C  
ATOM   1212  CG  ASP A 189      -1.693 -23.178 -25.111  1.00 26.56           C  
ATOM   1213  OD1 ASP A 189      -2.165 -23.000 -26.258  1.00 24.15           O  
ATOM   1214  OD2 ASP A 189      -0.727 -23.943 -24.902  1.00 27.13           O1-
ATOM   1215  N   THR A 190      -3.344 -19.256 -25.536  1.00 15.86           N  
ATOM   1216  CA  THR A 190      -2.790 -18.056 -26.131  1.00 23.29           C  
ATOM   1217  C   THR A 190      -3.579 -16.869 -25.616  1.00 20.52           C  
ATOM   1218  O   THR A 190      -4.755 -16.993 -25.255  1.00 21.19           O  
ATOM   1219  CB  THR A 190      -2.816 -18.096 -27.691  1.00 15.76           C  
ATOM   1220  CG2 THR A 190      -2.041 -19.295 -28.212  1.00 16.35           C  
ATOM   1221  OG1 THR A 190      -4.162 -18.187 -28.143  1.00 14.60           O  
ATOM   1222  N   MET A 191      -2.919 -15.721 -25.577  1.00 20.31           N  
ATOM   1223  CA  MET A 191      -3.520 -14.479 -25.108  1.00 16.83           C  
ATOM   1224  C   MET A 191      -3.389 -13.413 -26.182  1.00 16.57           C  
ATOM   1225  O   MET A 191      -2.284 -13.175 -26.674  1.00 18.35           O  
ATOM   1226  CB  MET A 191      -2.818 -14.016 -23.830  1.00 20.57           C  
ATOM   1227  CG  MET A 191      -3.395 -14.578 -22.557  1.00 25.42           C  
ATOM   1228  SD  MET A 191      -2.686 -13.748 -21.093  1.00 31.11           S  
ATOM   1229  CE  MET A 191      -4.180 -13.004 -20.511  1.00 25.46           C  
ATOM   1230  N   LEU A 192      -4.507 -12.782 -26.555  1.00 19.27           N  
ATOM   1231  CA  LEU A 192      -4.465 -11.672 -27.507  1.00 21.45           C  
ATOM   1232  C   LEU A 192      -3.939 -10.409 -26.805  1.00 20.67           C  
ATOM   1233  O   LEU A 192      -4.516  -9.951 -25.813  1.00 21.22           O  
ATOM   1234  CB  LEU A 192      -5.858 -11.435 -28.101  1.00 22.78           C  
ATOM   1235  CG  LEU A 192      -6.023 -10.292 -29.118  1.00 20.22           C  
ATOM   1236  CD1 LEU A 192      -5.313 -10.615 -30.422  1.00 19.18           C  
ATOM   1237  CD2 LEU A 192      -7.502  -9.955 -29.384  1.00 18.97           C  
ATOM   1238  N   LEU A 193      -2.827  -9.864 -27.296  1.00 19.72           N  
ATOM   1239  CA  LEU A 193      -2.188  -8.710 -26.664  1.00 18.89           C  
ATOM   1240  C   LEU A 193      -2.659  -7.376 -27.224  1.00 23.24           C  
ATOM   1241  O   LEU A 193      -2.758  -6.389 -26.487  1.00 22.87           O  
ATOM   1242  CB  LEU A 193      -0.677  -8.797 -26.824  1.00 19.42           C  
ATOM   1243  CG  LEU A 193      -0.053 -10.076 -26.305  1.00 20.02           C  
ATOM   1244  CD1 LEU A 193       1.376 -10.133 -26.799  1.00 18.94           C  
ATOM   1245  CD2 LEU A 193      -0.116 -10.065 -24.781  1.00 27.16           C  
ATOM   1246  N   LYS A 194      -2.904  -7.304 -28.525  1.00 21.81           N  
ATOM   1247  CA  LYS A 194      -3.377  -6.082 -29.139  1.00 22.98           C  
ATOM   1248  C   LYS A 194      -4.586  -6.422 -29.996  1.00 22.43           C  
ATOM   1249  O   LYS A 194      -4.596  -7.477 -30.637  1.00 22.78           O  
ATOM   1250  CB  LYS A 194      -2.278  -5.431 -30.003  1.00 25.66           C  
ATOM   1251  CG  LYS A 194      -0.904  -5.332 -29.330  1.00 21.27           C  
ATOM   1252  CD  LYS A 194      -0.140  -4.109 -29.819  1.00 26.21           C  
ATOM   1253  CE  LYS A 194       1.369  -4.300 -29.763  1.00 25.37           C  
ATOM   1254  NZ  LYS A 194       1.828  -5.013 -28.529  1.00 23.15           N1+
ATOM   1255  N   PRO A 195      -5.619  -5.572 -30.016  1.00 21.28           N  
ATOM   1256  CA  PRO A 195      -6.795  -5.859 -30.841  1.00 20.77           C  
ATOM   1257  C   PRO A 195      -6.396  -6.173 -32.279  1.00 22.38           C  
ATOM   1258  O   PRO A 195      -5.441  -5.610 -32.821  1.00 20.95           O  
ATOM   1259  CB  PRO A 195      -7.623  -4.568 -30.759  1.00 21.99           C  
ATOM   1260  CG  PRO A 195      -7.058  -3.803 -29.632  1.00 27.86           C  
ATOM   1261  CD  PRO A 195      -5.637  -4.206 -29.472  1.00 25.50           C  
ATOM   1262  N   ILE A 196      -7.175  -7.055 -32.909  1.00 18.42           N  
ATOM   1263  CA  ILE A 196      -6.792  -7.577 -34.212  1.00 20.21           C  
ATOM   1264  C   ILE A 196      -6.919  -6.513 -35.292  1.00 19.99           C  
ATOM   1265  O   ILE A 196      -6.200  -6.557 -36.294  1.00 17.33           O  
ATOM   1266  CB  ILE A 196      -7.615  -8.836 -34.537  1.00 21.12           C  
ATOM   1267  CG1 ILE A 196      -7.268  -9.924 -33.534  1.00 18.78           C  
ATOM   1268  CG2 ILE A 196      -7.323  -9.325 -35.977  1.00 20.27           C  
ATOM   1269  CD1 ILE A 196      -8.448 -10.772 -33.116  1.00 24.23           C  
ATOM   1270  N   ASP A 197      -7.798  -5.522 -35.108  1.00 19.54           N  
ATOM   1271  CA  ASP A 197      -7.838  -4.448 -36.088  1.00 25.48           C  
ATOM   1272  C   ASP A 197      -6.590  -3.569 -36.039  1.00 19.94           C  
ATOM   1273  O   ASP A 197      -6.426  -2.720 -36.917  1.00 19.96           O  
ATOM   1274  CB  ASP A 197      -9.123  -3.601 -35.933  1.00 24.15           C  
ATOM   1275  CG  ASP A 197      -9.272  -2.975 -34.551  1.00 30.06           C  
ATOM   1276  OD1 ASP A 197      -8.393  -3.173 -33.686  1.00 27.82           O  
ATOM   1277  OD2 ASP A 197     -10.285  -2.271 -34.328  1.00 37.24           O1-
ATOM   1278  N   SER A 198      -5.687  -3.779 -35.081  1.00 18.56           N  
ATOM   1279  CA  SER A 198      -4.442  -3.031 -35.036  1.00 20.11           C  
ATOM   1280  C   SER A 198      -3.274  -3.815 -35.612  1.00 19.94           C  
ATOM   1281  O   SER A 198      -2.176  -3.260 -35.744  1.00 14.04           O  
ATOM   1282  CB  SER A 198      -4.151  -2.572 -33.597  1.00 18.34           C  
ATOM   1283  OG  SER A 198      -3.571  -3.602 -32.820  1.00 22.83           O  
ATOM   1284  N   TRP A 199      -3.508  -5.064 -36.033  1.00 17.87           N  
ATOM   1285  CA  TRP A 199      -2.467  -5.897 -36.616  1.00 20.31           C  
ATOM   1286  C   TRP A 199      -2.056  -5.390 -37.997  1.00 17.63           C  
ATOM   1287  O   TRP A 199      -2.855  -4.773 -38.707  1.00 16.69           O  
ATOM   1288  CB  TRP A 199      -2.958  -7.331 -36.760  1.00 15.85           C  
ATOM   1289  CG  TRP A 199      -3.168  -8.103 -35.464  1.00 18.79           C  
ATOM   1290  CD1 TRP A 199      -3.311  -7.610 -34.189  1.00 18.34           C  
ATOM   1291  CD2 TRP A 199      -3.299  -9.515 -35.368  1.00 18.63           C  
ATOM   1292  CE2 TRP A 199      -3.494  -9.836 -34.004  1.00 18.55           C  
ATOM   1293  CE3 TRP A 199      -3.271 -10.551 -36.311  1.00 17.58           C  
ATOM   1294  NE1 TRP A 199      -3.519  -8.665 -33.297  1.00 15.74           N  
ATOM   1295  CZ2 TRP A 199      -3.659 -11.149 -33.570  1.00 19.13           C  
ATOM   1296  CZ3 TRP A 199      -3.432 -11.848 -35.873  1.00 15.74           C  
ATOM   1297  CH2 TRP A 199      -3.614 -12.137 -34.524  1.00 19.19           C  
ATOM   1298  N   PRO A 200      -0.814  -5.675 -38.415  1.00 16.30           N  
ATOM   1299  CA  PRO A 200      -0.365  -5.233 -39.751  1.00 19.67           C  
ATOM   1300  C   PRO A 200      -1.099  -5.908 -40.886  1.00 21.34           C  
ATOM   1301  O   PRO A 200      -1.080  -5.385 -42.006  1.00 15.65           O  
ATOM   1302  CB  PRO A 200       1.123  -5.601 -39.768  1.00 16.65           C  
ATOM   1303  CG  PRO A 200       1.234  -6.734 -38.770  1.00 19.26           C  
ATOM   1304  CD  PRO A 200       0.272  -6.317 -37.663  1.00 16.13           C  
ATOM   1305  N   SER A 201      -1.753  -7.048 -40.636  1.00 13.46           N  
ATOM   1306  CA  SER A 201      -2.557  -7.659 -41.679  1.00 14.93           C  
ATOM   1307  C   SER A 201      -3.863  -6.915 -41.925  1.00 14.29           C  
ATOM   1308  O   SER A 201      -4.533  -7.193 -42.918  1.00 13.60           O  
ATOM   1309  CB  SER A 201      -2.871  -9.115 -41.296  1.00 14.32           C  
ATOM   1310  OG  SER A 201      -3.350  -9.142 -39.956  1.00 15.73           O  
ATOM   1311  N   GLN A 202      -4.264  -6.033 -41.020  1.00 13.47           N  
ATOM   1312  CA  GLN A 202      -5.603  -5.458 -40.983  1.00 20.30           C  
ATOM   1313  C   GLN A 202      -5.616  -3.937 -41.044  1.00 19.54           C  
ATOM   1314  O   GLN A 202      -6.431  -3.350 -41.764  1.00 21.02           O  
ATOM   1315  CB  GLN A 202      -6.302  -5.898 -39.684  1.00 20.60           C  
ATOM   1316  CG  GLN A 202      -6.403  -7.395 -39.538  1.00 26.21           C  
ATOM   1317  CD  GLN A 202      -7.582  -7.926 -40.297  1.00 25.66           C  
ATOM   1318  NE2 GLN A 202      -7.419  -8.077 -41.613  1.00 25.77           N  
ATOM   1319  OE1 GLN A 202      -8.656  -8.160 -39.721  1.00 24.25           O  
ATOM   1320  N   ASN A 203      -4.738  -3.292 -40.293  1.00 18.30           N  
ATOM   1321  CA  ASN A 203      -4.729  -1.838 -40.149  1.00 19.92           C  
ATOM   1322  C   ASN A 203      -4.283  -1.215 -41.465  1.00 18.26           C  
ATOM   1323  O   ASN A 203      -3.132  -1.380 -41.867  1.00 16.36           O  
ATOM   1324  CB  ASN A 203      -3.797  -1.442 -39.008  1.00 18.14           C  
ATOM   1325  CG  ASN A 203      -3.872   0.048 -38.681  1.00 27.24           C  
ATOM   1326  ND2 ASN A 203      -3.681   0.402 -37.420  1.00 30.00           N  
ATOM   1327  OD1 ASN A 203      -4.097   0.869 -39.565  1.00 29.90           O  
ATOM   1328  N   LYS A 204      -5.205  -0.510 -42.138  1.00 18.33           N  
ATOM   1329  CA  LYS A 204      -4.906   0.137 -43.414  1.00 21.12           C  
ATOM   1330  C   LYS A 204      -3.697   1.054 -43.320  1.00 17.97           C  
ATOM   1331  O   LYS A 204      -2.945   1.181 -44.288  1.00 17.81           O  
ATOM   1332  CB  LYS A 204      -6.120   0.941 -43.897  1.00 23.14           C  
ATOM   1333  N   SER A 205      -3.486   1.681 -42.158  1.00 23.49           N  
ATOM   1334  CA  SER A 205      -2.331   2.556 -41.962  1.00 26.07           C  
ATOM   1335  C   SER A 205      -1.025   1.787 -42.043  1.00 22.21           C  
ATOM   1336  O   SER A 205      -0.070   2.231 -42.688  1.00 22.22           O  
ATOM   1337  CB  SER A 205      -2.422   3.257 -40.606  1.00 24.62           C  
ATOM   1338  OG  SER A 205      -3.218   4.404 -40.694  1.00 31.37           O  
ATOM   1339  N   TRP A 206      -0.950   0.653 -41.350  1.00 20.15           N  
ATOM   1340  CA  TRP A 206       0.254  -0.168 -41.380  1.00 20.13           C  
ATOM   1341  C   TRP A 206       0.523  -0.701 -42.786  1.00 17.45           C  
ATOM   1342  O   TRP A 206       1.652  -0.618 -43.296  1.00 17.49           O  
ATOM   1343  CB  TRP A 206       0.102  -1.318 -40.390  1.00 21.21           C  
ATOM   1344  CG  TRP A 206       1.389  -1.843 -39.885  1.00 16.60           C  
ATOM   1345  CD1 TRP A 206       2.564  -1.954 -40.572  1.00 21.10           C  
ATOM   1346  CD2 TRP A 206       1.641  -2.309 -38.566  1.00 17.54           C  
ATOM   1347  CE2 TRP A 206       2.995  -2.709 -38.514  1.00 19.41           C  
ATOM   1348  CE3 TRP A 206       0.843  -2.468 -37.431  1.00 21.84           C  
ATOM   1349  NE1 TRP A 206       3.542  -2.471 -39.751  1.00 22.41           N  
ATOM   1350  CZ2 TRP A 206       3.574  -3.248 -37.363  1.00 21.18           C  
ATOM   1351  CZ3 TRP A 206       1.424  -2.993 -36.278  1.00 24.09           C  
ATOM   1352  CH2 TRP A 206       2.782  -3.371 -36.257  1.00 19.04           C  
ATOM   1353  N   LEU A 207      -0.505  -1.257 -43.424  1.00 15.62           N  
ATOM   1354  CA  LEU A 207      -0.354  -1.748 -44.793  1.00 17.85           C  
ATOM   1355  C   LEU A 207       0.130  -0.647 -45.728  1.00 19.14           C  
ATOM   1356  O   LEU A 207       0.957  -0.893 -46.608  1.00 17.70           O  
ATOM   1357  CB  LEU A 207      -1.675  -2.322 -45.297  1.00 17.93           C  
ATOM   1358  CG  LEU A 207      -2.066  -3.686 -44.731  1.00 16.04           C  
ATOM   1359  CD1 LEU A 207      -3.471  -4.016 -45.152  1.00 16.66           C  
ATOM   1360  CD2 LEU A 207      -1.096  -4.712 -45.257  1.00 14.81           C  
ATOM   1361  N   ASN A 208      -0.360   0.581 -45.540  1.00 20.85           N  
ATOM   1362  CA  ASN A 208       0.108   1.694 -46.362  1.00 18.97           C  
ATOM   1363  C   ASN A 208       1.566   2.015 -46.087  1.00 16.65           C  
ATOM   1364  O   ASN A 208       2.309   2.348 -47.020  1.00 21.17           O  
ATOM   1365  CB  ASN A 208      -0.757   2.929 -46.128  1.00 22.27           C  
ATOM   1366  CG  ASN A 208      -2.102   2.814 -46.789  1.00 27.80           C  
ATOM   1367  ND2 ASN A 208      -3.079   3.538 -46.258  1.00 31.58           N  
ATOM   1368  OD1 ASN A 208      -2.278   2.059 -47.753  1.00 31.95           O  
ATOM   1369  N   ASN A 209       1.995   1.937 -44.817  1.00 16.63           N  
ATOM   1370  CA  ASN A 209       3.408   2.154 -44.489  1.00 20.02           C  
ATOM   1371  C   ASN A 209       4.299   1.118 -45.172  1.00 22.13           C  
ATOM   1372  O   ASN A 209       5.379   1.454 -45.677  1.00 18.90           O  
ATOM   1373  CB  ASN A 209       3.645   2.116 -42.976  1.00 24.93           C  
ATOM   1374  CG  ASN A 209       2.936   3.253 -42.218  1.00 27.16           C  
ATOM   1375  ND2 ASN A 209       2.887   3.138 -40.891  1.00 24.84           N  
ATOM   1376  OD1 ASN A 209       2.469   4.216 -42.812  1.00 25.40           O  
ATOM   1377  N   ILE A 210       3.870  -0.147 -45.187  1.00 17.91           N  
ATOM   1378  CA  ILE A 210       4.609  -1.171 -45.916  1.00 17.07           C  
ATOM   1379  C   ILE A 210       4.661  -0.827 -47.402  1.00 16.74           C  
ATOM   1380  O   ILE A 210       5.719  -0.913 -48.035  1.00 21.01           O  
ATOM   1381  CB  ILE A 210       3.987  -2.563 -45.661  1.00 18.58           C  
ATOM   1382  CG1 ILE A 210       4.172  -2.948 -44.183  1.00 19.55           C  
ATOM   1383  CG2 ILE A 210       4.639  -3.629 -46.539  1.00 18.15           C  
ATOM   1384  CD1 ILE A 210       3.265  -4.071 -43.730  1.00 22.41           C  
ATOM   1385  N   ILE A 211       3.526  -0.402 -47.977  1.00 17.06           N  
ATOM   1386  CA  ILE A 211       3.462  -0.096 -49.412  1.00 17.16           C  
ATOM   1387  C   ILE A 211       4.333   1.114 -49.752  1.00 20.88           C  
ATOM   1388  O   ILE A 211       5.051   1.122 -50.765  1.00 18.50           O  
ATOM   1389  CB  ILE A 211       2.006   0.147 -49.849  1.00 18.93           C  
ATOM   1390  CG1 ILE A 211       1.162  -1.136 -49.818  1.00 19.06           C  
ATOM   1391  CG2 ILE A 211       1.951   0.796 -51.224  1.00 20.27           C  
ATOM   1392  CD1 ILE A 211      -0.345  -0.825 -49.709  1.00 18.05           C  
ATOM   1393  N   ASP A 212       4.262   2.165 -48.934  1.00 19.76           N  
ATOM   1394  CA  ASP A 212       4.940   3.424 -49.253  1.00 20.72           C  
ATOM   1395  C   ASP A 212       6.456   3.366 -49.065  1.00 21.36           C  
ATOM   1396  O   ASP A 212       7.177   4.161 -49.680  1.00 22.03           O  
ATOM   1397  CB  ASP A 212       4.378   4.556 -48.399  1.00 18.42           C  
ATOM   1398  CG  ASP A 212       2.940   4.893 -48.752  1.00 21.62           C  
ATOM   1399  OD1 ASP A 212       2.511   4.603 -49.887  1.00 22.04           O  
ATOM   1400  OD2 ASP A 212       2.241   5.447 -47.877  1.00 24.28           O1-
ATOM   1401  N   LEU A 213       6.957   2.472 -48.225  1.00 20.21           N  
ATOM   1402  CA  LEU A 213       8.380   2.438 -47.916  1.00 23.53           C  
ATOM   1403  C   LEU A 213       9.149   1.338 -48.635  1.00 21.38           C  
ATOM   1404  O   LEU A 213      10.388   1.352 -48.608  1.00 21.72           O  
ATOM   1405  CB  LEU A 213       8.578   2.264 -46.418  1.00 21.16           C  
ATOM   1406  CG  LEU A 213       8.089   3.384 -45.504  1.00 22.56           C  
ATOM   1407  CD1 LEU A 213       8.218   2.925 -44.048  1.00 29.70           C  
ATOM   1408  CD2 LEU A 213       8.887   4.614 -45.751  1.00 25.36           C  
ATOM   1409  N   ASN A 214       8.467   0.388 -49.262  1.00 18.61           N  
ATOM   1410  CA  ASN A 214       9.133  -0.775 -49.840  1.00 19.21           C  
ATOM   1411  C   ASN A 214       8.638  -1.031 -51.254  1.00 17.26           C  
ATOM   1412  O   ASN A 214       7.427  -1.146 -51.483  1.00 20.59           O  
ATOM   1413  CB  ASN A 214       8.898  -2.019 -48.985  1.00 19.71           C  
ATOM   1414  CG  ASN A 214       9.231  -1.803 -47.529  1.00 21.18           C  
ATOM   1415  ND2 ASN A 214      10.519  -1.715 -47.223  1.00 18.15           N  
ATOM   1416  OD1 ASN A 214       8.333  -1.725 -46.675  1.00 23.86           O  
ATOM   1417  N   LYS A 215       9.602  -1.171 -52.208  1.00 18.59           N  
ATOM   1418  CA  LYS A 215       9.368  -1.585 -53.580  1.00 20.71           C  
ATOM   1419  C   LYS A 215       9.388  -3.106 -53.687  1.00 19.29           C  
ATOM   1420  O   LYS A 215      10.042  -3.780 -52.886  1.00 25.91           O  
ATOM   1421  CB  LYS A 215      10.431  -0.994 -54.498  1.00 20.15           C  
ATOM   1422  CG  LYS A 215      10.493   0.547 -54.472  1.00 23.39           C  
ATOM   1423  CD  LYS A 215      10.421   1.093 -55.878  1.00 27.68           C  
ATOM   1424  CE  LYS A 215      10.290   2.612 -55.945  1.00 30.57           C  
ATOM   1425  NZ  LYS A 215      11.573   3.308 -55.717  1.00 33.76           N1+
ATOM   1426  N   PRO A 216       8.655  -3.680 -54.641  1.00 21.24           N  
ATOM   1427  CA  PRO A 216       8.749  -5.127 -54.864  1.00 20.55           C  
ATOM   1428  C   PRO A 216      10.184  -5.529 -55.165  1.00 20.64           C  
ATOM   1429  O   PRO A 216      10.933  -4.802 -55.823  1.00 18.44           O  
ATOM   1430  CB  PRO A 216       7.834  -5.368 -56.070  1.00 18.27           C  
ATOM   1431  CG  PRO A 216       6.900  -4.192 -56.083  1.00 19.50           C  
ATOM   1432  CD  PRO A 216       7.730  -3.033 -55.578  1.00 19.58           C  
ATOM   1433  N   ILE A 217      10.566  -6.700 -54.683  1.00 15.61           N  
ATOM   1434  CA  ILE A 217      11.878  -7.266 -54.966  1.00 16.92           C  
ATOM   1435  C   ILE A 217      11.741  -8.186 -56.175  1.00 16.31           C  
ATOM   1436  O   ILE A 217      10.920  -9.122 -56.135  1.00 16.36           O  
ATOM   1437  CB  ILE A 217      12.432  -8.027 -53.768  1.00 15.97           C  
ATOM   1438  CG1 ILE A 217      12.566  -7.072 -52.589  1.00 18.03           C  
ATOM   1439  CG2 ILE A 217      13.750  -8.690 -54.124  1.00 17.41           C  
ATOM   1440  CD1 ILE A 217      12.701  -7.776 -51.271  1.00 21.34           C  
ATOM   1441  N   PRO A 218      12.497  -7.970 -57.242  1.00 16.42           N  
ATOM   1442  CA  PRO A 218      12.324  -8.783 -58.445  1.00 18.87           C  
ATOM   1443  C   PRO A 218      12.950 -10.161 -58.245  1.00 21.09           C  
ATOM   1444  O   PRO A 218      13.691 -10.418 -57.283  1.00 22.12           O  
ATOM   1445  CB  PRO A 218      13.041  -7.972 -59.532  1.00 18.08           C  
ATOM   1446  CG  PRO A 218      14.021  -7.121 -58.796  1.00 21.30           C  
ATOM   1447  CD  PRO A 218      13.418  -6.840 -57.445  1.00 21.70           C  
ATOM   1448  N   TYR A 219      12.600 -11.062 -59.152  1.00 16.76           N  
ATOM   1449  CA  TYR A 219      13.151 -12.413 -59.194  1.00 17.06           C  
ATOM   1450  C   TYR A 219      13.261 -12.808 -60.661  1.00 21.20           C  
ATOM   1451  O   TYR A 219      12.831 -12.066 -61.554  1.00 15.63           O  
ATOM   1452  CB  TYR A 219      12.302 -13.409 -58.382  1.00 18.18           C  
ATOM   1453  CG  TYR A 219      10.852 -13.456 -58.805  1.00 20.02           C  
ATOM   1454  CD1 TYR A 219       9.952 -12.460 -58.399  1.00 15.78           C  
ATOM   1455  CD2 TYR A 219      10.384 -14.483 -59.612  1.00 18.92           C  
ATOM   1456  CE1 TYR A 219       8.623 -12.501 -58.779  1.00 16.44           C  
ATOM   1457  CE2 TYR A 219       9.074 -14.524 -60.018  1.00 18.28           C  
ATOM   1458  CZ  TYR A 219       8.190 -13.535 -59.600  1.00 19.35           C  
ATOM   1459  OH  TYR A 219       6.872 -13.601 -60.017  1.00 18.21           O  
ATOM   1460  N   LYS A 220      13.835 -13.988 -60.922  1.00 21.28           N  
ATOM   1461  CA  LYS A 220      14.200 -14.333 -62.296  1.00 21.98           C  
ATOM   1462  C   LYS A 220      13.002 -14.294 -63.241  1.00 21.55           C  
ATOM   1463  O   LYS A 220      13.098 -13.780 -64.360  1.00 20.44           O  
ATOM   1464  CB  LYS A 220      14.843 -15.716 -62.333  1.00 22.54           C  
ATOM   1465  CG  LYS A 220      15.394 -16.072 -63.729  1.00 27.12           C  
ATOM   1466  CD  LYS A 220      16.358 -17.242 -63.653  1.00 27.67           C  
ATOM   1467  CE  LYS A 220      16.805 -17.680 -65.039  1.00 40.42           C  
ATOM   1468  NZ  LYS A 220      16.164 -18.980 -65.399  1.00 45.95           N1+
ATOM   1469  N   ASN A 221      11.864 -14.819 -62.806  1.00 23.36           N  
ATOM   1470  CA  ASN A 221      10.695 -14.964 -63.659  1.00 24.51           C  
ATOM   1471  C   ASN A 221       9.744 -13.771 -63.594  1.00 23.29           C  
ATOM   1472  O   ASN A 221       8.663 -13.829 -64.185  1.00 26.97           O  
ATOM   1473  CB  ASN A 221       9.977 -16.273 -63.287  1.00 26.79           C  
ATOM   1474  CG  ASN A 221       8.879 -16.658 -64.260  1.00 34.78           C  
ATOM   1475  ND2 ASN A 221       7.822 -17.289 -63.727  1.00 32.62           N  
ATOM   1476  OD1 ASN A 221       8.978 -16.428 -65.471  1.00 31.14           O  
ATOM   1477  N   SER A 222      10.133 -12.677 -62.946  1.00 21.56           N  
ATOM   1478  CA  SER A 222       9.215 -11.564 -62.744  1.00 18.61           C  
ATOM   1479  C   SER A 222       9.231 -10.592 -63.920  1.00 27.77           C  
ATOM   1480  O   SER A 222      10.227 -10.447 -64.640  1.00 23.27           O  
ATOM   1481  CB  SER A 222       9.543 -10.809 -61.461  1.00 19.37           C  
ATOM   1482  OG  SER A 222      10.682  -9.984 -61.605  1.00 19.99           O  
ATOM   1483  N   LYS A 223       8.100  -9.921 -64.109  1.00 23.41           N  
ATOM   1484  CA  LYS A 223       7.991  -8.828 -65.058  1.00 25.43           C  
ATOM   1485  C   LYS A 223       7.632  -7.555 -64.315  1.00 28.55           C  
ATOM   1486  O   LYS A 223       6.541  -7.473 -63.723  1.00 25.49           O  
ATOM   1487  CB  LYS A 223       6.953  -9.135 -66.120  1.00 30.70           C  
ATOM   1488  CG  LYS A 223       7.606  -9.821 -67.279  1.00 35.46           C  
ATOM   1489  CD  LYS A 223       6.705  -9.850 -68.480  1.00 39.20           C  
ATOM   1490  CE  LYS A 223       5.901 -11.107 -68.396  1.00 41.84           C  
ATOM   1491  NZ  LYS A 223       6.698 -12.358 -68.549  1.00 38.01           N1+
ATOM   1492  N   PRO A 224       8.495  -6.542 -64.334  1.00 35.06           N  
ATOM   1493  CA  PRO A 224       8.329  -5.418 -63.401  1.00 33.28           C  
ATOM   1494  C   PRO A 224       7.053  -4.625 -63.618  1.00 37.10           C  
ATOM   1495  O   PRO A 224       6.538  -4.033 -62.660  1.00 38.03           O  
ATOM   1496  CB  PRO A 224       9.565  -4.555 -63.685  1.00 34.33           C  
ATOM   1497  CG  PRO A 224      10.454  -5.376 -64.533  1.00 32.67           C  
ATOM   1498  CD  PRO A 224       9.595  -6.309 -65.282  1.00 36.16           C  
ATOM   1499  N   SER A 225       6.539  -4.569 -64.853  1.00 31.46           N  
ATOM   1500  CA  SER A 225       5.318  -3.806 -65.095  1.00 34.04           C  
ATOM   1501  C   SER A 225       4.122  -4.408 -64.391  1.00 33.42           C  
ATOM   1502  O   SER A 225       3.079  -3.748 -64.310  1.00 38.99           O  
ATOM   1503  CB  SER A 225       5.038  -3.707 -66.596  1.00 33.99           C  
ATOM   1504  OG  SER A 225       5.134  -4.998 -67.187  1.00 32.91           O  
ATOM   1505  N   LEU A 226       4.252  -5.638 -63.886  1.00 29.49           N  
ATOM   1506  CA  LEU A 226       3.187  -6.313 -63.162  1.00 33.58           C  
ATOM   1507  C   LEU A 226       3.326  -6.216 -61.647  1.00 31.85           C  
ATOM   1508  O   LEU A 226       2.361  -6.533 -60.939  1.00 33.87           O  
ATOM   1509  CB  LEU A 226       3.129  -7.796 -63.564  1.00 27.89           C  
ATOM   1510  CG  LEU A 226       3.207  -8.099 -65.061  1.00 29.54           C  
ATOM   1511  CD1 LEU A 226       3.108  -9.616 -65.337  1.00 26.34           C  
ATOM   1512  CD2 LEU A 226       2.126  -7.341 -65.799  1.00 30.46           C  
ATOM   1513  N   LEU A 227       4.491  -5.800 -61.136  1.00 28.79           N  
ATOM   1514  CA  LEU A 227       4.791  -5.811 -59.707  1.00 26.12           C  
ATOM   1515  C   LEU A 227       4.575  -4.430 -59.107  1.00 28.76           C  
ATOM   1516  O   LEU A 227       5.313  -3.489 -59.424  1.00 32.34           O  
ATOM   1517  CB  LEU A 227       6.235  -6.233 -59.448  1.00 23.42           C  
ATOM   1518  CG  LEU A 227       6.675  -7.643 -59.845  1.00 25.00           C  
ATOM   1519  CD1 LEU A 227       8.155  -7.758 -59.599  1.00 26.03           C  
ATOM   1520  CD2 LEU A 227       5.916  -8.665 -59.054  1.00 19.31           C  
ATOM   1521  N   SER A 228       3.602  -4.319 -58.209  1.00 30.99           N  
ATOM   1522  CA  SER A 228       3.420  -3.094 -57.450  1.00 25.91           C  
ATOM   1523  C   SER A 228       3.126  -3.442 -55.999  1.00 25.26           C  
ATOM   1524  O   SER A 228       2.434  -4.420 -55.698  1.00 23.33           O  
ATOM   1525  CB  SER A 228       2.299  -2.219 -58.032  1.00 29.34           C  
ATOM   1526  OG  SER A 228       1.047  -2.504 -57.435  1.00 38.30           O  
ATOM   1527  N   SER A 229       3.660  -2.624 -55.101  1.00 21.71           N  
ATOM   1528  CA  SER A 229       3.517  -2.910 -53.683  1.00 21.71           C  
ATOM   1529  C   SER A 229       2.076  -2.788 -53.215  1.00 21.05           C  
ATOM   1530  O   SER A 229       1.687  -3.482 -52.271  1.00 19.80           O  
ATOM   1531  CB  SER A 229       4.416  -1.975 -52.885  1.00 19.89           C  
ATOM   1532  OG  SER A 229       5.757  -2.380 -53.013  1.00 24.07           O  
ATOM   1533  N   ASP A 230       1.271  -1.919 -53.851  1.00 18.82           N  
ATOM   1534  CA  ASP A 230      -0.044  -1.622 -53.282  1.00 28.22           C  
ATOM   1535  C   ASP A 230      -1.053  -2.755 -53.462  1.00 22.29           C  
ATOM   1536  O   ASP A 230      -2.168  -2.645 -52.950  1.00 21.25           O  
ATOM   1537  CB  ASP A 230      -0.628  -0.316 -53.854  1.00 23.02           C  
ATOM   1538  CG  ASP A 230      -0.640  -0.275 -55.376  1.00 30.67           C  
ATOM   1539  OD1 ASP A 230      -0.336  -1.301 -56.025  1.00 31.18           O  
ATOM   1540  OD2 ASP A 230      -0.976   0.799 -55.933  1.00 29.40           O1-
ATOM   1541  N   GLU A 231      -0.695  -3.830 -54.158  1.00 17.50           N  
ATOM   1542  CA  GLU A 231      -1.529  -5.037 -54.153  1.00 23.78           C  
ATOM   1543  C   GLU A 231      -1.857  -5.523 -52.737  1.00 21.52           C  
ATOM   1544  O   GLU A 231      -2.948  -6.052 -52.492  1.00 25.39           O  
ATOM   1545  CB  GLU A 231      -0.817  -6.156 -54.926  1.00 21.97           C  
ATOM   1546  N   ILE A 232      -0.930  -5.363 -51.791  1.00 19.73           N  
ATOM   1547  CA  ILE A 232      -1.145  -5.878 -50.444  1.00 17.79           C  
ATOM   1548  C   ILE A 232      -2.196  -5.073 -49.688  1.00 19.84           C  
ATOM   1549  O   ILE A 232      -2.626  -5.492 -48.612  1.00 16.19           O  
ATOM   1550  CB  ILE A 232       0.209  -5.940 -49.686  1.00 19.37           C  
ATOM   1551  CG1 ILE A 232       0.171  -6.959 -48.537  1.00 21.92           C  
ATOM   1552  CG2 ILE A 232       0.602  -4.603 -49.149  1.00 19.51           C  
ATOM   1553  CD1 ILE A 232      -0.139  -8.390 -48.975  1.00 16.48           C  
ATOM   1554  N   SER A 233      -2.669  -3.946 -50.239  1.00 17.72           N  
ATOM   1555  CA  SER A 233      -3.728  -3.220 -49.552  1.00 19.20           C  
ATOM   1556  C   SER A 233      -5.025  -4.019 -49.503  1.00 17.66           C  
ATOM   1557  O   SER A 233      -5.914  -3.673 -48.717  1.00 21.53           O  
ATOM   1558  CB  SER A 233      -4.010  -1.872 -50.218  1.00 21.87           C  
ATOM   1559  OG  SER A 233      -4.488  -2.098 -51.519  1.00 22.57           O  
ATOM   1560  N   HIS A 234      -5.164  -5.072 -50.324  1.00 17.73           N  
ATOM   1561  CA  HIS A 234      -6.291  -6.001 -50.188  1.00 16.49           C  
ATOM   1562  C   HIS A 234      -6.165  -6.948 -48.998  1.00 17.29           C  
ATOM   1563  O   HIS A 234      -7.097  -7.743 -48.781  1.00 18.80           O  
ATOM   1564  CB  HIS A 234      -6.447  -6.826 -51.462  1.00 24.78           C  
ATOM   1565  CG  HIS A 234      -6.968  -6.039 -52.622  1.00 28.48           C  
ATOM   1566  CD2 HIS A 234      -8.194  -5.516 -52.864  1.00 34.37           C  
ATOM   1567  ND1 HIS A 234      -6.179  -5.686 -53.698  1.00 38.57           N  
ATOM   1568  CE1 HIS A 234      -6.898  -4.987 -54.558  1.00 37.73           C  
ATOM   1569  NE2 HIS A 234      -8.123  -4.867 -54.075  1.00 42.67           N  
ATOM   1570  N   GLN A 235      -5.050  -6.884 -48.240  1.00 15.67           N  
ATOM   1571  CA  GLN A 235      -4.718  -7.704 -47.060  1.00 16.98           C  
ATOM   1572  C   GLN A 235      -4.106  -9.034 -47.489  1.00 15.44           C  
ATOM   1573  O   GLN A 235      -4.424  -9.564 -48.564  1.00 15.79           O  
ATOM   1574  CB  GLN A 235      -5.940  -7.938 -46.144  1.00 14.16           C  
ATOM   1575  CG  GLN A 235      -6.635  -6.627 -45.699  1.00 15.14           C  
ATOM   1576  CD  GLN A 235      -7.726  -6.824 -44.668  1.00 23.41           C  
ATOM   1577  NE2 GLN A 235      -8.185  -5.711 -44.052  1.00 19.96           N  
ATOM   1578  OE1 GLN A 235      -8.142  -7.947 -44.404  1.00 22.26           O  
ATOM   1579  N   PRO A 236      -3.187  -9.572 -46.701  1.00 13.04           N  
ATOM   1580  CA  PRO A 236      -2.637 -10.892 -47.013  1.00 12.37           C  
ATOM   1581  C   PRO A 236      -3.705 -11.973 -46.870  1.00 14.20           C  
ATOM   1582  O   PRO A 236      -4.662 -11.828 -46.109  1.00 12.02           O  
ATOM   1583  CB  PRO A 236      -1.517 -11.060 -45.973  1.00 10.84           C  
ATOM   1584  CG  PRO A 236      -1.895 -10.176 -44.847  1.00 11.15           C  
ATOM   1585  CD  PRO A 236      -2.589  -8.987 -45.485  1.00 10.74           C  
ATOM   1586  N   GLY A 237      -3.565 -13.042 -47.656  1.00 13.86           N  
ATOM   1587  CA  GLY A 237      -4.447 -14.190 -47.527  1.00 14.15           C  
ATOM   1588  C   GLY A 237      -4.016 -15.220 -46.497  1.00 13.78           C  
ATOM   1589  O   GLY A 237      -4.782 -16.128 -46.162  1.00 12.81           O  
ATOM   1590  N   LEU A 238      -2.790 -15.102 -45.987  1.00 14.05           N  
ATOM   1591  CA  LEU A 238      -2.266 -16.000 -44.960  1.00 10.06           C  
ATOM   1592  C   LEU A 238      -1.280 -15.183 -44.142  1.00 11.48           C  
ATOM   1593  O   LEU A 238      -0.470 -14.447 -44.721  1.00 14.28           O  
ATOM   1594  CB  LEU A 238      -1.569 -17.225 -45.574  1.00 11.76           C  
ATOM   1595  CG  LEU A 238      -1.009 -18.245 -44.579  1.00 10.68           C  
ATOM   1596  CD1 LEU A 238      -2.143 -18.899 -43.803  1.00 12.42           C  
ATOM   1597  CD2 LEU A 238      -0.191 -19.322 -45.310  1.00 12.48           C  
ATOM   1598  N   VAL A 239      -1.381 -15.288 -42.817  1.00 11.95           N  
ATOM   1599  CA  VAL A 239      -0.589 -14.523 -41.863  1.00 12.29           C  
ATOM   1600  C   VAL A 239      -0.017 -15.519 -40.873  1.00 17.36           C  
ATOM   1601  O   VAL A 239      -0.774 -16.187 -40.153  1.00 14.11           O  
ATOM   1602  CB  VAL A 239      -1.427 -13.449 -41.137  1.00 10.88           C  
ATOM   1603  CG1 VAL A 239      -0.548 -12.600 -40.192  1.00 12.22           C  
ATOM   1604  CG2 VAL A 239      -2.137 -12.552 -42.139  1.00 11.43           C  
ATOM   1605  N   ILE A 240       1.307 -15.646 -40.862  1.00 12.32           N  
ATOM   1606  CA  ILE A 240       1.998 -16.614 -40.023  1.00 12.92           C  
ATOM   1607  C   ILE A 240       3.178 -15.922 -39.350  1.00 14.91           C  
ATOM   1608  O   ILE A 240       3.730 -14.952 -39.879  1.00 17.98           O  
ATOM   1609  CB  ILE A 240       2.478 -17.829 -40.845  1.00 13.32           C  
ATOM   1610  CG1 ILE A 240       3.182 -17.353 -42.123  1.00 13.18           C  
ATOM   1611  CG2 ILE A 240       1.301 -18.770 -41.189  1.00 17.22           C  
ATOM   1612  CD1 ILE A 240       3.781 -18.476 -42.950  1.00 15.44           C  
ATOM   1613  N   GLY A 241       3.587 -16.455 -38.210  1.00 16.04           N  
ATOM   1614  CA  GLY A 241       4.697 -15.902 -37.442  1.00 16.75           C  
ATOM   1615  C   GLY A 241       5.837 -16.894 -37.307  1.00 18.54           C  
ATOM   1616  O   GLY A 241       5.615 -18.095 -37.144  1.00 17.65           O  
ATOM   1617  N   ILE A 242       7.065 -16.383 -37.387  1.00 18.58           N  
ATOM   1618  CA  ILE A 242       8.230 -17.225 -37.150  1.00 21.30           C  
ATOM   1619  C   ILE A 242       8.189 -17.769 -35.730  1.00 21.01           C  
ATOM   1620  O   ILE A 242       7.896 -17.044 -34.775  1.00 20.83           O  
ATOM   1621  CB  ILE A 242       9.531 -16.437 -37.388  1.00 23.77           C  
ATOM   1622  CG1 ILE A 242       9.647 -16.037 -38.868  1.00 19.88           C  
ATOM   1623  CG2 ILE A 242      10.750 -17.223 -36.868  1.00 26.46           C  
ATOM   1624  CD1 ILE A 242      10.262 -17.098 -39.727  1.00 24.26           C  
ATOM   1625  N   GLU A 243       8.485 -19.056 -35.585  1.00 22.83           N  
ATOM   1626  CA  GLU A 243       8.667 -19.640 -34.265  1.00 26.71           C  
ATOM   1627  C   GLU A 243      10.139 -19.800 -33.925  1.00 26.40           C  
ATOM   1628  O   GLU A 243      10.570 -19.443 -32.828  1.00 28.45           O  
ATOM   1629  CB  GLU A 243       7.962 -21.001 -34.164  1.00 23.81           C  
ATOM   1630  CG  GLU A 243       8.215 -21.678 -32.813  1.00 26.16           C  
ATOM   1631  CD  GLU A 243       7.458 -22.988 -32.625  1.00 32.17           C  
ATOM   1632  OE1 GLU A 243       6.860 -23.495 -33.611  1.00 30.53           O  
ATOM   1633  OE2 GLU A 243       7.463 -23.502 -31.474  1.00 32.87           O1-
ATOM   1634  N   ALA A 244      10.910 -20.348 -34.850  1.00 27.86           N  
ATOM   1635  CA  ALA A 244      12.338 -20.540 -34.680  1.00 33.16           C  
ATOM   1636  C   ALA A 244      13.037 -19.893 -35.855  1.00 31.84           C  
ATOM   1637  O   ALA A 244      12.721 -20.199 -37.011  1.00 33.38           O  
ATOM   1638  CB  ALA A 244      12.707 -22.024 -34.597  1.00 35.03           C  
ATOM   1639  N   ASP A 245      13.973 -19.004 -35.550  1.00 34.89           N  
ATOM   1640  CA  ASP A 245      14.768 -18.368 -36.581  1.00 33.72           C  
ATOM   1641  C   ASP A 245      15.619 -19.411 -37.292  1.00 33.51           C  
ATOM   1642  O   ASP A 245      16.253 -20.245 -36.640  1.00 32.77           O  
ATOM   1643  CB  ASP A 245      15.681 -17.297 -35.976  1.00 36.88           C  
ATOM   1644  CG  ASP A 245      16.266 -16.381 -37.028  1.00 33.35           C  
ATOM   1645  OD1 ASP A 245      17.255 -16.786 -37.680  1.00 32.84           O  
ATOM   1646  OD2 ASP A 245      15.723 -15.269 -37.220  1.00 31.77           O1-
ATOM   1647  N   PRO A 246      15.689 -19.371 -38.623  1.00 37.97           N  
ATOM   1648  CA  PRO A 246      16.520 -20.343 -39.346  1.00 34.81           C  
ATOM   1649  C   PRO A 246      18.009 -20.232 -39.045  1.00 35.55           C  
ATOM   1650  O   PRO A 246      18.760 -21.133 -39.426  1.00 38.43           O  
ATOM   1651  CB  PRO A 246      16.227 -20.017 -40.811  1.00 40.45           C  
ATOM   1652  CG  PRO A 246      15.845 -18.557 -40.784  1.00 36.85           C  
ATOM   1653  CD  PRO A 246      15.035 -18.418 -39.535  1.00 35.36           C  
ATOM   1654  N   ASP A 247      18.455 -19.186 -38.350  1.00 33.69           N  
ATOM   1655  CA  ASP A 247      19.871 -18.971 -38.067  1.00 35.77           C  
ATOM   1656  C   ASP A 247      20.227 -19.236 -36.602  1.00 29.88           C  
ATOM   1657  O   ASP A 247      21.253 -18.755 -36.124  1.00 32.32           O  
ATOM   1658  CB  ASP A 247      20.261 -17.543 -38.455  1.00 40.08           C  
ATOM   1659  CG  ASP A 247      21.633 -17.458 -39.115  1.00 44.52           C  
ATOM   1660  OD1 ASP A 247      22.264 -18.512 -39.366  1.00 46.36           O  
ATOM   1661  OD2 ASP A 247      22.077 -16.325 -39.378  1.00 40.92           O1-
ATOM   1662  N   ARG A 248      19.410 -19.995 -35.883  1.00 35.40           N  
ATOM   1663  CA  ARG A 248      19.584 -20.153 -34.445  1.00 30.22           C  
ATOM   1664  C   ARG A 248      20.725 -21.118 -34.123  1.00 31.39           C  
ATOM   1665  O   ARG A 248      21.189 -21.889 -34.966  1.00 29.13           O  
ATOM   1666  CB  ARG A 248      18.294 -20.655 -33.815  1.00 31.81           C  
ATOM   1667  CG  ARG A 248      17.888 -22.024 -34.351  1.00 31.61           C  
ATOM   1668  CD  ARG A 248      16.476 -22.383 -33.925  1.00 34.48           C  
ATOM   1669  NE  ARG A 248      16.092 -23.692 -34.434  1.00 34.03           N  
ATOM   1670  CZ  ARG A 248      15.740 -23.956 -35.687  1.00 37.97           C  
ATOM   1671  NH1 ARG A 248      15.638 -23.000 -36.600  1.00 30.59           N1+
ATOM   1672  NH2 ARG A 248      15.487 -25.219 -36.036  1.00 39.97           N  
ATOM   1673  N   ASP A 249      21.157 -21.092 -32.861  1.00 27.16           N  
ATOM   1674  CA  ASP A 249      22.179 -22.031 -32.401  1.00 30.58           C  
ATOM   1675  C   ASP A 249      21.603 -23.419 -32.129  1.00 30.07           C  
ATOM   1676  O   ASP A 249      22.275 -24.423 -32.375  1.00 30.22           O  
ATOM   1677  CB  ASP A 249      22.855 -21.511 -31.128  1.00 34.06           C  
ATOM   1678  CG  ASP A 249      23.563 -20.177 -31.329  1.00 36.81           C  
ATOM   1679  OD1 ASP A 249      23.455 -19.570 -32.427  1.00 35.10           O  
ATOM   1680  OD2 ASP A 249      24.222 -19.726 -30.361  1.00 39.50           O1-
ATOM   1681  N   ASP A 250      20.380 -23.500 -31.597  1.00 27.20           N  
ATOM   1682  CA  ASP A 250      19.789 -24.783 -31.225  1.00 31.82           C  
ATOM   1683  C   ASP A 250      19.359 -25.558 -32.465  1.00 31.39           C  
ATOM   1684  O   ASP A 250      18.529 -25.083 -33.248  1.00 32.94           O  
ATOM   1685  CB  ASP A 250      18.596 -24.568 -30.292  1.00 36.51           C  
ATOM   1686  CG  ASP A 250      17.986 -25.889 -29.774  1.00 42.72           C  
ATOM   1687  OD1 ASP A 250      18.270 -26.973 -30.323  1.00 41.54           O  
ATOM   1688  OD2 ASP A 250      17.209 -25.844 -28.793  1.00 55.76           O1-
ATOM   1689  N   TRP A 251      19.925 -26.757 -32.641  1.00 28.24           N  
ATOM   1690  CA  TRP A 251      19.575 -27.630 -33.757  1.00 32.09           C  
ATOM   1691  C   TRP A 251      19.111 -28.982 -33.256  1.00 35.59           C  
ATOM   1692  O   TRP A 251      19.037 -29.943 -34.019  1.00 40.76           O  
ATOM   1693  CB  TRP A 251      20.743 -27.763 -34.734  1.00 30.59           C  
ATOM   1694  CG  TRP A 251      20.973 -26.438 -35.412  1.00 35.08           C  
ATOM   1695  CD1 TRP A 251      21.999 -25.572 -35.188  1.00 36.16           C  
ATOM   1696  CD2 TRP A 251      20.115 -25.805 -36.378  1.00 39.18           C  
ATOM   1697  CE2 TRP A 251      20.698 -24.563 -36.706  1.00 35.40           C  
ATOM   1698  CE3 TRP A 251      18.919 -26.171 -37.003  1.00 40.51           C  
ATOM   1699  NE1 TRP A 251      21.851 -24.444 -35.974  1.00 36.49           N  
ATOM   1700  CZ2 TRP A 251      20.120 -23.688 -37.628  1.00 39.04           C  
ATOM   1701  CZ3 TRP A 251      18.352 -25.298 -37.934  1.00 38.63           C  
ATOM   1702  CH2 TRP A 251      18.954 -24.082 -38.233  1.00 38.91           C  
ATOM   1703  N   SER A 252      18.800 -29.066 -31.973  1.00 39.38           N  
ATOM   1704  CA  SER A 252      17.988 -30.152 -31.480  1.00 45.48           C  
ATOM   1705  C   SER A 252      16.677 -30.202 -32.257  1.00 45.32           C  
ATOM   1706  O   SER A 252      16.337 -29.301 -33.035  1.00 45.22           O  
ATOM   1707  CB  SER A 252      17.715 -29.980 -29.985  1.00 46.75           C  
ATOM   1708  OG  SER A 252      16.819 -28.900 -29.762  1.00 47.12           O  
ATOM   1709  N   GLU A 253      15.938 -31.279 -32.032  1.00 45.49           N  
ATOM   1710  CA  GLU A 253      14.644 -31.480 -32.647  1.00 50.99           C  
ATOM   1711  C   GLU A 253      13.516 -30.908 -31.768  1.00 54.39           C  
ATOM   1712  O   GLU A 253      12.338 -31.218 -31.976  1.00 54.45           O  
ATOM   1713  CB  GLU A 253      14.503 -32.974 -32.971  1.00 53.87           C  
ATOM   1714  CG  GLU A 253      13.161 -33.491 -33.424  1.00 60.09           C  
ATOM   1715  CD  GLU A 253      12.619 -32.683 -34.579  1.00 56.84           C  
ATOM   1716  OE1 GLU A 253      11.544 -32.087 -34.394  1.00 59.56           O  
ATOM   1717  OE2 GLU A 253      13.260 -32.620 -35.648  1.00 56.15           O1-
ATOM   1718  N   TRP A 254      13.865 -30.041 -30.808  1.00 51.16           N  
ATOM   1719  CA  TRP A 254      12.864 -29.283 -30.058  1.00 54.87           C  
ATOM   1720  C   TRP A 254      11.841 -28.671 -31.010  1.00 53.56           C  
ATOM   1721  O   TRP A 254      10.641 -28.959 -30.932  1.00 47.82           O  
ATOM   1722  CB  TRP A 254      13.560 -28.205 -29.214  1.00 56.91           C  
ATOM   1723  CG  TRP A 254      12.651 -27.386 -28.334  1.00 60.03           C  
ATOM   1724  CD1 TRP A 254      11.995 -26.234 -28.673  1.00 61.46           C  
ATOM   1725  CD2 TRP A 254      12.320 -27.644 -26.963  1.00 67.23           C  
ATOM   1726  CE2 TRP A 254      11.449 -26.615 -26.542  1.00 72.51           C  
ATOM   1727  CE3 TRP A 254      12.665 -28.651 -26.055  1.00 69.05           C  
ATOM   1728  NE1 TRP A 254      11.265 -25.769 -27.603  1.00 59.06           N  
ATOM   1729  CZ2 TRP A 254      10.921 -26.565 -25.250  1.00 73.33           C  
ATOM   1730  CZ3 TRP A 254      12.141 -28.596 -24.771  1.00 70.57           C  
ATOM   1731  CH2 TRP A 254      11.279 -27.563 -24.383  1.00 72.75           C  
ATOM   1732  N   TYR A 255      12.313 -27.843 -31.938  1.00 51.90           N  
ATOM   1733  CA  TYR A 255      11.548 -27.477 -33.121  1.00 49.02           C  
ATOM   1734  C   TYR A 255      11.805 -28.497 -34.225  1.00 49.74           C  
ATOM   1735  O   TYR A 255      12.896 -29.067 -34.334  1.00 46.87           O  
ATOM   1736  CB  TYR A 255      11.918 -26.070 -33.601  1.00 45.23           C  
ATOM   1737  CG  TYR A 255      11.919 -25.053 -32.495  1.00 41.35           C  
ATOM   1738  CD1 TYR A 255      10.733 -24.481 -32.054  1.00 40.18           C  
ATOM   1739  CD2 TYR A 255      13.098 -24.684 -31.866  1.00 46.32           C  
ATOM   1740  CE1 TYR A 255      10.719 -23.557 -31.028  1.00 41.26           C  
ATOM   1741  CE2 TYR A 255      13.095 -23.755 -30.836  1.00 42.59           C  
ATOM   1742  CZ  TYR A 255      11.900 -23.197 -30.419  1.00 44.07           C  
ATOM   1743  OH  TYR A 255      11.867 -22.273 -29.397  1.00 44.39           O  
ATOM   1744  N   ALA A 256      10.787 -28.713 -35.054  1.00 49.81           N  
ATOM   1745  CA  ALA A 256      10.826 -29.755 -36.074  1.00 51.93           C  
ATOM   1746  C   ALA A 256      11.372 -29.291 -37.416  1.00 45.32           C  
ATOM   1747  O   ALA A 256      11.690 -30.143 -38.255  1.00 47.53           O  
ATOM   1748  CB  ALA A 256       9.430 -30.355 -36.279  1.00 50.02           C  
ATOM   1749  N   ARG A 257      11.492 -27.984 -37.653  1.00 40.34           N  
ATOM   1750  CA  ARG A 257      12.068 -27.506 -38.903  1.00 41.55           C  
ATOM   1751  C   ARG A 257      13.017 -26.344 -38.647  1.00 42.10           C  
ATOM   1752  O   ARG A 257      12.904 -25.639 -37.637  1.00 38.24           O  
ATOM   1753  CB  ARG A 257      10.986 -27.075 -39.900  1.00 36.09           C  
ATOM   1754  CG  ARG A 257      10.225 -28.232 -40.481  1.00 34.74           C  
ATOM   1755  CD  ARG A 257      11.113 -29.100 -41.355  1.00 33.41           C  
ATOM   1756  NE  ARG A 257      10.321 -30.123 -42.029  1.00 39.01           N  
ATOM   1757  CZ  ARG A 257       9.687 -31.118 -41.419  1.00 37.03           C  
ATOM   1758  NH1 ARG A 257       9.789 -31.312 -40.111  1.00 38.06           N1+
ATOM   1759  NH2 ARG A 257       8.923 -31.935 -42.138  1.00 29.87           N  
ATOM   1760  N   ARG A 258      13.959 -26.164 -39.581  1.00 36.85           N  
ATOM   1761  CA  ARG A 258      14.842 -25.007 -39.601  1.00 30.83           C  
ATOM   1762  C   ARG A 258      14.041 -23.700 -39.620  1.00 42.36           C  
ATOM   1763  O   ARG A 258      14.111 -22.913 -38.667  1.00 36.52           O  
ATOM   1764  CB  ARG A 258      15.772 -25.071 -40.811  1.00 34.47           C  
ATOM   1765  CG  ARG A 258      16.259 -23.685 -41.225  1.00 44.05           C  
ATOM   1766  CD  ARG A 258      17.540 -23.705 -42.032  1.00 47.87           C  
ATOM   1767  NE  ARG A 258      17.261 -23.983 -43.432  1.00 51.21           N  
ATOM   1768  CZ  ARG A 258      18.187 -24.117 -44.375  1.00 53.69           C  
ATOM   1769  NH1 ARG A 258      19.478 -23.977 -44.105  1.00 51.41           N1+
ATOM   1770  NH2 ARG A 258      17.806 -24.378 -45.624  1.00 52.92           N  
ATOM   1771  N   ILE A 259      13.293 -23.437 -40.700  1.00 34.28           N  
ATOM   1772  CA  ILE A 259      12.327 -22.344 -40.717  1.00 31.95           C  
ATOM   1773  C   ILE A 259      11.032 -22.889 -40.152  1.00 32.65           C  
ATOM   1774  O   ILE A 259      10.405 -23.774 -40.747  1.00 33.46           O  
ATOM   1775  CB  ILE A 259      12.085 -21.797 -42.125  1.00 34.80           C  
ATOM   1776  CG1 ILE A 259      13.287 -21.035 -42.668  1.00 39.12           C  
ATOM   1777  CG2 ILE A 259      10.898 -20.820 -42.050  1.00 34.22           C  
ATOM   1778  CD1 ILE A 259      13.198 -19.541 -42.460  1.00 39.91           C  
ATOM   1779  N   GLN A 260      10.616 -22.371 -39.023  1.00 29.90           N  
ATOM   1780  CA  GLN A 260       9.424 -22.913 -38.409  1.00 33.18           C  
ATOM   1781  C   GLN A 260       8.507 -21.762 -38.047  1.00 29.10           C  
ATOM   1782  O   GLN A 260       8.957 -20.726 -37.543  1.00 27.41           O  
ATOM   1783  CB  GLN A 260       9.766 -23.773 -37.187  1.00 30.40           C  
ATOM   1784  CG  GLN A 260       8.534 -24.308 -36.447  1.00 35.76           C  
ATOM   1785  CD  GLN A 260       8.769 -25.665 -35.817  1.00 38.89           C  
ATOM   1786  NE2 GLN A 260       8.056 -25.943 -34.731  1.00 33.80           N  
ATOM   1787  OE1 GLN A 260       9.587 -26.455 -36.301  1.00 43.92           O  
ATOM   1788  N   PHE A 261       7.223 -21.957 -38.330  1.00 23.68           N  
ATOM   1789  CA  PHE A 261       6.176 -20.997 -38.029  1.00 21.30           C  
ATOM   1790  C   PHE A 261       5.327 -21.508 -36.872  1.00 29.20           C  
ATOM   1791  O   PHE A 261       5.162 -22.718 -36.695  1.00 27.94           O  
ATOM   1792  CB  PHE A 261       5.333 -20.752 -39.290  1.00 15.73           C  
ATOM   1793  CG  PHE A 261       6.163 -20.368 -40.491  1.00 17.38           C  
ATOM   1794  CD1 PHE A 261       6.659 -19.069 -40.632  1.00 16.61           C  
ATOM   1795  CD2 PHE A 261       6.473 -21.301 -41.464  1.00 17.25           C  
ATOM   1796  CE1 PHE A 261       7.424 -18.714 -41.730  1.00 13.80           C  
ATOM   1797  CE2 PHE A 261       7.237 -20.940 -42.588  1.00 18.71           C  
ATOM   1798  CZ  PHE A 261       7.713 -19.653 -42.710  1.00 19.56           C  
ATOM   1799  N   CYS A 262       4.826 -20.583 -36.052  1.00 20.61           N  
ATOM   1800  CA  CYS A 262       3.949 -20.975 -34.960  1.00 21.62           C  
ATOM   1801  C   CYS A 262       2.676 -21.603 -35.501  1.00 25.84           C  
ATOM   1802  O   CYS A 262       1.979 -21.014 -36.334  1.00 24.89           O  
ATOM   1803  CB  CYS A 262       3.586 -19.772 -34.091  1.00 19.43           C  
ATOM   1804  SG  CYS A 262       4.994 -18.720 -33.660  1.00 25.14           S  
ATOM   1805  N   GLN A 263       2.341 -22.788 -35.005  1.00 23.49           N  
ATOM   1806  CA  GLN A 263       1.059 -23.360 -35.388  1.00 26.20           C  
ATOM   1807  C   GLN A 263      -0.075 -22.892 -34.484  1.00 22.52           C  
ATOM   1808  O   GLN A 263      -1.251 -23.031 -34.860  1.00 19.72           O  
ATOM   1809  CB  GLN A 263       1.140 -24.898 -35.409  1.00 28.07           C  
ATOM   1810  CG  GLN A 263       0.826 -25.601 -34.083  1.00 33.96           C  
ATOM   1811  CD  GLN A 263       0.462 -27.080 -34.286  1.00 36.19           C  
ATOM   1812  NE2 GLN A 263      -0.395 -27.620 -33.415  1.00 36.91           N  
ATOM   1813  OE1 GLN A 263       0.956 -27.721 -35.211  1.00 37.47           O  
ATOM   1814  N   TRP A 264       0.247 -22.296 -33.328  1.00 16.69           N  
ATOM   1815  CA  TRP A 264      -0.795 -21.994 -32.358  1.00 17.95           C  
ATOM   1816  C   TRP A 264      -1.652 -20.797 -32.734  1.00 14.40           C  
ATOM   1817  O   TRP A 264      -2.725 -20.638 -32.147  1.00 18.27           O  
ATOM   1818  CB  TRP A 264      -0.204 -21.778 -30.961  1.00 20.20           C  
ATOM   1819  CG  TRP A 264       0.964 -20.821 -30.867  1.00 22.80           C  
ATOM   1820  CD1 TRP A 264       0.914 -19.459 -30.799  1.00 17.82           C  
ATOM   1821  CD2 TRP A 264       2.347 -21.178 -30.813  1.00 21.23           C  
ATOM   1822  CE2 TRP A 264       3.086 -19.980 -30.708  1.00 20.28           C  
ATOM   1823  CE3 TRP A 264       3.033 -22.399 -30.842  1.00 22.48           C  
ATOM   1824  NE1 TRP A 264       2.188 -18.944 -30.712  1.00 18.91           N  
ATOM   1825  CZ2 TRP A 264       4.477 -19.964 -30.622  1.00 23.99           C  
ATOM   1826  CZ3 TRP A 264       4.424 -22.382 -30.769  1.00 27.02           C  
ATOM   1827  CH2 TRP A 264       5.129 -21.169 -30.657  1.00 22.55           C  
ATOM   1828  N   THR A 265      -1.210 -19.940 -33.657  1.00 17.62           N  
ATOM   1829  CA  THR A 265      -2.002 -18.780 -34.088  1.00 17.63           C  
ATOM   1830  C   THR A 265      -1.791 -18.604 -35.582  1.00 13.51           C  
ATOM   1831  O   THR A 265      -0.645 -18.475 -36.027  1.00 13.16           O  
ATOM   1832  CB  THR A 265      -1.602 -17.495 -33.336  1.00 17.20           C  
ATOM   1833  CG2 THR A 265      -2.499 -16.303 -33.774  1.00 11.98           C  
ATOM   1834  OG1 THR A 265      -1.730 -17.692 -31.921  1.00 18.78           O  
ATOM   1835  N   ILE A 266      -2.882 -18.616 -36.360  1.00 13.96           N  
ATOM   1836  CA  ILE A 266      -2.828 -18.450 -37.813  1.00 12.80           C  
ATOM   1837  C   ILE A 266      -4.037 -17.631 -38.242  1.00 13.40           C  
ATOM   1838  O   ILE A 266      -5.126 -17.802 -37.694  1.00 15.35           O  
ATOM   1839  CB  ILE A 266      -2.828 -19.813 -38.560  1.00 15.78           C  
ATOM   1840  CG1 ILE A 266      -1.756 -20.753 -38.010  1.00 15.85           C  
ATOM   1841  CG2 ILE A 266      -2.640 -19.605 -40.076  1.00 15.36           C  
ATOM   1842  CD1 ILE A 266      -1.978 -22.256 -38.433  1.00 20.29           C  
ATOM   1843  N   GLN A 267      -3.848 -16.752 -39.222  1.00 13.47           N  
ATOM   1844  CA  GLN A 267      -4.904 -15.909 -39.772  1.00 13.10           C  
ATOM   1845  C   GLN A 267      -4.912 -16.094 -41.276  1.00 11.55           C  
ATOM   1846  O   GLN A 267      -3.844 -16.237 -41.886  1.00 12.49           O  
ATOM   1847  CB  GLN A 267      -4.687 -14.435 -39.409  1.00 15.76           C  
ATOM   1848  CG  GLN A 267      -5.631 -13.447 -40.057  1.00 15.76           C  
ATOM   1849  CD  GLN A 267      -5.384 -12.031 -39.568  1.00 15.72           C  
ATOM   1850  NE2 GLN A 267      -6.441 -11.357 -39.128  1.00 13.30           N  
ATOM   1851  OE1 GLN A 267      -4.248 -11.565 -39.548  1.00 15.01           O  
ATOM   1852  N   ALA A 268      -6.100 -16.112 -41.882  1.00 11.05           N  
ATOM   1853  CA  ALA A 268      -6.148 -16.421 -43.305  1.00 11.42           C  
ATOM   1854  C   ALA A 268      -7.504 -16.058 -43.899  1.00 13.91           C  
ATOM   1855  O   ALA A 268      -8.531 -16.021 -43.206  1.00 11.83           O  
ATOM   1856  CB  ALA A 268      -5.872 -17.919 -43.581  1.00 12.33           C  
ATOM   1857  N   LYS A 269      -7.487 -15.834 -45.235  1.00 10.30           N  
ATOM   1858  CA  LYS A 269      -8.673 -15.763 -46.062  1.00 12.49           C  
ATOM   1859  C   LYS A 269      -9.129 -17.172 -46.438  1.00 15.76           C  
ATOM   1860  O   LYS A 269      -8.299 -18.053 -46.655  1.00 13.72           O  
ATOM   1861  CB  LYS A 269      -8.401 -14.959 -47.325  1.00 11.34           C  
ATOM   1862  CG  LYS A 269      -8.138 -13.459 -47.055  1.00 13.37           C  
ATOM   1863  CD  LYS A 269      -7.696 -12.766 -48.344  1.00 15.60           C  
ATOM   1864  CE  LYS A 269      -7.253 -11.317 -48.071  1.00 14.49           C  
ATOM   1865  NZ  LYS A 269      -7.217 -10.543 -49.335  1.00 13.96           N1+
ATOM   1866  N   PRO A 270     -10.431 -17.409 -46.522  1.00 15.35           N  
ATOM   1867  CA  PRO A 270     -10.902 -18.730 -46.950  1.00 17.39           C  
ATOM   1868  C   PRO A 270     -10.338 -19.062 -48.319  1.00 16.92           C  
ATOM   1869  O   PRO A 270     -10.037 -18.171 -49.122  1.00 15.84           O  
ATOM   1870  CB  PRO A 270     -12.426 -18.586 -46.986  1.00 17.34           C  
ATOM   1871  CG  PRO A 270     -12.706 -17.110 -46.867  1.00 18.55           C  
ATOM   1872  CD  PRO A 270     -11.523 -16.476 -46.217  1.00 14.69           C  
ATOM   1873  N   GLY A 271     -10.122 -20.362 -48.540  1.00 13.69           N  
ATOM   1874  CA  GLY A 271      -9.658 -20.869 -49.809  1.00 17.02           C  
ATOM   1875  C   GLY A 271      -8.188 -20.692 -50.104  1.00 16.42           C  
ATOM   1876  O   GLY A 271      -7.768 -21.030 -51.212  1.00 15.74           O  
ATOM   1877  N   HIS A 272      -7.373 -20.241 -49.152  1.00 12.88           N  
ATOM   1878  CA  HIS A 272      -5.981 -19.992 -49.494  1.00 12.51           C  
ATOM   1879  C   HIS A 272      -5.294 -21.276 -49.954  1.00 15.03           C  
ATOM   1880  O   HIS A 272      -5.352 -22.298 -49.257  1.00 13.45           O  
ATOM   1881  CB  HIS A 272      -5.182 -19.370 -48.353  1.00 12.03           C  
ATOM   1882  CG  HIS A 272      -3.891 -18.784 -48.822  1.00 15.38           C  
ATOM   1883  CD2 HIS A 272      -3.570 -17.526 -49.218  1.00 12.93           C  
ATOM   1884  ND1 HIS A 272      -2.754 -19.543 -49.002  1.00 15.08           N  
ATOM   1885  CE1 HIS A 272      -1.782 -18.778 -49.467  1.00 15.46           C  
ATOM   1886  NE2 HIS A 272      -2.248 -17.546 -49.598  1.00 17.17           N  
ATOM   1887  N   PRO A 273      -4.589 -21.238 -51.083  1.00 15.08           N  
ATOM   1888  CA  PRO A 273      -3.975 -22.450 -51.644  1.00 14.27           C  
ATOM   1889  C   PRO A 273      -3.006 -23.190 -50.728  1.00 19.48           C  
ATOM   1890  O   PRO A 273      -2.887 -24.418 -50.868  1.00 15.72           O  
ATOM   1891  CB  PRO A 273      -3.237 -21.909 -52.880  1.00 16.63           C  
ATOM   1892  CG  PRO A 273      -4.003 -20.666 -53.254  1.00 17.29           C  
ATOM   1893  CD  PRO A 273      -4.442 -20.063 -51.961  1.00 11.08           C  
ATOM   1894  N   ILE A 274      -2.285 -22.501 -49.829  1.00 14.57           N  
ATOM   1895  CA  ILE A 274      -1.424 -23.217 -48.887  1.00 15.00           C  
ATOM   1896  C   ILE A 274      -2.269 -24.069 -47.952  1.00 15.55           C  
ATOM   1897  O   ILE A 274      -1.907 -25.212 -47.638  1.00 14.41           O  
ATOM   1898  CB  ILE A 274      -0.513 -22.240 -48.099  1.00 13.84           C  
ATOM   1899  CG1 ILE A 274       0.642 -21.744 -48.973  1.00 19.08           C  
ATOM   1900  CG2 ILE A 274       0.063 -22.905 -46.870  1.00 16.62           C  
ATOM   1901  CD1 ILE A 274       1.479 -20.645 -48.332  1.00 17.72           C  
ATOM   1902  N   LEU A 275      -3.400 -23.527 -47.480  1.00 11.84           N  
ATOM   1903  CA  LEU A 275      -4.290 -24.328 -46.643  1.00 13.26           C  
ATOM   1904  C   LEU A 275      -4.879 -25.483 -47.438  1.00 18.27           C  
ATOM   1905  O   LEU A 275      -5.035 -26.590 -46.912  1.00 15.72           O  
ATOM   1906  CB  LEU A 275      -5.405 -23.462 -46.051  1.00 11.25           C  
ATOM   1907  CG  LEU A 275      -4.898 -22.494 -44.980  1.00 17.62           C  
ATOM   1908  CD1 LEU A 275      -5.922 -21.409 -44.669  1.00 12.24           C  
ATOM   1909  CD2 LEU A 275      -4.520 -23.253 -43.723  1.00 20.04           C  
ATOM   1910  N   ARG A 276      -5.204 -25.243 -48.713  1.00 14.93           N  
ATOM   1911  CA  ARG A 276      -5.634 -26.324 -49.592  1.00 13.19           C  
ATOM   1912  C   ARG A 276      -4.608 -27.450 -49.637  1.00 16.95           C  
ATOM   1913  O   ARG A 276      -4.957 -28.625 -49.465  1.00 14.56           O  
ATOM   1914  CB  ARG A 276      -5.873 -25.800 -51.003  1.00 14.92           C  
ATOM   1915  CG  ARG A 276      -6.504 -26.852 -51.935  1.00 15.76           C  
ATOM   1916  CD  ARG A 276      -6.521 -26.328 -53.375  1.00 20.13           C  
ATOM   1917  NE  ARG A 276      -5.157 -26.153 -53.842  1.00 20.33           N  
ATOM   1918  CZ  ARG A 276      -4.734 -25.193 -54.649  1.00 22.94           C  
ATOM   1919  NH1 ARG A 276      -5.561 -24.285 -55.144  1.00 22.06           N1+
ATOM   1920  NH2 ARG A 276      -3.444 -25.144 -54.968  1.00 22.38           N  
ATOM   1921  N   GLU A 277      -3.340 -27.103 -49.896  1.00 14.47           N  
ATOM   1922  CA  GLU A 277      -2.270 -28.089 -50.027  1.00 15.44           C  
ATOM   1923  C   GLU A 277      -2.001 -28.824 -48.715  1.00 18.40           C  
ATOM   1924  O   GLU A 277      -1.674 -30.024 -48.724  1.00 16.15           O  
ATOM   1925  CB  GLU A 277      -0.994 -27.406 -50.520  1.00 18.74           C  
ATOM   1926  CG  GLU A 277      -1.142 -26.732 -51.889  1.00 19.58           C  
ATOM   1927  CD  GLU A 277      -1.440 -27.733 -52.989  1.00 21.98           C  
ATOM   1928  OE1 GLU A 277      -0.641 -28.684 -53.146  1.00 21.45           O  
ATOM   1929  OE2 GLU A 277      -2.465 -27.569 -53.694  1.00 19.88           O1-
ATOM   1930  N   LEU A 278      -2.086 -28.123 -47.583  1.00 14.55           N  
ATOM   1931  CA  LEU A 278      -2.005 -28.809 -46.294  1.00 20.29           C  
ATOM   1932  C   LEU A 278      -3.128 -29.827 -46.119  1.00 17.13           C  
ATOM   1933  O   LEU A 278      -2.887 -30.935 -45.636  1.00 16.90           O  
ATOM   1934  CB  LEU A 278      -2.069 -27.798 -45.157  1.00 19.13           C  
ATOM   1935  CG  LEU A 278      -0.753 -27.130 -44.844  1.00 20.39           C  
ATOM   1936  CD1 LEU A 278      -1.135 -25.805 -44.174  1.00 24.30           C  
ATOM   1937  CD2 LEU A 278       0.049 -28.047 -43.897  1.00 23.02           C  
ATOM   1938  N   ILE A 279      -4.361 -29.454 -46.473  1.00 14.95           N  
ATOM   1939  CA  ILE A 279      -5.498 -30.355 -46.302  1.00 17.63           C  
ATOM   1940  C   ILE A 279      -5.378 -31.559 -47.220  1.00 18.44           C  
ATOM   1941  O   ILE A 279      -5.723 -32.684 -46.826  1.00 16.31           O  
ATOM   1942  CB  ILE A 279      -6.824 -29.613 -46.525  1.00 13.55           C  
ATOM   1943  CG1 ILE A 279      -7.083 -28.651 -45.361  1.00 16.97           C  
ATOM   1944  CG2 ILE A 279      -7.979 -30.606 -46.687  1.00 16.47           C  
ATOM   1945  CD1 ILE A 279      -8.093 -27.573 -45.699  1.00 15.75           C  
ATOM   1946  N   LEU A 280      -4.903 -31.340 -48.455  1.00 18.13           N  
ATOM   1947  CA  LEU A 280      -4.656 -32.426 -49.403  1.00 21.02           C  
ATOM   1948  C   LEU A 280      -3.673 -33.427 -48.837  1.00 21.03           C  
ATOM   1949  O   LEU A 280      -3.873 -34.652 -48.927  1.00 20.46           O  
ATOM   1950  CB  LEU A 280      -4.066 -31.864 -50.705  1.00 18.49           C  
ATOM   1951  CG  LEU A 280      -4.902 -31.010 -51.626  1.00 22.33           C  
ATOM   1952  CD1 LEU A 280      -4.062 -30.472 -52.791  1.00 24.24           C  
ATOM   1953  CD2 LEU A 280      -6.024 -31.849 -52.127  1.00 24.49           C  
ATOM   1954  N   ASN A 281      -2.553 -32.912 -48.337  1.00 17.69           N  
ATOM   1955  CA  ASN A 281      -1.466 -33.757 -47.886  1.00 19.00           C  
ATOM   1956  C   ASN A 281      -1.884 -34.557 -46.662  1.00 21.55           C  
ATOM   1957  O   ASN A 281      -1.635 -35.768 -46.584  1.00 18.93           O  
ATOM   1958  CB  ASN A 281      -0.250 -32.879 -47.590  1.00 20.52           C  
ATOM   1959  CG  ASN A 281       0.925 -33.669 -47.056  1.00 21.13           C  
ATOM   1960  ND2 ASN A 281       2.003 -33.701 -47.809  1.00 18.16           N  
ATOM   1961  OD1 ASN A 281       0.861 -34.231 -45.976  1.00 25.46           O  
ATOM   1962  N   ILE A 282      -2.555 -33.896 -45.715  1.00 15.08           N  
ATOM   1963  CA  ILE A 282      -2.957 -34.554 -44.484  1.00 20.09           C  
ATOM   1964  C   ILE A 282      -4.083 -35.541 -44.751  1.00 20.91           C  
ATOM   1965  O   ILE A 282      -4.105 -36.639 -44.173  1.00 17.90           O  
ATOM   1966  CB  ILE A 282      -3.339 -33.504 -43.427  1.00 20.11           C  
ATOM   1967  CG1 ILE A 282      -2.078 -32.754 -42.980  1.00 19.31           C  
ATOM   1968  CG2 ILE A 282      -4.015 -34.172 -42.251  1.00 18.91           C  
ATOM   1969  CD1 ILE A 282      -2.362 -31.442 -42.265  1.00 20.81           C  
ATOM   1970  N   THR A 283      -5.028 -35.174 -45.631  1.00 15.35           N  
ATOM   1971  CA  THR A 283      -6.103 -36.091 -46.001  1.00 17.35           C  
ATOM   1972  C   THR A 283      -5.535 -37.379 -46.586  1.00 19.82           C  
ATOM   1973  O   THR A 283      -5.869 -38.477 -46.127  1.00 18.91           O  
ATOM   1974  CB  THR A 283      -7.076 -35.416 -46.983  1.00 19.14           C  
ATOM   1975  CG2 THR A 283      -8.154 -36.404 -47.514  1.00 18.50           C  
ATOM   1976  OG1 THR A 283      -7.760 -34.354 -46.311  1.00 16.86           O  
ATOM   1977  N   ALA A 284      -4.632 -37.260 -47.564  1.00 16.97           N  
ATOM   1978  CA  ALA A 284      -4.110 -38.432 -48.259  1.00 17.68           C  
ATOM   1979  C   ALA A 284      -3.205 -39.271 -47.365  1.00 19.02           C  
ATOM   1980  O   ALA A 284      -3.190 -40.508 -47.479  1.00 18.24           O  
ATOM   1981  CB  ALA A 284      -3.371 -37.988 -49.522  1.00 16.10           C  
ATOM   1982  N   THR A 285      -2.464 -38.621 -46.462  1.00 16.49           N  
ATOM   1983  CA  THR A 285      -1.614 -39.331 -45.516  1.00 18.97           C  
ATOM   1984  C   THR A 285      -2.439 -40.134 -44.525  1.00 22.16           C  
ATOM   1985  O   THR A 285      -2.121 -41.293 -44.239  1.00 18.63           O  
ATOM   1986  CB  THR A 285      -0.721 -38.340 -44.771  1.00 20.77           C  
ATOM   1987  CG2 THR A 285       0.242 -39.082 -43.835  1.00 21.50           C  
ATOM   1988  OG1 THR A 285       0.012 -37.562 -45.727  1.00 20.73           O  
ATOM   1989  N   THR A 286      -3.489 -39.521 -43.975  1.00 17.54           N  
ATOM   1990  CA  THR A 286      -4.359 -40.215 -43.028  1.00 21.67           C  
ATOM   1991  C   THR A 286      -4.921 -41.495 -43.632  1.00 21.96           C  
ATOM   1992  O   THR A 286      -4.833 -42.576 -43.032  1.00 22.85           O  
ATOM   1993  CB  THR A 286      -5.505 -39.298 -42.595  1.00 22.39           C  
ATOM   1994  CG2 THR A 286      -6.466 -40.014 -41.642  1.00 20.82           C  
ATOM   1995  OG1 THR A 286      -4.972 -38.147 -41.943  1.00 21.87           O  
ATOM   1996  N   LEU A 287      -5.508 -41.393 -44.826  1.00 21.12           N  
ATOM   1997  CA  LEU A 287      -6.181 -42.549 -45.408  1.00 21.33           C  
ATOM   1998  C   LEU A 287      -5.204 -43.669 -45.705  1.00 21.46           C  
ATOM   1999  O   LEU A 287      -5.558 -44.849 -45.599  1.00 22.64           O  
ATOM   2000  CB  LEU A 287      -6.917 -42.146 -46.680  1.00 17.69           C  
ATOM   2001  CG  LEU A 287      -8.046 -41.130 -46.564  1.00 23.14           C  
ATOM   2002  CD1 LEU A 287      -8.349 -40.619 -47.957  1.00 21.90           C  
ATOM   2003  CD2 LEU A 287      -9.290 -41.761 -45.923  1.00 23.86           C  
ATOM   2004  N   ALA A 288      -3.975 -43.328 -46.076  1.00 19.50           N  
ATOM   2005  CA  ALA A 288      -2.967 -44.335 -46.373  1.00 21.67           C  
ATOM   2006  C   ALA A 288      -2.206 -44.800 -45.137  1.00 23.06           C  
ATOM   2007  O   ALA A 288      -1.306 -45.629 -45.261  1.00 23.54           O  
ATOM   2008  CB  ALA A 288      -1.986 -43.791 -47.417  1.00 18.89           C  
ATOM   2009  N   SER A 289      -2.535 -44.290 -43.954  1.00 19.55           N  
ATOM   2010  CA  SER A 289      -1.814 -44.629 -42.739  1.00 22.04           C  
ATOM   2011  C   SER A 289      -2.691 -45.272 -41.673  1.00 21.76           C  
ATOM   2012  O   SER A 289      -2.166 -45.683 -40.637  1.00 21.59           O  
ATOM   2013  CB  SER A 289      -1.128 -43.379 -42.155  1.00 25.18           C  
ATOM   2014  OG  SER A 289      -0.235 -42.785 -43.104  1.00 19.10           O  
ATOM   2015  N   VAL A 290      -3.998 -45.385 -41.883  1.00 19.92           N  
ATOM   2016  CA  VAL A 290      -4.884 -45.976 -40.890  1.00 28.79           C  
ATOM   2017  C   VAL A 290      -5.349 -47.353 -41.359  1.00 26.24           C  
ATOM   2018  O   VAL A 290      -5.253 -47.706 -42.539  1.00 27.72           O  
ATOM   2019  CB  VAL A 290      -6.082 -45.067 -40.569  1.00 23.89           C  
ATOM   2020  CG1 VAL A 290      -5.589 -43.751 -39.942  1.00 26.07           C  
ATOM   2021  CG2 VAL A 290      -6.902 -44.826 -41.832  1.00 23.27           C  
ATOM   2022  N   GLN A 291      -5.909 -48.120 -40.415  1.00 27.45           N  
ATOM   2023  CA  GLN A 291      -6.312 -49.496 -40.659  1.00 28.22           C  
ATOM   2024  C   GLN A 291      -7.673 -49.619 -41.316  1.00 30.78           C  
ATOM   2025  O   GLN A 291      -8.007 -50.694 -41.836  1.00 31.59           O  
ATOM   2026  CB  GLN A 291      -6.309 -50.275 -39.340  1.00 33.93           C  
ATOM   2027  CG  GLN A 291      -4.968 -50.224 -38.632  1.00 36.48           C  
ATOM   2028  CD  GLN A 291      -4.900 -51.116 -37.406  1.00 37.95           C  
ATOM   2029  NE2 GLN A 291      -4.592 -52.389 -37.615  1.00 43.96           N  
ATOM   2030  OE1 GLN A 291      -5.104 -50.659 -36.280  1.00 47.06           O  
ATOM   2031  N   ASN A 292      -8.467 -48.560 -41.312  1.00 25.37           N  
ATOM   2032  CA  ASN A 292      -9.833 -48.603 -41.825  1.00 24.25           C  
ATOM   2033  C   ASN A 292     -10.094 -47.384 -42.700  1.00 22.53           C  
ATOM   2034  O   ASN A 292     -10.968 -46.566 -42.402  1.00 27.43           O  
ATOM   2035  CB  ASN A 292     -10.819 -48.674 -40.661  1.00 26.06           C  
ATOM   2036  CG  ASN A 292     -10.605 -47.544 -39.646  1.00 30.08           C  
ATOM   2037  ND2 ASN A 292     -11.618 -47.278 -38.833  1.00 28.07           N  
ATOM   2038  OD1 ASN A 292      -9.526 -46.936 -39.587  1.00 27.36           O  
ATOM   2039  N   PRO A 293      -9.365 -47.244 -43.809  1.00 20.63           N  
ATOM   2040  CA  PRO A 293      -9.544 -46.052 -44.662  1.00 21.75           C  
ATOM   2041  C   PRO A 293     -10.928 -45.909 -45.261  1.00 26.40           C  
ATOM   2042  O   PRO A 293     -11.303 -44.790 -45.650  1.00 24.29           O  
ATOM   2043  CB  PRO A 293      -8.493 -46.249 -45.763  1.00 24.85           C  
ATOM   2044  CG  PRO A 293      -8.301 -47.748 -45.827  1.00 25.87           C  
ATOM   2045  CD  PRO A 293      -8.397 -48.194 -44.392  1.00 23.02           C  
ATOM   2046  N   GLY A 294     -11.701 -46.992 -45.360  1.00 22.44           N  
ATOM   2047  CA  GLY A 294     -13.018 -46.921 -45.959  1.00 23.35           C  
ATOM   2048  C   GLY A 294     -13.019 -46.746 -47.455  1.00 26.08           C  
ATOM   2049  O   GLY A 294     -14.093 -46.784 -48.067  1.00 27.92           O  
ATOM   2050  N   VAL A 295     -11.849 -46.576 -48.061  1.00 23.35           N  
ATOM   2051  CA  VAL A 295     -11.701 -46.419 -49.504  1.00 24.87           C  
ATOM   2052  C   VAL A 295     -10.493 -47.214 -49.943  1.00 23.34           C  
ATOM   2053  O   VAL A 295      -9.565 -47.447 -49.157  1.00 23.95           O  
ATOM   2054  CB  VAL A 295     -11.509 -44.941 -49.895  1.00 31.02           C  
ATOM   2055  CG1 VAL A 295     -12.787 -44.140 -49.649  1.00 32.08           C  
ATOM   2056  CG2 VAL A 295     -10.324 -44.349 -49.118  1.00 23.18           C  
ATOM   2057  N   PRO A 296     -10.484 -47.675 -51.190  1.00 22.22           N  
ATOM   2058  CA  PRO A 296      -9.318 -48.482 -51.619  1.00 22.65           C  
ATOM   2059  C   PRO A 296      -8.091 -47.623 -51.913  1.00 24.26           C  
ATOM   2060  O   PRO A 296      -7.763 -47.344 -53.068  1.00 22.73           O  
ATOM   2061  CB  PRO A 296      -9.845 -49.182 -52.875  1.00 23.50           C  
ATOM   2062  CG  PRO A 296     -10.836 -48.241 -53.416  1.00 26.56           C  
ATOM   2063  CD  PRO A 296     -11.533 -47.648 -52.223  1.00 22.28           C  
ATOM   2064  N   VAL A 297      -7.383 -47.229 -50.841  1.00 23.09           N  
ATOM   2065  CA  VAL A 297      -6.500 -46.064 -50.929  1.00 23.10           C  
ATOM   2066  C   VAL A 297      -5.400 -46.277 -51.963  1.00 23.61           C  
ATOM   2067  O   VAL A 297      -5.028 -45.345 -52.683  1.00 21.68           O  
ATOM   2068  CB  VAL A 297      -5.934 -45.692 -49.544  1.00 24.25           C  
ATOM   2069  CG1 VAL A 297      -5.109 -46.802 -48.956  1.00 27.86           C  
ATOM   2070  CG2 VAL A 297      -5.099 -44.393 -49.632  1.00 24.30           C  
ATOM   2071  N   SER A 298      -4.902 -47.507 -52.097  1.00 25.08           N  
ATOM   2072  CA  SER A 298      -3.793 -47.753 -53.020  1.00 24.65           C  
ATOM   2073  C   SER A 298      -4.146 -47.428 -54.473  1.00 22.36           C  
ATOM   2074  O   SER A 298      -3.255 -47.079 -55.259  1.00 23.60           O  
ATOM   2075  CB  SER A 298      -3.348 -49.202 -52.910  1.00 26.12           C  
ATOM   2076  OG  SER A 298      -4.388 -50.039 -53.379  1.00 29.52           O  
ATOM   2077  N   GLU A 299      -5.425 -47.535 -54.855  1.00 21.10           N  
ATOM   2078  CA  GLU A 299      -5.876 -47.206 -56.209  1.00 22.26           C  
ATOM   2079  C   GLU A 299      -6.122 -45.713 -56.434  1.00 31.06           C  
ATOM   2080  O   GLU A 299      -6.417 -45.323 -57.571  1.00 31.21           O  
ATOM   2081  CB  GLU A 299      -7.167 -47.969 -56.539  1.00 29.22           C  
ATOM   2082  CG  GLU A 299      -7.127 -49.455 -56.172  1.00 28.09           C  
ATOM   2083  CD  GLU A 299      -8.352 -50.239 -56.651  1.00 33.37           C  
ATOM   2084  OE1 GLU A 299      -9.478 -49.748 -56.467  1.00 39.17           O  
ATOM   2085  OE2 GLU A 299      -8.189 -51.351 -57.203  1.00 34.79           O1-
ATOM   2086  N   MET A 300      -6.004 -44.869 -55.401  1.00 25.83           N  
ATOM   2087  CA  MET A 300      -6.378 -43.462 -55.493  1.00 22.83           C  
ATOM   2088  C   MET A 300      -5.208 -42.502 -55.353  1.00 21.55           C  
ATOM   2089  O   MET A 300      -5.427 -41.287 -55.357  1.00 22.98           O  
ATOM   2090  CB  MET A 300      -7.424 -43.124 -54.421  1.00 20.16           C  
ATOM   2091  CG  MET A 300      -8.614 -44.076 -54.410  1.00 27.45           C  
ATOM   2092  SD  MET A 300      -9.626 -43.928 -52.919  1.00 35.92           S  
ATOM   2093  CE  MET A 300      -9.817 -42.149 -52.737  1.00 30.08           C  
ATOM   2094  N   ILE A 301      -3.991 -43.004 -55.190  1.00 20.17           N  
ATOM   2095  CA  ILE A 301      -2.825 -42.180 -54.920  1.00 23.05           C  
ATOM   2096  C   ILE A 301      -1.951 -42.144 -56.170  1.00 25.43           C  
ATOM   2097  O   ILE A 301      -2.175 -42.874 -57.139  1.00 25.67           O  
ATOM   2098  CB  ILE A 301      -2.033 -42.684 -53.693  1.00 18.28           C  
ATOM   2099  CG1 ILE A 301      -1.483 -44.098 -53.936  1.00 23.60           C  
ATOM   2100  CG2 ILE A 301      -2.900 -42.639 -52.445  1.00 20.72           C  
ATOM   2101  CD1 ILE A 301      -0.430 -44.509 -52.916  1.00 24.14           C  
ATOM   2102  N   ASP A 302      -0.948 -41.282 -56.143  1.00 26.20           N  
ATOM   2103  CA  ASP A 302      -0.034 -41.149 -57.274  1.00 22.29           C  
ATOM   2104  C   ASP A 302       0.828 -42.398 -57.378  1.00 25.27           C  
ATOM   2105  O   ASP A 302       1.577 -42.696 -56.442  1.00 25.31           O  
ATOM   2106  CB  ASP A 302       0.853 -39.918 -57.109  1.00 24.27           C  
ATOM   2107  CG  ASP A 302       1.585 -39.550 -58.391  1.00 30.25           C  
ATOM   2108  OD1 ASP A 302       2.020 -40.460 -59.121  1.00 32.67           O  
ATOM   2109  OD2 ASP A 302       1.734 -38.346 -58.678  1.00 32.86           O1-
ATOM   2110  N   PRO A 303       0.789 -43.131 -58.496  1.00 26.39           N  
ATOM   2111  CA  PRO A 303       1.589 -44.367 -58.591  1.00 29.08           C  
ATOM   2112  C   PRO A 303       3.085 -44.125 -58.642  1.00 28.06           C  
ATOM   2113  O   PRO A 303       3.854 -45.040 -58.333  1.00 33.87           O  
ATOM   2114  CB  PRO A 303       1.080 -45.024 -59.883  1.00 30.20           C  
ATOM   2115  CG  PRO A 303       0.452 -43.922 -60.676  1.00 32.52           C  
ATOM   2116  CD  PRO A 303      -0.088 -42.933 -59.660  1.00 29.57           C  
ATOM   2117  N   ARG A 304       3.530 -42.919 -58.990  1.00 27.16           N  
ATOM   2118  CA  ARG A 304       4.961 -42.647 -59.010  1.00 27.56           C  
ATOM   2119  C   ARG A 304       5.558 -42.474 -57.616  1.00 30.68           C  
ATOM   2120  O   ARG A 304       6.770 -42.660 -57.461  1.00 35.51           O  
ATOM   2121  CB  ARG A 304       5.229 -41.400 -59.852  1.00 32.36           C  
ATOM   2122  CG  ARG A 304       4.542 -41.430 -61.208  1.00 31.59           C  
ATOM   2123  CD  ARG A 304       4.656 -40.090 -61.883  1.00 35.80           C  
ATOM   2124  NE  ARG A 304       3.654 -39.171 -61.373  1.00 32.27           N  
ATOM   2125  CZ  ARG A 304       3.601 -37.882 -61.673  1.00 37.58           C  
ATOM   2126  NH1 ARG A 304       4.476 -37.325 -62.494  1.00 39.83           N1+
ATOM   2127  NH2 ARG A 304       2.640 -37.134 -61.141  1.00 33.81           N  
ATOM   2128  N   PHE A 305       4.748 -42.153 -56.601  1.00 27.73           N  
ATOM   2129  CA  PHE A 305       5.259 -41.632 -55.324  1.00 29.13           C  
ATOM   2130  C   PHE A 305       4.554 -42.273 -54.129  1.00 30.11           C  
ATOM   2131  O   PHE A 305       4.052 -41.588 -53.235  1.00 28.45           O  
ATOM   2132  CB  PHE A 305       5.101 -40.109 -55.267  1.00 29.08           C  
ATOM   2133  CG  PHE A 305       5.712 -39.392 -56.430  1.00 26.38           C  
ATOM   2134  CD1 PHE A 305       7.079 -39.438 -56.649  1.00 34.22           C  
ATOM   2135  CD2 PHE A 305       4.923 -38.672 -57.312  1.00 29.54           C  
ATOM   2136  CE1 PHE A 305       7.643 -38.765 -57.735  1.00 30.25           C  
ATOM   2137  CE2 PHE A 305       5.484 -38.008 -58.394  1.00 28.18           C  
ATOM   2138  CZ  PHE A 305       6.835 -38.063 -58.602  1.00 28.17           C  
ATOM   2139  N   GLU A 306       4.551 -43.610 -54.078  1.00 26.04           N  
ATOM   2140  CA  GLU A 306       3.785 -44.310 -53.052  1.00 25.93           C  
ATOM   2141  C   GLU A 306       4.326 -44.038 -51.656  1.00 24.73           C  
ATOM   2142  O   GLU A 306       3.549 -43.992 -50.696  1.00 29.69           O  
ATOM   2143  CB  GLU A 306       3.788 -45.820 -53.320  1.00 27.83           C  
ATOM   2144  N   GLU A 307       5.644 -43.857 -51.527  1.00 23.71           N  
ATOM   2145  CA  GLU A 307       6.287 -43.677 -50.234  1.00 27.66           C  
ATOM   2146  C   GLU A 307       5.973 -42.327 -49.612  1.00 30.10           C  
ATOM   2147  O   GLU A 307       6.301 -42.110 -48.441  1.00 27.82           O  
ATOM   2148  CB  GLU A 307       7.806 -43.831 -50.371  1.00 30.40           C  
ATOM   2149  N   ASP A 308       5.353 -41.421 -50.360  1.00 27.11           N  
ATOM   2150  CA  ASP A 308       5.016 -40.108 -49.845  1.00 24.69           C  
ATOM   2151  C   ASP A 308       3.679 -40.081 -49.131  1.00 21.05           C  
ATOM   2152  O   ASP A 308       3.332 -39.048 -48.549  1.00 22.55           O  
ATOM   2153  CB  ASP A 308       5.016 -39.090 -50.980  1.00 27.75           C  
ATOM   2154  CG  ASP A 308       6.402 -38.824 -51.504  1.00 28.20           C  
ATOM   2155  OD1 ASP A 308       7.339 -38.604 -50.692  1.00 34.71           O  
ATOM   2156  OD2 ASP A 308       6.562 -38.842 -52.724  1.00 28.91           O1-
ATOM   2157  N   TYR A 309       2.940 -41.191 -49.125  1.00 17.32           N  
ATOM   2158  CA  TYR A 309       1.634 -41.202 -48.479  1.00 20.69           C  
ATOM   2159  C   TYR A 309       1.657 -41.792 -47.076  1.00 25.35           C  
ATOM   2160  O   TYR A 309       1.158 -41.168 -46.139  1.00 23.94           O  
ATOM   2161  CB  TYR A 309       0.620 -41.949 -49.352  1.00 19.49           C  
ATOM   2162  CG  TYR A 309       0.305 -41.212 -50.628  1.00 18.21           C  
ATOM   2163  CD1 TYR A 309       1.158 -41.278 -51.713  1.00 18.85           C  
ATOM   2164  CD2 TYR A 309      -0.828 -40.413 -50.732  1.00 17.67           C  
ATOM   2165  CE1 TYR A 309       0.875 -40.585 -52.894  1.00 19.77           C  
ATOM   2166  CE2 TYR A 309      -1.122 -39.728 -51.915  1.00 14.73           C  
ATOM   2167  CZ  TYR A 309      -0.264 -39.816 -52.975  1.00 16.97           C  
ATOM   2168  OH  TYR A 309      -0.553 -39.146 -54.142  1.00 19.96           O  
ATOM   2169  N   ASN A 310       2.219 -42.984 -46.891  1.00 25.08           N  
ATOM   2170  CA  ASN A 310       2.151 -43.595 -45.569  1.00 29.79           C  
ATOM   2171  C   ASN A 310       3.107 -42.900 -44.604  1.00 24.85           C  
ATOM   2172  O   ASN A 310       4.297 -42.740 -44.893  1.00 29.19           O  
ATOM   2173  CB  ASN A 310       2.463 -45.082 -45.634  1.00 25.20           C  
ATOM   2174  CG  ASN A 310       2.629 -45.668 -44.268  1.00 27.32           C  
ATOM   2175  ND2 ASN A 310       1.512 -46.048 -43.627  1.00 25.85           N  
ATOM   2176  OD1 ASN A 310       3.741 -45.735 -43.762  1.00 29.63           O  
ATOM   2177  N   VAL A 311       2.581 -42.489 -43.449  1.00 29.15           N  
ATOM   2178  CA  VAL A 311       3.344 -41.632 -42.550  1.00 29.15           C  
ATOM   2179  C   VAL A 311       4.575 -42.326 -41.969  1.00 28.22           C  
ATOM   2180  O   VAL A 311       5.518 -41.650 -41.561  1.00 32.46           O  
ATOM   2181  CB  VAL A 311       2.429 -41.100 -41.419  1.00 24.58           C  
ATOM   2182  CG1 VAL A 311       2.207 -42.162 -40.367  1.00 31.53           C  
ATOM   2183  CG2 VAL A 311       3.046 -39.837 -40.796  1.00 31.32           C  
ATOM   2184  N   ASN A 312       4.616 -43.658 -41.955  1.00 33.47           N  
ATOM   2185  CA  ASN A 312       5.766 -44.329 -41.349  1.00 38.16           C  
ATOM   2186  C   ASN A 312       7.046 -44.172 -42.172  1.00 38.99           C  
ATOM   2187  O   ASN A 312       8.138 -44.268 -41.602  1.00 41.21           O  
ATOM   2188  CB  ASN A 312       5.454 -45.808 -41.113  1.00 37.84           C  
ATOM   2189  CG  ASN A 312       6.498 -46.489 -40.249  1.00 47.03           C  
ATOM   2190  ND2 ASN A 312       7.210 -47.465 -40.826  1.00 37.29           N  
ATOM   2191  OD1 ASN A 312       6.665 -46.145 -39.076  1.00 47.21           O  
ATOM   2192  N   TYR A 313       6.948 -43.902 -43.481  1.00 36.77           N  
ATOM   2193  CA  TYR A 313       8.142 -43.627 -44.282  1.00 37.31           C  
ATOM   2194  C   TYR A 313       8.832 -42.320 -43.906  1.00 36.48           C  
ATOM   2195  O   TYR A 313       9.928 -42.061 -44.417  1.00 46.38           O  
ATOM   2196  CB  TYR A 313       7.820 -43.547 -45.775  1.00 30.16           C  
ATOM   2197  CG  TYR A 313       7.339 -44.799 -46.457  1.00 41.24           C  
ATOM   2198  CD1 TYR A 313       8.168 -45.905 -46.603  1.00 38.63           C  
ATOM   2199  CD2 TYR A 313       6.058 -44.853 -47.018  1.00 36.09           C  
ATOM   2200  CE1 TYR A 313       7.722 -47.049 -47.264  1.00 44.08           C  
ATOM   2201  CE2 TYR A 313       5.606 -45.982 -47.681  1.00 38.13           C  
ATOM   2202  CZ  TYR A 313       6.443 -47.079 -47.803  1.00 43.91           C  
ATOM   2203  OH  TYR A 313       5.995 -48.204 -48.461  1.00 46.82           O  
ATOM   2204  N   ARG A 314       8.232 -41.486 -43.061  1.00 38.23           N  
ATOM   2205  CA  ARG A 314       8.802 -40.168 -42.753  1.00 36.59           C  
ATOM   2206  C   ARG A 314       9.648 -40.142 -41.477  1.00 41.41           C  
ATOM   2207  O   ARG A 314       9.931 -41.183 -40.884  1.00 41.84           O  
ATOM   2208  CB  ARG A 314       7.688 -39.137 -42.638  1.00 34.00           C  
ATOM   2209  CG  ARG A 314       6.938 -38.969 -43.933  1.00 35.08           C  
ATOM   2210  CD  ARG A 314       5.771 -38.036 -43.809  1.00 30.48           C  
ATOM   2211  NE  ARG A 314       4.840 -38.246 -44.908  1.00 28.27           N  
ATOM   2212  CZ  ARG A 314       3.661 -37.653 -45.008  1.00 24.81           C  
ATOM   2213  NH1 ARG A 314       3.263 -36.763 -44.114  1.00 24.79           N1+
ATOM   2214  NH2 ARG A 314       2.849 -37.986 -46.011  1.00 19.90           N  
ATOM   2215  N   LEU A 328       0.551 -49.797 -40.262  1.00 42.94           N  
ATOM   2216  CA  LEU A 328      -0.565 -48.853 -40.245  1.00 34.53           C  
ATOM   2217  C   LEU A 328      -0.757 -48.327 -38.838  1.00 37.06           C  
ATOM   2218  O   LEU A 328      -0.470 -49.018 -37.855  1.00 31.70           O  
ATOM   2219  CB  LEU A 328      -1.836 -49.516 -40.753  1.00 31.43           C  
ATOM   2220  CG  LEU A 328      -1.761 -49.970 -42.207  1.00 35.02           C  
ATOM   2221  CD1 LEU A 328      -3.017 -50.747 -42.597  1.00 31.23           C  
ATOM   2222  CD2 LEU A 328      -1.537 -48.773 -43.127  1.00 28.96           C  
ATOM   2223  N   LYS A 329      -1.247 -47.100 -38.734  1.00 30.85           N  
ATOM   2224  CA  LYS A 329      -1.308 -46.431 -37.450  1.00 35.68           C  
ATOM   2225  C   LYS A 329      -2.656 -46.648 -36.784  1.00 36.39           C  
ATOM   2226  O   LYS A 329      -3.699 -46.719 -37.442  1.00 33.87           O  
ATOM   2227  CB  LYS A 329      -1.030 -44.935 -37.599  1.00 30.17           C  
ATOM   2228  CG  LYS A 329       0.398 -44.648 -38.057  1.00 37.11           C  
ATOM   2229  CD  LYS A 329       1.444 -45.064 -37.021  1.00 39.11           C  
ATOM   2230  CE  LYS A 329       2.758 -45.447 -37.705  1.00 47.01           C  
ATOM   2231  NZ  LYS A 329       3.932 -45.513 -36.786  1.00 46.25           N1+
ATOM   2232  N   ASN A 330      -2.614 -46.780 -35.465  1.00 40.72           N  
ATOM   2233  CA  ASN A 330      -3.800 -46.857 -34.632  1.00 41.48           C  
ATOM   2234  C   ASN A 330      -3.563 -45.998 -33.399  1.00 40.65           C  
ATOM   2235  O   ASN A 330      -2.497 -45.393 -33.234  1.00 39.29           O  
ATOM   2236  CB  ASN A 330      -4.109 -48.299 -34.245  1.00 42.93           C  
ATOM   2237  CG  ASN A 330      -2.927 -48.997 -33.605  1.00 43.80           C  
ATOM   2238  ND2 ASN A 330      -2.474 -50.075 -34.223  1.00 44.64           N  
ATOM   2239  OD1 ASN A 330      -2.423 -48.560 -32.572  1.00 44.94           O  
ATOM   2240  N   ASN A 331      -4.564 -45.985 -32.515  1.00 45.92           N  
ATOM   2241  CA  ASN A 331      -4.547 -45.201 -31.285  1.00 46.46           C  
ATOM   2242  C   ASN A 331      -3.396 -45.562 -30.347  1.00 50.35           C  
ATOM   2243  O   ASN A 331      -3.032 -44.747 -29.493  1.00 48.51           O  
ATOM   2244  CB  ASN A 331      -5.884 -45.392 -30.569  1.00 50.96           C  
ATOM   2245  CG  ASN A 331      -7.075 -45.240 -31.516  1.00 55.36           C  
ATOM   2246  ND2 ASN A 331      -7.594 -46.370 -32.001  1.00 49.60           N  
ATOM   2247  OD1 ASN A 331      -7.496 -44.122 -31.833  1.00 53.37           O  
ATOM   2248  N   LYS A 332      -2.812 -46.756 -30.477  1.00 46.10           N  
ATOM   2249  CA  LYS A 332      -1.742 -47.176 -29.577  1.00 48.54           C  
ATOM   2250  C   LYS A 332      -0.339 -46.935 -30.124  1.00 47.97           C  
ATOM   2251  O   LYS A 332       0.577 -46.684 -29.336  1.00 52.57           O  
ATOM   2252  CB  LYS A 332      -1.897 -48.664 -29.233  1.00 53.27           C  
ATOM   2253  CG  LYS A 332      -3.328 -49.171 -29.326  1.00 49.57           C  
ATOM   2254  CD  LYS A 332      -3.637 -50.174 -28.230  1.00 53.90           C  
ATOM   2255  CE  LYS A 332      -3.740 -49.490 -26.866  1.00 55.24           C  
ATOM   2256  NZ  LYS A 332      -4.172 -50.441 -25.804  1.00 53.42           N1+
ATOM   2257  N   ASN A 333      -0.138 -46.979 -31.440  1.00 43.13           N  
ATOM   2258  CA  ASN A 333       1.209 -46.966 -32.002  1.00 45.53           C  
ATOM   2259  C   ASN A 333       1.676 -45.605 -32.513  1.00 48.26           C  
ATOM   2260  O   ASN A 333       2.788 -45.514 -33.049  1.00 51.87           O  
ATOM   2261  CB  ASN A 333       1.311 -47.992 -33.134  1.00 49.67           C  
ATOM   2262  CG  ASN A 333       0.305 -47.751 -34.238  1.00 41.34           C  
ATOM   2263  ND2 ASN A 333       0.035 -48.786 -35.011  1.00 43.99           N  
ATOM   2264  OD1 ASN A 333      -0.218 -46.647 -34.397  1.00 44.93           O  
ATOM   2265  N   VAL A 334       0.878 -44.551 -32.379  1.00 47.66           N  
ATOM   2266  CA  VAL A 334       1.249 -43.249 -32.922  1.00 47.21           C  
ATOM   2267  C   VAL A 334       2.050 -42.485 -31.870  1.00 48.62           C  
ATOM   2268  O   VAL A 334       1.566 -42.230 -30.761  1.00 45.79           O  
ATOM   2269  CB  VAL A 334       0.017 -42.455 -33.386  1.00 42.70           C  
ATOM   2270  CG1 VAL A 334      -1.089 -42.483 -32.333  1.00 49.51           C  
ATOM   2271  CG2 VAL A 334       0.418 -41.020 -33.704  1.00 40.38           C  
ATOM   2272  N   ASP A 335       3.283 -42.128 -32.220  1.00 48.61           N  
ATOM   2273  CA  ASP A 335       4.210 -41.460 -31.324  1.00 49.74           C  
ATOM   2274  C   ASP A 335       4.251 -39.961 -31.627  1.00 49.16           C  
ATOM   2275  O   ASP A 335       3.518 -39.445 -32.478  1.00 49.31           O  
ATOM   2276  CB  ASP A 335       5.603 -42.091 -31.437  1.00 50.95           C  
ATOM   2277  CG  ASP A 335       6.149 -42.072 -32.861  1.00 54.39           C  
ATOM   2278  OD1 ASP A 335       6.483 -40.973 -33.361  1.00 54.82           O  
ATOM   2279  OD2 ASP A 335       6.246 -43.157 -33.482  1.00 60.08           O1-
ATOM   2280  N   GLY A 336       5.137 -39.254 -30.921  1.00 48.34           N  
ATOM   2281  CA  GLY A 336       5.236 -37.817 -31.097  1.00 41.94           C  
ATOM   2282  C   GLY A 336       5.897 -37.411 -32.399  1.00 42.95           C  
ATOM   2283  O   GLY A 336       5.584 -36.357 -32.955  1.00 40.82           O  
ATOM   2284  N   SER A 337       6.823 -38.224 -32.899  1.00 47.98           N  
ATOM   2285  CA  SER A 337       7.453 -37.921 -34.178  1.00 45.92           C  
ATOM   2286  C   SER A 337       6.580 -38.329 -35.359  1.00 44.50           C  
ATOM   2287  O   SER A 337       6.811 -37.853 -36.474  1.00 40.94           O  
ATOM   2288  CB  SER A 337       8.815 -38.607 -34.262  1.00 48.57           C  
ATOM   2289  OG  SER A 337       8.775 -39.859 -33.599  1.00 51.63           O  
ATOM   2290  N   ASP A 338       5.605 -39.216 -35.134  1.00 48.12           N  
ATOM   2291  CA  ASP A 338       4.544 -39.438 -36.113  1.00 45.57           C  
ATOM   2292  C   ASP A 338       3.657 -38.205 -36.227  1.00 44.51           C  
ATOM   2293  O   ASP A 338       3.407 -37.707 -37.333  1.00 41.37           O  
ATOM   2294  CB  ASP A 338       3.704 -40.653 -35.722  1.00 44.49           C  
ATOM   2295  CG  ASP A 338       4.376 -41.968 -36.054  1.00 51.11           C  
ATOM   2296  OD1 ASP A 338       5.353 -41.973 -36.840  1.00 50.66           O  
ATOM   2297  OD2 ASP A 338       3.916 -43.003 -35.524  1.00 48.20           O1-
ATOM   2298  N   ILE A 339       3.167 -37.700 -35.085  1.00 42.03           N  
ATOM   2299  CA  ILE A 339       2.394 -36.457 -35.082  1.00 35.44           C  
ATOM   2300  C   ILE A 339       3.184 -35.352 -35.754  1.00 39.63           C  
ATOM   2301  O   ILE A 339       2.630 -34.528 -36.497  1.00 29.08           O  
ATOM   2302  CB  ILE A 339       2.006 -36.060 -33.646  1.00 39.11           C  
ATOM   2303  CG1 ILE A 339       0.999 -37.054 -33.062  1.00 40.26           C  
ATOM   2304  CG2 ILE A 339       1.424 -34.641 -33.617  1.00 35.19           C  
ATOM   2305  CD1 ILE A 339       0.631 -36.748 -31.619  1.00 33.79           C  
ATOM   2306  N   MET A 340       4.493 -35.315 -35.500  1.00 38.66           N  
ATOM   2307  CA  MET A 340       5.328 -34.279 -36.086  1.00 43.93           C  
ATOM   2308  C   MET A 340       5.308 -34.348 -37.604  1.00 39.76           C  
ATOM   2309  O   MET A 340       5.221 -33.315 -38.274  1.00 41.12           O  
ATOM   2310  CB  MET A 340       6.750 -34.415 -35.556  1.00 46.70           C  
ATOM   2311  CG  MET A 340       7.738 -33.425 -36.122  1.00 51.33           C  
ATOM   2312  SD  MET A 340       9.392 -33.972 -35.671  1.00 71.52           S  
ATOM   2313  CE  MET A 340       9.178 -34.071 -33.888  1.00 58.08           C  
ATOM   2314  N   ASN A 341       5.379 -35.559 -38.160  1.00 43.96           N  
ATOM   2315  CA  ASN A 341       5.427 -35.787 -39.598  1.00 43.34           C  
ATOM   2316  C   ASN A 341       4.043 -35.912 -40.235  1.00 42.24           C  
ATOM   2317  O   ASN A 341       3.951 -36.310 -41.407  1.00 38.78           O  
ATOM   2318  CB  ASN A 341       6.233 -37.059 -39.900  1.00 43.55           C  
ATOM   2319  CG  ASN A 341       7.650 -37.015 -39.334  1.00 50.54           C  
ATOM   2320  ND2 ASN A 341       8.111 -38.158 -38.808  1.00 41.82           N  
ATOM   2321  OD1 ASN A 341       8.316 -35.971 -39.356  1.00 51.81           O  
ATOM   2322  N   TRP A 342       2.973 -35.583 -39.505  1.00 35.40           N  
ATOM   2323  CA  TRP A 342       1.612 -35.880 -39.951  1.00 29.67           C  
ATOM   2324  C   TRP A 342       0.770 -34.613 -39.983  1.00 28.64           C  
ATOM   2325  O   TRP A 342       0.220 -34.254 -41.026  1.00 27.74           O  
ATOM   2326  CB  TRP A 342       0.989 -36.933 -39.031  1.00 24.90           C  
ATOM   2327  CG  TRP A 342      -0.205 -37.627 -39.556  1.00 25.59           C  
ATOM   2328  CD1 TRP A 342      -1.062 -37.188 -40.518  1.00 22.74           C  
ATOM   2329  CD2 TRP A 342      -0.689 -38.900 -39.135  1.00 28.05           C  
ATOM   2330  CE2 TRP A 342      -1.850 -39.175 -39.887  1.00 27.86           C  
ATOM   2331  CE3 TRP A 342      -0.248 -39.844 -38.196  1.00 27.97           C  
ATOM   2332  NE1 TRP A 342      -2.055 -38.111 -40.726  1.00 23.61           N  
ATOM   2333  CZ2 TRP A 342      -2.578 -40.357 -39.736  1.00 24.11           C  
ATOM   2334  CZ3 TRP A 342      -0.971 -41.012 -38.045  1.00 27.04           C  
ATOM   2335  CH2 TRP A 342      -2.127 -41.258 -38.807  1.00 29.51           C  
ATOM   2336  N   THR A 343       0.670 -33.923 -38.846  1.00 27.84           N  
ATOM   2337  CA  THR A 343      -0.144 -32.718 -38.741  1.00 26.20           C  
ATOM   2338  C   THR A 343       0.601 -31.540 -38.133  1.00 30.90           C  
ATOM   2339  O   THR A 343       0.024 -30.449 -38.038  1.00 34.44           O  
ATOM   2340  CB  THR A 343      -1.396 -32.981 -37.889  1.00 25.43           C  
ATOM   2341  CG2 THR A 343      -2.226 -34.135 -38.449  1.00 26.28           C  
ATOM   2342  OG1 THR A 343      -0.992 -33.309 -36.556  1.00 25.90           O  
ATOM   2343  N   GLY A 344       1.850 -31.721 -37.724  1.00 33.28           N  
ATOM   2344  CA  GLY A 344       2.532 -30.763 -36.893  1.00 35.59           C  
ATOM   2345  C   GLY A 344       3.309 -29.709 -37.653  1.00 32.29           C  
ATOM   2346  O   GLY A 344       3.324 -29.675 -38.885  1.00 31.89           O  
ATOM   2347  N   PRO A 345       3.991 -28.832 -36.913  1.00 35.15           N  
ATOM   2348  CA  PRO A 345       4.565 -27.628 -37.535  1.00 31.32           C  
ATOM   2349  C   PRO A 345       5.601 -27.912 -38.613  1.00 31.40           C  
ATOM   2350  O   PRO A 345       5.913 -27.012 -39.407  1.00 31.81           O  
ATOM   2351  CB  PRO A 345       5.184 -26.872 -36.343  1.00 34.76           C  
ATOM   2352  CG  PRO A 345       5.248 -27.854 -35.218  1.00 29.42           C  
ATOM   2353  CD  PRO A 345       4.100 -28.803 -35.445  1.00 35.30           C  
ATOM   2354  N   GLY A 346       6.127 -29.131 -38.695  1.00 27.08           N  
ATOM   2355  CA  GLY A 346       7.049 -29.448 -39.768  1.00 25.20           C  
ATOM   2356  C   GLY A 346       6.366 -29.576 -41.121  1.00 31.23           C  
ATOM   2357  O   GLY A 346       6.896 -29.113 -42.139  1.00 26.74           O  
ATOM   2358  N   ILE A 347       5.200 -30.230 -41.164  1.00 30.19           N  
ATOM   2359  CA  ILE A 347       4.507 -30.357 -42.442  1.00 24.89           C  
ATOM   2360  C   ILE A 347       3.967 -28.989 -42.879  1.00 26.80           C  
ATOM   2361  O   ILE A 347       3.954 -28.678 -44.078  1.00 22.84           O  
ATOM   2362  CB  ILE A 347       3.404 -31.443 -42.386  1.00 29.59           C  
ATOM   2363  CG1 ILE A 347       2.501 -31.389 -43.623  1.00 25.21           C  
ATOM   2364  CG2 ILE A 347       2.479 -31.250 -41.256  1.00 27.76           C  
ATOM   2365  CD1 ILE A 347       3.173 -31.729 -44.860  1.00 30.07           C  
ATOM   2366  N   PHE A 348       3.540 -28.155 -41.920  1.00 23.91           N  
ATOM   2367  CA  PHE A 348       3.118 -26.781 -42.208  1.00 25.60           C  
ATOM   2368  C   PHE A 348       4.209 -26.026 -42.954  1.00 24.60           C  
ATOM   2369  O   PHE A 348       3.963 -25.445 -44.020  1.00 21.48           O  
ATOM   2370  CB  PHE A 348       2.766 -26.055 -40.889  1.00 28.13           C  
ATOM   2371  CG  PHE A 348       1.957 -24.754 -41.050  1.00 27.14           C  
ATOM   2372  CD1 PHE A 348       0.954 -24.634 -41.988  1.00 25.15           C  
ATOM   2373  CD2 PHE A 348       2.199 -23.666 -40.217  1.00 32.79           C  
ATOM   2374  CE1 PHE A 348       0.225 -23.464 -42.114  1.00 30.78           C  
ATOM   2375  CE2 PHE A 348       1.452 -22.479 -40.331  1.00 23.41           C  
ATOM   2376  CZ  PHE A 348       0.473 -22.384 -41.266  1.00 22.02           C  
ATOM   2377  N   SER A 349       5.437 -26.053 -42.417  1.00 23.00           N  
ATOM   2378  CA  SER A 349       6.526 -25.267 -42.990  1.00 24.07           C  
ATOM   2379  C   SER A 349       6.975 -25.804 -44.339  1.00 26.40           C  
ATOM   2380  O   SER A 349       7.263 -25.025 -45.257  1.00 21.66           O  
ATOM   2381  CB  SER A 349       7.709 -25.232 -42.023  1.00 24.54           C  
ATOM   2382  OG  SER A 349       8.823 -24.646 -42.656  1.00 29.52           O  
ATOM   2383  N   ASP A 350       7.104 -27.130 -44.462  1.00 20.90           N  
ATOM   2384  CA  ASP A 350       7.337 -27.744 -45.766  1.00 24.34           C  
ATOM   2385  C   ASP A 350       6.348 -27.244 -46.818  1.00 17.25           C  
ATOM   2386  O   ASP A 350       6.747 -26.848 -47.916  1.00 18.27           O  
ATOM   2387  CB  ASP A 350       7.230 -29.265 -45.671  1.00 22.94           C  
ATOM   2388  CG  ASP A 350       8.321 -29.880 -44.831  1.00 33.89           C  
ATOM   2389  OD1 ASP A 350       9.413 -29.275 -44.706  1.00 32.95           O  
ATOM   2390  OD2 ASP A 350       8.071 -30.986 -44.300  1.00 31.01           O1-
ATOM   2391  N   ILE A 351       5.048 -27.332 -46.530  1.00 18.76           N  
ATOM   2392  CA  ILE A 351       4.042 -26.954 -47.531  1.00 20.00           C  
ATOM   2393  C   ILE A 351       4.198 -25.485 -47.899  1.00 19.31           C  
ATOM   2394  O   ILE A 351       4.126 -25.117 -49.075  1.00 17.94           O  
ATOM   2395  CB  ILE A 351       2.616 -27.247 -47.012  1.00 18.15           C  
ATOM   2396  CG1 ILE A 351       2.424 -28.735 -46.688  1.00 25.66           C  
ATOM   2397  CG2 ILE A 351       1.569 -26.787 -47.993  1.00 16.60           C  
ATOM   2398  CD1 ILE A 351       2.493 -29.629 -47.846  1.00 23.85           C  
ATOM   2399  N   ILE A 352       4.419 -24.628 -46.890  1.00 21.96           N  
ATOM   2400  CA  ILE A 352       4.551 -23.184 -47.114  1.00 19.58           C  
ATOM   2401  C   ILE A 352       5.708 -22.887 -48.058  1.00 18.34           C  
ATOM   2402  O   ILE A 352       5.558 -22.133 -49.025  1.00 17.95           O  
ATOM   2403  CB  ILE A 352       4.717 -22.439 -45.776  1.00 15.11           C  
ATOM   2404  CG1 ILE A 352       3.424 -22.523 -44.958  1.00 16.19           C  
ATOM   2405  CG2 ILE A 352       5.100 -20.951 -46.035  1.00 16.37           C  
ATOM   2406  CD1 ILE A 352       3.639 -22.302 -43.504  1.00 19.68           C  
ATOM   2407  N   PHE A 353       6.880 -23.482 -47.804  1.00 22.36           N  
ATOM   2408  CA  PHE A 353       8.036 -23.212 -48.661  1.00 23.22           C  
ATOM   2409  C   PHE A 353       7.892 -23.815 -50.052  1.00 23.09           C  
ATOM   2410  O   PHE A 353       8.374 -23.238 -51.041  1.00 22.46           O  
ATOM   2411  CB  PHE A 353       9.304 -23.746 -48.008  1.00 25.51           C  
ATOM   2412  CG  PHE A 353      10.039 -22.722 -47.255  1.00 26.70           C  
ATOM   2413  CD1 PHE A 353      10.952 -21.893 -47.897  1.00 27.71           C  
ATOM   2414  CD2 PHE A 353       9.806 -22.551 -45.899  1.00 27.63           C  
ATOM   2415  CE1 PHE A 353      11.636 -20.914 -47.192  1.00 32.79           C  
ATOM   2416  CE2 PHE A 353      10.474 -21.571 -45.187  1.00 31.06           C  
ATOM   2417  CZ  PHE A 353      11.398 -20.750 -45.829  1.00 35.73           C  
ATOM   2418  N   GLU A 354       7.339 -25.027 -50.142  1.00 23.51           N  
ATOM   2419  CA  GLU A 354       7.023 -25.591 -51.452  1.00 24.39           C  
ATOM   2420  C   GLU A 354       6.164 -24.625 -52.265  1.00 22.88           C  
ATOM   2421  O   GLU A 354       6.419 -24.381 -53.454  1.00 21.95           O  
ATOM   2422  CB  GLU A 354       6.294 -26.924 -51.274  1.00 23.51           C  
ATOM   2423  CG  GLU A 354       6.173 -27.784 -52.530  1.00 27.87           C  
ATOM   2424  CD  GLU A 354       7.491 -27.945 -53.280  1.00 40.08           C  
ATOM   2425  OE1 GLU A 354       7.742 -27.209 -54.268  1.00 44.22           O  
ATOM   2426  OE2 GLU A 354       8.296 -28.801 -52.849  1.00 42.09           O1-
ATOM   2427  N   TYR A 355       5.128 -24.073 -51.635  1.00 20.38           N  
ATOM   2428  CA  TYR A 355       4.241 -23.147 -52.328  1.00 21.58           C  
ATOM   2429  C   TYR A 355       4.993 -21.901 -52.800  1.00 19.64           C  
ATOM   2430  O   TYR A 355       4.870 -21.489 -53.959  1.00 19.00           O  
ATOM   2431  CB  TYR A 355       3.083 -22.763 -51.409  1.00 16.54           C  
ATOM   2432  CG  TYR A 355       2.211 -21.675 -51.987  1.00 20.69           C  
ATOM   2433  CD1 TYR A 355       1.126 -21.985 -52.806  1.00 19.68           C  
ATOM   2434  CD2 TYR A 355       2.466 -20.343 -51.718  1.00 22.39           C  
ATOM   2435  CE1 TYR A 355       0.332 -20.982 -53.359  1.00 23.77           C  
ATOM   2436  CE2 TYR A 355       1.677 -19.339 -52.259  1.00 20.48           C  
ATOM   2437  CZ  TYR A 355       0.618 -19.664 -53.074  1.00 23.36           C  
ATOM   2438  OH  TYR A 355      -0.147 -18.639 -53.597  1.00 22.28           O  
ATOM   2439  N   MET A 356       5.778 -21.288 -51.909  1.00 18.26           N  
ATOM   2440  CA  MET A 356       6.512 -20.080 -52.273  1.00 18.50           C  
ATOM   2441  C   MET A 356       7.360 -20.314 -53.510  1.00 19.96           C  
ATOM   2442  O   MET A 356       7.310 -19.540 -54.474  1.00 18.25           O  
ATOM   2443  CB  MET A 356       7.378 -19.633 -51.103  1.00 15.83           C  
ATOM   2444  CG  MET A 356       6.585 -18.984 -50.027  1.00 19.70           C  
ATOM   2445  SD  MET A 356       7.587 -18.574 -48.575  1.00 22.84           S  
ATOM   2446  CE  MET A 356       6.288 -17.850 -47.563  1.00 13.61           C  
ATOM   2447  N   ASN A 357       8.113 -21.413 -53.518  1.00 18.86           N  
ATOM   2448  CA  ASN A 357       8.971 -21.701 -54.655  1.00 23.30           C  
ATOM   2449  C   ASN A 357       8.172 -22.058 -55.894  1.00 21.90           C  
ATOM   2450  O   ASN A 357       8.579 -21.712 -57.007  1.00 25.40           O  
ATOM   2451  CB  ASN A 357       9.957 -22.803 -54.279  1.00 23.27           C  
ATOM   2452  CG  ASN A 357      11.120 -22.258 -53.472  1.00 24.71           C  
ATOM   2453  ND2 ASN A 357      11.407 -22.872 -52.334  1.00 28.19           N  
ATOM   2454  OD1 ASN A 357      11.746 -21.279 -53.872  1.00 24.58           O  
ATOM   2455  N   ASN A 358       7.019 -22.701 -55.729  1.00 23.75           N  
ATOM   2456  CA  ASN A 358       6.211 -23.052 -56.890  1.00 23.30           C  
ATOM   2457  C   ASN A 358       5.675 -21.811 -57.607  1.00 22.97           C  
ATOM   2458  O   ASN A 358       5.690 -21.753 -58.841  1.00 21.51           O  
ATOM   2459  CB  ASN A 358       5.058 -23.969 -56.483  1.00 21.20           C  
ATOM   2460  CG  ASN A 358       4.142 -24.297 -57.655  1.00 21.95           C  
ATOM   2461  ND2 ASN A 358       4.329 -25.479 -58.252  1.00 18.44           N  
ATOM   2462  OD1 ASN A 358       3.284 -23.496 -58.024  1.00 18.80           O  
ATOM   2463  N   VAL A 359       5.178 -20.818 -56.859  1.00 18.86           N  
ATOM   2464  CA  VAL A 359       4.534 -19.675 -57.513  1.00 19.67           C  
ATOM   2465  C   VAL A 359       5.554 -18.821 -58.257  1.00 18.89           C  
ATOM   2466  O   VAL A 359       5.243 -18.268 -59.323  1.00 14.92           O  
ATOM   2467  CB  VAL A 359       3.717 -18.844 -56.502  1.00 18.23           C  
ATOM   2468  CG1 VAL A 359       2.672 -19.731 -55.843  1.00 19.66           C  
ATOM   2469  CG2 VAL A 359       4.618 -18.222 -55.423  1.00 17.68           C  
ATOM   2470  N   LEU A 360       6.787 -18.725 -57.738  1.00 15.58           N  
ATOM   2471  CA  LEU A 360       7.849 -18.018 -58.453  1.00 17.62           C  
ATOM   2472  C   LEU A 360       8.167 -18.694 -59.785  1.00 22.51           C  
ATOM   2473  O   LEU A 360       8.527 -18.014 -60.757  1.00 19.47           O  
ATOM   2474  CB  LEU A 360       9.116 -17.939 -57.590  1.00 18.22           C  
ATOM   2475  CG  LEU A 360       9.031 -17.213 -56.250  1.00 15.08           C  
ATOM   2476  CD1 LEU A 360      10.287 -17.360 -55.410  1.00 22.24           C  
ATOM   2477  CD2 LEU A 360       8.707 -15.749 -56.422  1.00 13.08           C  
ATOM   2478  N   ARG A 361       8.045 -20.028 -59.843  1.00 17.81           N  
ATOM   2479  CA  ARG A 361       8.317 -20.765 -61.074  1.00 20.86           C  
ATOM   2480  C   ARG A 361       7.278 -20.455 -62.143  1.00 22.20           C  
ATOM   2481  O   ARG A 361       7.611 -20.336 -63.326  1.00 20.18           O  
ATOM   2482  CB  ARG A 361       8.355 -22.276 -60.777  1.00 21.63           C  
ATOM   2483  CG  ARG A 361       8.839 -23.149 -61.947  1.00 30.19           C  
ATOM   2484  CD  ARG A 361       8.554 -24.644 -61.704  1.00 38.64           C  
ATOM   2485  NE  ARG A 361       9.685 -25.383 -61.148  1.00 43.52           N  
ATOM   2486  CZ  ARG A 361       9.869 -25.633 -59.854  1.00 50.86           C  
ATOM   2487  NH1 ARG A 361       9.032 -25.179 -58.926  1.00 41.99           N1+
ATOM   2488  NH2 ARG A 361      10.923 -26.352 -59.477  1.00 50.50           N  
ATOM   2489  N   TYR A 362       6.017 -20.282 -61.756  1.00 21.08           N  
ATOM   2490  CA  TYR A 362       4.968 -20.206 -62.759  1.00 23.25           C  
ATOM   2491  C   TYR A 362       4.338 -18.835 -62.952  1.00 20.55           C  
ATOM   2492  O   TYR A 362       3.481 -18.700 -63.833  1.00 21.56           O  
ATOM   2493  CB  TYR A 362       3.876 -21.210 -62.405  1.00 20.31           C  
ATOM   2494  CG  TYR A 362       4.325 -22.624 -62.662  1.00 20.21           C  
ATOM   2495  CD1 TYR A 362       4.307 -23.145 -63.940  1.00 28.15           C  
ATOM   2496  CD2 TYR A 362       4.780 -23.429 -61.624  1.00 22.57           C  
ATOM   2497  CE1 TYR A 362       4.714 -24.446 -64.189  1.00 32.31           C  
ATOM   2498  CE2 TYR A 362       5.195 -24.726 -61.861  1.00 28.56           C  
ATOM   2499  CZ  TYR A 362       5.159 -25.227 -63.151  1.00 30.51           C  
ATOM   2500  OH  TYR A 362       5.560 -26.515 -63.419  1.00 38.23           O  
ATOM   2501  N   ASN A 363       4.697 -17.831 -62.153  1.00 17.29           N  
ATOM   2502  CA  ASN A 363       4.049 -16.525 -62.244  1.00 22.17           C  
ATOM   2503  C   ASN A 363       5.077 -15.403 -62.300  1.00 20.93           C  
ATOM   2504  O   ASN A 363       6.118 -15.467 -61.643  1.00 18.63           O  
ATOM   2505  CB  ASN A 363       3.095 -16.293 -61.054  1.00 18.23           C  
ATOM   2506  CG  ASN A 363       2.106 -17.415 -60.891  1.00 21.93           C  
ATOM   2507  ND2 ASN A 363       2.495 -18.439 -60.129  1.00 18.29           N  
ATOM   2508  OD1 ASN A 363       1.017 -17.392 -61.470  1.00 19.90           O  
ATOM   2509  N   SER A 364       4.758 -14.357 -63.068  1.00 16.11           N  
ATOM   2510  CA  SER A 364       5.625 -13.206 -63.248  1.00 21.09           C  
ATOM   2511  C   SER A 364       5.219 -12.012 -62.392  1.00 20.89           C  
ATOM   2512  O   SER A 364       5.849 -10.958 -62.493  1.00 22.35           O  
ATOM   2513  CB  SER A 364       5.647 -12.807 -64.731  1.00 22.59           C  
ATOM   2514  OG  SER A 364       5.897 -13.954 -65.518  1.00 29.20           O  
ATOM   2515  N   ASP A 365       4.207 -12.165 -61.528  1.00 20.87           N  
ATOM   2516  CA  ASP A 365       3.654 -11.057 -60.749  1.00 22.35           C  
ATOM   2517  C   ASP A 365       3.711 -11.300 -59.239  1.00 18.34           C  
ATOM   2518  O   ASP A 365       2.942 -10.691 -58.480  1.00 19.58           O  
ATOM   2519  CB  ASP A 365       2.214 -10.780 -61.187  1.00 23.97           C  
ATOM   2520  CG  ASP A 365       1.260 -11.913 -60.836  1.00 25.98           C  
ATOM   2521  OD1 ASP A 365       1.713 -13.058 -60.557  1.00 24.17           O  
ATOM   2522  OD2 ASP A 365       0.038 -11.649 -60.834  1.00 31.98           O1-
ATOM   2523  N   ILE A 366       4.609 -12.157 -58.771  1.00 15.35           N  
ATOM   2524  CA  ILE A 366       4.650 -12.478 -57.347  1.00 18.51           C  
ATOM   2525  C   ILE A 366       5.287 -11.321 -56.578  1.00 17.33           C  
ATOM   2526  O   ILE A 366       6.456 -10.975 -56.808  1.00 15.42           O  
ATOM   2527  CB  ILE A 366       5.400 -13.789 -57.100  1.00 13.73           C  
ATOM   2528  CG1 ILE A 366       4.691 -14.950 -57.825  1.00 16.12           C  
ATOM   2529  CG2 ILE A 366       5.566 -14.055 -55.593  1.00 15.95           C  
ATOM   2530  CD1 ILE A 366       3.200 -15.161 -57.406  1.00 19.10           C  
ATOM   2531  N   LEU A 367       4.528 -10.742 -55.636  1.00 14.86           N  
ATOM   2532  CA  LEU A 367       4.995  -9.607 -54.833  1.00 14.89           C  
ATOM   2533  C   LEU A 367       5.906 -10.077 -53.708  1.00 15.38           C  
ATOM   2534  O   LEU A 367       5.490 -10.873 -52.855  1.00 16.71           O  
ATOM   2535  CB  LEU A 367       3.811  -8.851 -54.242  1.00 15.11           C  
ATOM   2536  CG  LEU A 367       4.105  -7.685 -53.292  1.00 19.35           C  
ATOM   2537  CD1 LEU A 367       4.979  -6.566 -53.974  1.00 16.54           C  
ATOM   2538  CD2 LEU A 367       2.786  -7.065 -52.792  1.00 16.94           C  
ATOM   2539  N   LEU A 368       7.141  -9.575 -53.692  1.00 15.00           N  
ATOM   2540  CA  LEU A 368       8.111  -9.859 -52.636  1.00 14.95           C  
ATOM   2541  C   LEU A 368       8.499  -8.543 -51.973  1.00 15.43           C  
ATOM   2542  O   LEU A 368       9.097  -7.675 -52.623  1.00 14.98           O  
ATOM   2543  CB  LEU A 368       9.357 -10.561 -53.212  1.00 13.64           C  
ATOM   2544  CG  LEU A 368       9.115 -11.876 -53.949  1.00 15.70           C  
ATOM   2545  CD1 LEU A 368      10.385 -12.407 -54.620  1.00 17.22           C  
ATOM   2546  CD2 LEU A 368       8.550 -12.930 -52.991  1.00 16.02           C  
ATOM   2547  N   ILE A 369       8.154  -8.392 -50.700  1.00 13.17           N  
ATOM   2548  CA  ILE A 369       8.486  -7.206 -49.916  1.00 15.64           C  
ATOM   2549  C   ILE A 369       9.227  -7.647 -48.669  1.00 14.55           C  
ATOM   2550  O   ILE A 369       8.726  -8.476 -47.900  1.00 15.55           O  
ATOM   2551  CB  ILE A 369       7.244  -6.388 -49.523  1.00 15.68           C  
ATOM   2552  CG1 ILE A 369       6.620  -5.758 -50.767  1.00 16.43           C  
ATOM   2553  CG2 ILE A 369       7.626  -5.288 -48.536  1.00 14.58           C  
ATOM   2554  CD1 ILE A 369       5.198  -5.282 -50.512  1.00 26.47           C  
ATOM   2555  N   ASN A 370      10.413  -7.084 -48.457  1.00 16.82           N  
ATOM   2556  CA  ASN A 370      11.202  -7.354 -47.259  1.00 15.60           C  
ATOM   2557  C   ASN A 370      11.772  -6.027 -46.763  1.00 22.45           C  
ATOM   2558  O   ASN A 370      12.785  -5.538 -47.288  1.00 19.42           O  
ATOM   2559  CB  ASN A 370      12.289  -8.387 -47.532  1.00 18.23           C  
ATOM   2560  CG  ASN A 370      12.853  -8.969 -46.255  1.00 20.49           C  
ATOM   2561  ND2 ASN A 370      13.168 -10.277 -46.242  1.00 18.69           N  
ATOM   2562  OD1 ASN A 370      12.989  -8.252 -45.279  1.00 21.41           O  
ATOM   2563  N   PRO A 371      11.114  -5.395 -45.783  1.00 23.98           N  
ATOM   2564  CA  PRO A 371      11.638  -4.143 -45.211  1.00 24.38           C  
ATOM   2565  C   PRO A 371      12.927  -4.314 -44.462  1.00 27.03           C  
ATOM   2566  O   PRO A 371      13.625  -3.323 -44.229  1.00 26.01           O  
ATOM   2567  CB  PRO A 371      10.516  -3.695 -44.263  1.00 22.17           C  
ATOM   2568  CG  PRO A 371       9.272  -4.329 -44.831  1.00 22.41           C  
ATOM   2569  CD  PRO A 371       9.738  -5.674 -45.332  1.00 18.56           C  
ATOM   2570  N   ASN A 372      13.258  -5.532 -44.055  1.00 27.23           N  
ATOM   2571  CA  ASN A 372      14.483  -5.797 -43.317  1.00 27.99           C  
ATOM   2572  C   ASN A 372      15.725  -5.777 -44.203  1.00 32.51           C  
ATOM   2573  O   ASN A 372      16.823  -6.037 -43.699  1.00 37.02           O  
ATOM   2574  CB  ASN A 372      14.373  -7.148 -42.601  1.00 24.28           C  
ATOM   2575  CG  ASN A 372      13.085  -7.279 -41.793  1.00 23.58           C  
ATOM   2576  ND2 ASN A 372      12.110  -8.011 -42.325  1.00 23.15           N  
ATOM   2577  OD1 ASN A 372      12.972  -6.724 -40.709  1.00 21.69           O  
ATOM   2578  N   LEU A 373      15.581  -5.488 -45.495  1.00 33.37           N  
ATOM   2579  CA  LEU A 373      16.713  -5.390 -46.420  1.00 32.67           C  
ATOM   2580  C   LEU A 373      16.971  -3.943 -46.794  1.00 38.88           C  
ATOM   2581  O   LEU A 373      16.044  -3.230 -47.191  1.00 41.86           O  
ATOM   2582  CB  LEU A 373      16.450  -6.206 -47.690  1.00 31.52           C  
ATOM   2583  CG  LEU A 373      16.215  -7.698 -47.445  1.00 31.70           C  
ATOM   2584  CD1 LEU A 373      15.820  -8.450 -48.709  1.00 29.30           C  
ATOM   2585  CD2 LEU A 373      17.455  -8.309 -46.832  1.00 32.15           C  
ATOM   2586  N   ARG A 401      20.377  -5.875 -45.061  1.00 49.54           N  
ATOM   2587  CA  ARG A 401      20.634  -6.958 -44.116  1.00 47.19           C  
ATOM   2588  C   ARG A 401      21.832  -7.811 -44.582  1.00 47.64           C  
ATOM   2589  O   ARG A 401      22.241  -7.757 -45.751  1.00 41.20           O  
ATOM   2590  CB  ARG A 401      19.378  -7.829 -43.930  1.00 41.18           C  
ATOM   2591  CG  ARG A 401      19.453  -8.848 -42.801  1.00 51.88           C  
ATOM   2592  CD  ARG A 401      19.734  -8.143 -41.470  1.00 52.67           C  
ATOM   2593  NE  ARG A 401      19.906  -9.066 -40.354  1.00 50.30           N  
ATOM   2594  CZ  ARG A 401      20.470  -8.736 -39.197  1.00 53.23           C  
ATOM   2595  NH1 ARG A 401      20.925  -7.513 -38.972  1.00 46.71           N1+
ATOM   2596  NH2 ARG A 401      20.591  -9.658 -38.245  1.00 58.04           N  
ATOM   2597  N   LYS A 402      22.374  -8.591 -43.636  1.00 45.91           N  
ATOM   2598  CA  LYS A 402      23.595  -9.352 -43.878  1.00 45.32           C  
ATOM   2599  C   LYS A 402      23.445 -10.346 -45.025  1.00 47.58           C  
ATOM   2600  O   LYS A 402      24.418 -10.609 -45.744  1.00 49.68           O  
ATOM   2601  CB  LYS A 402      24.002 -10.087 -42.589  1.00 42.64           C  
ATOM   2602  CG  LYS A 402      23.039 -11.180 -42.141  1.00 43.24           C  
ATOM   2603  CD  LYS A 402      23.469 -11.795 -40.828  1.00 41.71           C  
ATOM   2604  CE  LYS A 402      23.445 -10.763 -39.711  1.00 46.69           C  
ATOM   2605  NZ  LYS A 402      24.647 -10.851 -38.816  1.00 55.63           N1+
ATOM   2606  N   PHE A 403      22.249 -10.897 -45.223  1.00 43.36           N  
ATOM   2607  CA  PHE A 403      22.018 -11.919 -46.235  1.00 42.23           C  
ATOM   2608  C   PHE A 403      21.554 -11.348 -47.567  1.00 38.70           C  
ATOM   2609  O   PHE A 403      21.113 -12.115 -48.433  1.00 37.70           O  
ATOM   2610  CB  PHE A 403      20.984 -12.927 -45.731  1.00 37.52           C  
ATOM   2611  CG  PHE A 403      21.494 -13.834 -44.642  1.00 43.71           C  
ATOM   2612  CD1 PHE A 403      20.816 -13.941 -43.437  1.00 40.64           C  
ATOM   2613  CD2 PHE A 403      22.647 -14.587 -44.825  1.00 49.37           C  
ATOM   2614  CE1 PHE A 403      21.278 -14.781 -42.433  1.00 43.99           C  
ATOM   2615  CE2 PHE A 403      23.116 -15.427 -43.821  1.00 46.10           C  
ATOM   2616  CZ  PHE A 403      22.426 -15.522 -42.625  1.00 46.85           C  
ATOM   2617  N   TYR A 404      21.652 -10.028 -47.752  1.00 35.37           N  
ATOM   2618  CA  TYR A 404      21.050  -9.366 -48.909  1.00 37.47           C  
ATOM   2619  C   TYR A 404      21.532  -9.969 -50.227  1.00 37.41           C  
ATOM   2620  O   TYR A 404      20.726 -10.262 -51.123  1.00 30.87           O  
ATOM   2621  CB  TYR A 404      21.350  -7.861 -48.849  1.00 37.71           C  
ATOM   2622  CG  TYR A 404      20.806  -7.061 -50.016  1.00 42.45           C  
ATOM   2623  CD1 TYR A 404      21.543  -6.903 -51.188  1.00 43.15           C  
ATOM   2624  CD2 TYR A 404      19.553  -6.464 -49.949  1.00 45.73           C  
ATOM   2625  CE1 TYR A 404      21.042  -6.175 -52.257  1.00 46.71           C  
ATOM   2626  CE2 TYR A 404      19.043  -5.731 -51.017  1.00 42.88           C  
ATOM   2627  CZ  TYR A 404      19.789  -5.590 -52.167  1.00 48.38           C  
ATOM   2628  OH  TYR A 404      19.287  -4.861 -53.232  1.00 41.40           O  
ATOM   2629  N   LYS A 405      22.848 -10.147 -50.376  1.00 37.91           N  
ATOM   2630  CA  LYS A 405      23.382 -10.591 -51.664  1.00 33.85           C  
ATOM   2631  C   LYS A 405      22.904 -12.002 -51.992  1.00 31.49           C  
ATOM   2632  O   LYS A 405      22.457 -12.278 -53.113  1.00 29.30           O  
ATOM   2633  CB  LYS A 405      24.908 -10.524 -51.652  1.00 34.23           C  
ATOM   2634  CG  LYS A 405      25.532 -10.372 -53.038  1.00 38.25           C  
ATOM   2635  CD  LYS A 405      26.952  -9.832 -52.937  1.00 37.31           C  
ATOM   2636  CE  LYS A 405      27.722 -10.030 -54.247  1.00 34.76           C  
ATOM   2637  NZ  LYS A 405      29.172  -9.692 -54.059  1.00 30.76           N1+
ATOM   2638  N   LYS A 406      22.987 -12.907 -51.013  1.00 32.16           N  
ATOM   2639  CA  LYS A 406      22.489 -14.265 -51.199  1.00 32.05           C  
ATOM   2640  C   LYS A 406      21.000 -14.269 -51.531  1.00 32.30           C  
ATOM   2641  O   LYS A 406      20.553 -14.994 -52.431  1.00 29.47           O  
ATOM   2642  CB  LYS A 406      22.766 -15.088 -49.942  1.00 31.27           C  
ATOM   2643  N   ILE A 407      20.217 -13.456 -50.818  1.00 32.75           N  
ATOM   2644  CA  ILE A 407      18.791 -13.341 -51.103  1.00 31.17           C  
ATOM   2645  C   ILE A 407      18.581 -12.901 -52.541  1.00 27.40           C  
ATOM   2646  O   ILE A 407      17.845 -13.536 -53.304  1.00 25.33           O  
ATOM   2647  CB  ILE A 407      18.120 -12.358 -50.128  1.00 33.00           C  
ATOM   2648  CG1 ILE A 407      17.953 -12.995 -48.750  1.00 26.75           C  
ATOM   2649  CG2 ILE A 407      16.797 -11.879 -50.703  1.00 26.31           C  
ATOM   2650  CD1 ILE A 407      17.921 -11.974 -47.605  1.00 31.92           C  
ATOM   2651  N   SER A 408      19.208 -11.789 -52.919  1.00 24.49           N  
ATOM   2652  CA  SER A 408      19.105 -11.297 -54.283  1.00 26.60           C  
ATOM   2653  C   SER A 408      19.479 -12.381 -55.295  1.00 27.55           C  
ATOM   2654  O   SER A 408      18.789 -12.572 -56.305  1.00 25.38           O  
ATOM   2655  CB  SER A 408      20.002 -10.070 -54.426  1.00 28.89           C  
ATOM   2656  OG  SER A 408      19.498  -9.182 -55.394  1.00 34.82           O  
ATOM   2657  N   GLU A 409      20.565 -13.114 -55.031  1.00 24.85           N  
ATOM   2658  CA  GLU A 409      21.014 -14.144 -55.964  1.00 25.38           C  
ATOM   2659  C   GLU A 409      20.029 -15.311 -56.022  1.00 24.40           C  
ATOM   2660  O   GLU A 409      19.705 -15.811 -57.110  1.00 22.49           O  
ATOM   2661  CB  GLU A 409      22.413 -14.627 -55.574  1.00 28.15           C  
ATOM   2662  CG  GLU A 409      23.533 -13.668 -56.008  1.00 31.05           C  
ATOM   2663  CD  GLU A 409      24.890 -13.985 -55.370  1.00 35.90           C  
ATOM   2664  OE1 GLU A 409      24.960 -14.923 -54.549  1.00 37.64           O  
ATOM   2665  OE2 GLU A 409      25.885 -13.283 -55.685  1.00 32.90           O1-
ATOM   2666  N   SER A 410      19.537 -15.759 -54.869  1.00 21.36           N  
ATOM   2667  CA  SER A 410      18.550 -16.830 -54.880  1.00 26.29           C  
ATOM   2668  C   SER A 410      17.339 -16.441 -55.730  1.00 24.28           C  
ATOM   2669  O   SER A 410      16.905 -17.206 -56.603  1.00 26.51           O  
ATOM   2670  CB  SER A 410      18.142 -17.167 -53.446  1.00 26.12           C  
ATOM   2671  OG  SER A 410      17.496 -18.434 -53.386  1.00 34.42           O  
ATOM   2672  N   LEU A 411      16.846 -15.213 -55.554  1.00 23.00           N  
ATOM   2673  CA  LEU A 411      15.658 -14.765 -56.274  1.00 25.21           C  
ATOM   2674  C   LEU A 411      15.949 -14.539 -57.745  1.00 24.93           C  
ATOM   2675  O   LEU A 411      15.281 -15.103 -58.625  1.00 21.92           O  
ATOM   2676  CB  LEU A 411      15.127 -13.482 -55.638  1.00 21.85           C  
ATOM   2677  CG  LEU A 411      14.580 -13.765 -54.245  1.00 20.70           C  
ATOM   2678  CD1 LEU A 411      14.039 -12.472 -53.607  1.00 20.46           C  
ATOM   2679  CD2 LEU A 411      13.495 -14.852 -54.346  1.00 21.07           C  
ATOM   2680  N   GLN A 412      16.937 -13.700 -58.027  1.00 21.24           N  
ATOM   2681  CA  GLN A 412      17.124 -13.181 -59.364  1.00 23.50           C  
ATOM   2682  C   GLN A 412      17.886 -14.144 -60.274  1.00 30.70           C  
ATOM   2683  O   GLN A 412      17.690 -14.097 -61.490  1.00 21.57           O  
ATOM   2684  CB  GLN A 412      17.795 -11.808 -59.267  1.00 23.44           C  
ATOM   2685  CG  GLN A 412      16.777 -10.728 -58.837  1.00 25.37           C  
ATOM   2686  CD  GLN A 412      17.197  -9.855 -57.658  1.00 29.69           C  
ATOM   2687  NE2 GLN A 412      16.296  -9.678 -56.675  1.00 30.37           N  
ATOM   2688  OE1 GLN A 412      18.293  -9.300 -57.649  1.00 38.21           O  
ATOM   2689  N   SER A 413      18.687 -15.057 -59.724  1.00 25.20           N  
ATOM   2690  CA  SER A 413      19.373 -16.052 -60.537  1.00 26.64           C  
ATOM   2691  C   SER A 413      18.752 -17.435 -60.451  1.00 29.21           C  
ATOM   2692  O   SER A 413      18.676 -18.137 -61.467  1.00 28.22           O  
ATOM   2693  CB  SER A 413      20.851 -16.152 -60.135  1.00 28.55           C  
ATOM   2694  OG  SER A 413      21.414 -14.867 -59.964  1.00 39.20           O  
ATOM   2695  N   SER A 414      18.319 -17.865 -59.267  1.00 29.38           N  
ATOM   2696  CA  SER A 414      17.854 -19.237 -59.080  1.00 29.99           C  
ATOM   2697  C   SER A 414      16.339 -19.368 -59.048  1.00 32.35           C  
ATOM   2698  O   SER A 414      15.840 -20.499 -59.007  1.00 29.70           O  
ATOM   2699  CB  SER A 414      18.423 -19.834 -57.780  1.00 27.11           C  
ATOM   2700  OG  SER A 414      19.829 -19.693 -57.707  1.00 35.04           O  
ATOM   2701  N   ASN A 415      15.604 -18.253 -59.032  1.00 29.90           N  
ATOM   2702  CA  ASN A 415      14.144 -18.280 -58.979  1.00 26.73           C  
ATOM   2703  C   ASN A 415      13.636 -19.018 -57.742  1.00 28.16           C  
ATOM   2704  O   ASN A 415      12.555 -19.621 -57.758  1.00 25.47           O  
ATOM   2705  CB  ASN A 415      13.568 -18.908 -60.255  1.00 29.80           C  
ATOM   2706  CG  ASN A 415      12.311 -18.216 -60.726  1.00 25.33           C  
ATOM   2707  ND2 ASN A 415      11.334 -19.000 -61.149  1.00 21.76           N  
ATOM   2708  OD1 ASN A 415      12.216 -16.988 -60.706  1.00 24.38           O  
ATOM   2709  N   SER A 416      14.418 -19.012 -56.667  1.00 25.20           N  
ATOM   2710  CA  SER A 416      14.069 -19.766 -55.476  1.00 26.05           C  
ATOM   2711  C   SER A 416      14.069 -18.858 -54.251  1.00 22.81           C  
ATOM   2712  O   SER A 416      14.856 -17.911 -54.149  1.00 25.46           O  
ATOM   2713  CB  SER A 416      15.023 -20.960 -55.285  1.00 29.19           C  
ATOM   2714  OG  SER A 416      16.312 -20.519 -54.922  1.00 35.57           O  
ATOM   2715  N   MET A 417      13.153 -19.145 -53.336  1.00 21.51           N  
ATOM   2716  CA  MET A 417      12.983 -18.391 -52.100  1.00 26.63           C  
ATOM   2717  C   MET A 417      13.981 -18.916 -51.075  1.00 28.49           C  
ATOM   2718  O   MET A 417      13.811 -20.036 -50.573  1.00 27.65           O  
ATOM   2719  CB  MET A 417      11.541 -18.531 -51.585  1.00 25.76           C  
ATOM   2720  CG  MET A 417      11.260 -17.882 -50.216  1.00 29.62           C  
ATOM   2721  SD  MET A 417      11.649 -16.112 -50.076  1.00 29.15           S  
ATOM   2722  CE  MET A 417      10.819 -15.538 -51.539  1.00 23.35           C  
ATOM   2723  N   PRO A 418      15.028 -18.155 -50.746  1.00 29.75           N  
ATOM   2724  CA  PRO A 418      16.015 -18.631 -49.773  1.00 33.20           C  
ATOM   2725  C   PRO A 418      15.517 -18.521 -48.340  1.00 33.71           C  
ATOM   2726  O   PRO A 418      14.746 -17.626 -47.985  1.00 29.01           O  
ATOM   2727  CB  PRO A 418      17.206 -17.693 -50.002  1.00 23.59           C  
ATOM   2728  CG  PRO A 418      16.553 -16.401 -50.413  1.00 28.88           C  
ATOM   2729  CD  PRO A 418      15.313 -16.778 -51.193  1.00 26.02           C  
ATOM   2730  N   TRP A 419      16.006 -19.437 -47.499  1.00 30.73           N  
ATOM   2731  CA  TRP A 419      15.687 -19.375 -46.076  1.00 33.47           C  
ATOM   2732  C   TRP A 419      16.179 -18.075 -45.440  1.00 30.46           C  
ATOM   2733  O   TRP A 419      15.616 -17.631 -44.439  1.00 32.17           O  
ATOM   2734  CB  TRP A 419      16.253 -20.599 -45.344  1.00 37.00           C  
ATOM   2735  CG  TRP A 419      17.762 -20.618 -45.139  1.00 44.14           C  
ATOM   2736  CD1 TRP A 419      18.674 -21.374 -45.823  1.00 44.83           C  
ATOM   2737  CD2 TRP A 419      18.517 -19.873 -44.166  1.00 42.91           C  
ATOM   2738  CE2 TRP A 419      19.871 -20.225 -44.324  1.00 45.43           C  
ATOM   2739  CE3 TRP A 419      18.178 -18.935 -43.183  1.00 42.75           C  
ATOM   2740  NE1 TRP A 419      19.944 -21.142 -45.340  1.00 46.76           N  
ATOM   2741  CZ2 TRP A 419      20.887 -19.662 -43.541  1.00 49.75           C  
ATOM   2742  CZ3 TRP A 419      19.185 -18.388 -42.403  1.00 43.84           C  
ATOM   2743  CH2 TRP A 419      20.522 -18.750 -42.590  1.00 45.66           C  
ATOM   2744  N   GLU A 420      17.207 -17.442 -46.017  1.00 30.56           N  
ATOM   2745  CA  GLU A 420      17.767 -16.216 -45.449  1.00 31.79           C  
ATOM   2746  C   GLU A 420      16.810 -15.033 -45.541  1.00 31.54           C  
ATOM   2747  O   GLU A 420      17.013 -14.024 -44.853  1.00 29.79           O  
ATOM   2748  CB  GLU A 420      19.076 -15.875 -46.160  1.00 33.39           C  
ATOM   2749  CG  GLU A 420      20.204 -16.835 -45.844  1.00 37.38           C  
ATOM   2750  CD  GLU A 420      20.203 -18.079 -46.714  1.00 39.44           C  
ATOM   2751  OE1 GLU A 420      19.305 -18.210 -47.569  1.00 37.48           O  
ATOM   2752  OE2 GLU A 420      21.100 -18.936 -46.535  1.00 44.19           O1-
ATOM   2753  N   PHE A 421      15.800 -15.128 -46.408  1.00 29.00           N  
ATOM   2754  CA  PHE A 421      14.775 -14.098 -46.521  1.00 29.52           C  
ATOM   2755  C   PHE A 421      14.020 -13.943 -45.207  1.00 25.08           C  
ATOM   2756  O   PHE A 421      13.549 -12.848 -44.887  1.00 23.21           O  
ATOM   2757  CB  PHE A 421      13.843 -14.490 -47.681  1.00 27.35           C  
ATOM   2758  CG  PHE A 421      12.884 -13.421 -48.134  1.00 17.72           C  
ATOM   2759  CD1 PHE A 421      11.624 -13.335 -47.588  1.00 22.03           C  
ATOM   2760  CD2 PHE A 421      13.215 -12.572 -49.174  1.00 24.20           C  
ATOM   2761  CE1 PHE A 421      10.715 -12.384 -48.029  1.00 18.14           C  
ATOM   2762  CE2 PHE A 421      12.322 -11.620 -49.620  1.00 21.80           C  
ATOM   2763  CZ  PHE A 421      11.065 -11.530 -49.042  1.00 19.99           C  
ATOM   2764  N   PHE A 422      13.942 -15.011 -44.414  1.00 26.13           N  
ATOM   2765  CA  PHE A 422      13.197 -15.015 -43.162  1.00 27.67           C  
ATOM   2766  C   PHE A 422      14.102 -14.957 -41.936  1.00 28.69           C  
ATOM   2767  O   PHE A 422      13.637 -15.203 -40.823  1.00 29.34           O  
ATOM   2768  CB  PHE A 422      12.292 -16.242 -43.095  1.00 26.37           C  
ATOM   2769  CG  PHE A 422      11.436 -16.416 -44.309  1.00 29.25           C  
ATOM   2770  CD1 PHE A 422      10.198 -15.804 -44.383  1.00 24.99           C  
ATOM   2771  CD2 PHE A 422      11.884 -17.166 -45.391  1.00 28.02           C  
ATOM   2772  CE1 PHE A 422       9.410 -15.956 -45.514  1.00 22.77           C  
ATOM   2773  CE2 PHE A 422      11.101 -17.329 -46.526  1.00 26.12           C  
ATOM   2774  CZ  PHE A 422       9.863 -16.726 -46.585  1.00 24.14           C  
ATOM   2775  N   SER A 423      15.371 -14.601 -42.106  1.00 29.10           N  
ATOM   2776  CA  SER A 423      16.297 -14.539 -40.988  1.00 31.70           C  
ATOM   2777  C   SER A 423      16.377 -13.114 -40.445  1.00 32.22           C  
ATOM   2778  O   SER A 423      16.427 -12.146 -41.212  1.00 29.33           O  
ATOM   2779  CB  SER A 423      17.684 -15.022 -41.401  1.00 37.69           C  
ATOM   2780  OG  SER A 423      18.464 -15.298 -40.256  1.00 38.97           O  
ATOM   2781  N   PHE A 424      16.365 -13.001 -39.112  1.00 31.29           N  
ATOM   2782  CA  PHE A 424      16.473 -11.717 -38.414  1.00 34.75           C  
ATOM   2783  C   PHE A 424      15.375 -10.749 -38.852  1.00 30.77           C  
ATOM   2784  O   PHE A 424      15.624  -9.567 -39.108  1.00 25.46           O  
ATOM   2785  CB  PHE A 424      17.858 -11.099 -38.610  1.00 38.05           C  
ATOM   2786  N   LEU A 425      14.148 -11.268 -38.959  1.00 26.51           N  
ATOM   2787  CA  LEU A 425      12.998 -10.450 -39.317  1.00 25.06           C  
ATOM   2788  C   LEU A 425      12.584  -9.645 -38.105  1.00 23.61           C  
ATOM   2789  O   LEU A 425      12.314 -10.213 -37.040  1.00 29.18           O  
ATOM   2790  CB  LEU A 425      11.828 -11.313 -39.787  1.00 26.83           C  
ATOM   2791  CG  LEU A 425      12.004 -12.105 -41.066  1.00 26.89           C  
ATOM   2792  CD1 LEU A 425      10.630 -12.625 -41.499  1.00 23.71           C  
ATOM   2793  CD2 LEU A 425      12.664 -11.238 -42.150  1.00 24.75           C  
ATOM   2794  N   LYS A 426      12.543  -8.323 -38.260  1.00 22.97           N  
ATOM   2795  CA  LYS A 426      12.026  -7.442 -37.232  1.00 23.03           C  
ATOM   2796  C   LYS A 426      10.771  -6.718 -37.666  1.00 21.83           C  
ATOM   2797  O   LYS A 426      10.038  -6.206 -36.813  1.00 24.08           O  
ATOM   2798  CB  LYS A 426      13.095  -6.412 -36.823  1.00 25.56           C  
ATOM   2799  CG  LYS A 426      14.236  -7.057 -36.015  1.00 30.62           C  
ATOM   2800  CD  LYS A 426      15.588  -6.925 -36.717  1.00 38.54           C  
ATOM   2801  CE  LYS A 426      16.418  -5.788 -36.111  1.00 51.26           C  
ATOM   2802  NZ  LYS A 426      17.603  -5.392 -36.942  1.00 51.43           N1+
ATOM   2803  N   GLU A 427      10.515  -6.671 -38.956  1.00 20.50           N  
ATOM   2804  CA  GLU A 427       9.298  -6.136 -39.529  1.00 21.10           C  
ATOM   2805  C   GLU A 427       8.646  -7.195 -40.397  1.00 19.13           C  
ATOM   2806  O   GLU A 427       9.321  -8.113 -40.878  1.00 18.04           O  
ATOM   2807  CB  GLU A 427       9.622  -4.894 -40.361  1.00 27.38           C  
ATOM   2808  CG  GLU A 427      10.191  -3.784 -39.507  1.00 30.17           C  
ATOM   2809  CD  GLU A 427       9.866  -2.431 -40.079  1.00 44.99           C  
ATOM   2810  OE1 GLU A 427       8.800  -1.879 -39.711  1.00 49.73           O  
ATOM   2811  OE2 GLU A 427      10.654  -1.952 -40.928  1.00 39.56           O1-
ATOM   2812  N   PRO A 428       7.330  -7.114 -40.599  1.00 20.63           N  
ATOM   2813  CA  PRO A 428       6.644  -8.093 -41.458  1.00 17.50           C  
ATOM   2814  C   PRO A 428       7.184  -8.105 -42.883  1.00 15.85           C  
ATOM   2815  O   PRO A 428       7.630  -7.086 -43.414  1.00 15.26           O  
ATOM   2816  CB  PRO A 428       5.186  -7.618 -41.427  1.00 17.55           C  
ATOM   2817  CG  PRO A 428       5.081  -6.895 -40.109  1.00 21.38           C  
ATOM   2818  CD  PRO A 428       6.387  -6.181 -39.963  1.00 18.39           C  
ATOM   2819  N   VAL A 429       7.139  -9.284 -43.511  1.00 14.63           N  
ATOM   2820  CA  VAL A 429       7.522  -9.432 -44.907  1.00 13.53           C  
ATOM   2821  C   VAL A 429       6.344 -10.013 -45.666  1.00 13.52           C  
ATOM   2822  O   VAL A 429       5.451 -10.632 -45.079  1.00 13.44           O  
ATOM   2823  CB  VAL A 429       8.776 -10.317 -45.119  1.00 18.01           C  
ATOM   2824  CG1 VAL A 429       9.990  -9.724 -44.376  1.00 16.66           C  
ATOM   2825  CG2 VAL A 429       8.521 -11.741 -44.695  1.00 16.99           C  
ATOM   2826  N   ILE A 430       6.370  -9.813 -46.993  1.00 13.69           N  
ATOM   2827  CA  ILE A 430       5.349 -10.281 -47.929  1.00 13.02           C  
ATOM   2828  C   ILE A 430       6.000 -11.216 -48.933  1.00 15.78           C  
ATOM   2829  O   ILE A 430       7.001 -10.849 -49.577  1.00 12.09           O  
ATOM   2830  CB  ILE A 430       4.656  -9.127 -48.688  1.00 11.49           C  
ATOM   2831  CG1 ILE A 430       4.066  -8.068 -47.722  1.00 12.18           C  
ATOM   2832  CG2 ILE A 430       3.532  -9.699 -49.577  1.00 14.41           C  
ATOM   2833  CD1 ILE A 430       2.980  -8.638 -46.757  1.00 15.75           C  
ATOM   2834  N   VAL A 431       5.430 -12.419 -49.068  1.00 13.57           N  
ATOM   2835  CA  VAL A 431       5.745 -13.354 -50.148  1.00 11.57           C  
ATOM   2836  C   VAL A 431       4.420 -13.669 -50.831  1.00 15.45           C  
ATOM   2837  O   VAL A 431       3.602 -14.422 -50.281  1.00 14.84           O  
ATOM   2838  CB  VAL A 431       6.419 -14.639 -49.653  1.00 14.87           C  
ATOM   2839  CG1 VAL A 431       6.572 -15.613 -50.819  1.00 17.04           C  
ATOM   2840  CG2 VAL A 431       7.796 -14.357 -48.991  1.00 15.90           C  
ATOM   2841  N   ASP A 432       4.202 -13.101 -52.030  1.00 14.61           N  
ATOM   2842  CA  ASP A 432       2.949 -13.241 -52.773  1.00 17.15           C  
ATOM   2843  C   ASP A 432       1.840 -12.577 -51.969  1.00 19.21           C  
ATOM   2844  O   ASP A 432       1.774 -11.351 -51.916  1.00 19.77           O  
ATOM   2845  CB  ASP A 432       2.642 -14.723 -53.058  1.00 18.38           C  
ATOM   2846  CG  ASP A 432       1.464 -14.919 -54.013  1.00 21.96           C  
ATOM   2847  OD1 ASP A 432       1.046 -13.959 -54.687  1.00 21.77           O  
ATOM   2848  OD2 ASP A 432       0.962 -16.060 -54.106  1.00 23.69           O1-
ATOM   2849  N   ASP A 433       0.974 -13.379 -51.339  1.00 17.41           N  
ATOM   2850  CA  ASP A 433      -0.064 -12.887 -50.441  1.00 16.88           C  
ATOM   2851  C   ASP A 433       0.089 -13.457 -49.027  1.00 17.60           C  
ATOM   2852  O   ASP A 433      -0.870 -13.442 -48.243  1.00 14.66           O  
ATOM   2853  CB  ASP A 433      -1.447 -13.226 -50.999  1.00 19.52           C  
ATOM   2854  CG  ASP A 433      -1.608 -14.716 -51.327  1.00 17.58           C  
ATOM   2855  OD1 ASP A 433      -0.775 -15.549 -50.901  1.00 17.23           O  
ATOM   2856  OD2 ASP A 433      -2.579 -15.065 -52.024  1.00 24.60           O1-
ATOM   2857  N   VAL A 434       1.257 -13.998 -48.696  1.00 16.85           N  
ATOM   2858  CA  VAL A 434       1.556 -14.477 -47.349  1.00 12.33           C  
ATOM   2859  C   VAL A 434       2.312 -13.378 -46.608  1.00 13.59           C  
ATOM   2860  O   VAL A 434       3.365 -12.910 -47.067  1.00 14.04           O  
ATOM   2861  CB  VAL A 434       2.374 -15.783 -47.374  1.00 13.85           C  
ATOM   2862  CG1 VAL A 434       2.563 -16.304 -45.961  1.00 12.66           C  
ATOM   2863  CG2 VAL A 434       1.683 -16.845 -48.209  1.00 14.57           C  
ATOM   2864  N   MET A 435       1.785 -12.954 -45.464  1.00 11.81           N  
ATOM   2865  CA  MET A 435       2.512 -12.057 -44.581  1.00 13.26           C  
ATOM   2866  C   MET A 435       3.158 -12.908 -43.492  1.00 12.97           C  
ATOM   2867  O   MET A 435       2.478 -13.698 -42.835  1.00 13.37           O  
ATOM   2868  CB  MET A 435       1.595 -10.991 -43.986  1.00 12.53           C  
ATOM   2869  CG  MET A 435       2.286 -10.167 -42.925  1.00 11.83           C  
ATOM   2870  SD  MET A 435       1.207  -8.873 -42.260  1.00 14.16           S  
ATOM   2871  CE  MET A 435       1.010  -7.785 -43.642  1.00 18.00           C  
ATOM   2872  N   VAL A 436       4.468 -12.790 -43.344  1.00 14.08           N  
ATOM   2873  CA  VAL A 436       5.222 -13.556 -42.365  1.00 12.79           C  
ATOM   2874  C   VAL A 436       5.619 -12.593 -41.266  1.00 13.30           C  
ATOM   2875  O   VAL A 436       6.230 -11.549 -41.536  1.00 14.43           O  
ATOM   2876  CB  VAL A 436       6.461 -14.229 -42.973  1.00 14.48           C  
ATOM   2877  CG1 VAL A 436       7.329 -14.835 -41.871  1.00 13.59           C  
ATOM   2878  CG2 VAL A 436       6.086 -15.270 -44.031  1.00 16.23           C  
ATOM   2879  N   LEU A 437       5.264 -12.946 -40.006  1.00 13.81           N  
ATOM   2880  CA  LEU A 437       5.550 -11.993 -38.950  1.00 12.33           C  
ATOM   2881  C   LEU A 437       6.814 -12.371 -38.189  1.00 17.41           C  
ATOM   2882  O   LEU A 437       7.207 -13.548 -38.133  1.00 14.18           O  
ATOM   2883  CB  LEU A 437       4.377 -11.911 -37.971  1.00 15.17           C  
ATOM   2884  CG  LEU A 437       3.021 -11.520 -38.546  1.00 18.00           C  
ATOM   2885  CD1 LEU A 437       1.943 -11.669 -37.465  1.00 16.16           C  
ATOM   2886  CD2 LEU A 437       3.061 -10.106 -39.091  1.00 13.20           C  
ATOM   2887  N   PRO A 438       7.462 -11.357 -37.597  1.00 17.37           N  
ATOM   2888  CA  PRO A 438       8.618 -11.613 -36.731  1.00 18.00           C  
ATOM   2889  C   PRO A 438       8.303 -12.593 -35.611  1.00 18.74           C  
ATOM   2890  O   PRO A 438       7.132 -12.848 -35.284  1.00 20.09           O  
ATOM   2891  CB  PRO A 438       8.955 -10.222 -36.164  1.00 18.04           C  
ATOM   2892  CG  PRO A 438       8.377  -9.255 -37.122  1.00 25.38           C  
ATOM   2893  CD  PRO A 438       7.179  -9.921 -37.772  1.00 16.23           C  
ATOM   2894  N   ILE A 439       9.357 -13.167 -35.023  1.00 19.96           N  
ATOM   2895  CA  ILE A 439       9.194 -14.083 -33.890  1.00 19.79           C  
ATOM   2896  C   ILE A 439       8.455 -13.414 -32.742  1.00 19.59           C  
ATOM   2897  O   ILE A 439       7.669 -14.058 -32.036  1.00 19.56           O  
ATOM   2898  CB  ILE A 439      10.580 -14.617 -33.457  1.00 25.18           C  
ATOM   2899  CG1 ILE A 439      10.469 -15.570 -32.271  1.00 27.78           C  
ATOM   2900  CG2 ILE A 439      11.508 -13.481 -33.062  1.00 28.08           C  
ATOM   2901  CD1 ILE A 439      11.632 -16.538 -32.232  1.00 24.17           C  
ATOM   2902  N   THR A 440       8.671 -12.114 -32.545  1.00 17.99           N  
ATOM   2903  CA  THR A 440       8.020 -11.380 -31.466  1.00 20.52           C  
ATOM   2904  C   THR A 440       6.498 -11.355 -31.590  1.00 17.85           C  
ATOM   2905  O   THR A 440       5.818 -11.136 -30.584  1.00 20.48           O  
ATOM   2906  CB  THR A 440       8.569  -9.936 -31.430  1.00 23.04           C  
ATOM   2907  CG2 THR A 440       7.978  -9.146 -30.299  1.00 24.63           C  
ATOM   2908  OG1 THR A 440       9.996  -9.966 -31.260  1.00 26.11           O  
ATOM   2909  N   SER A 441       5.945 -11.586 -32.785  1.00 18.91           N  
ATOM   2910  CA  SER A 441       4.533 -11.300 -33.026  1.00 14.89           C  
ATOM   2911  C   SER A 441       3.624 -12.348 -32.392  1.00 19.10           C  
ATOM   2912  O   SER A 441       2.630 -12.006 -31.737  1.00 17.72           O  
ATOM   2913  CB  SER A 441       4.273 -11.189 -34.536  1.00 18.52           C  
ATOM   2914  OG  SER A 441       4.884 -10.014 -35.096  1.00 19.14           O  
ATOM   2915  N   PHE A 442       3.921 -13.631 -32.601  1.00 18.96           N  
ATOM   2916  CA  PHE A 442       3.160 -14.713 -31.978  1.00 21.63           C  
ATOM   2917  C   PHE A 442       3.987 -15.487 -30.967  1.00 23.44           C  
ATOM   2918  O   PHE A 442       3.469 -16.431 -30.355  1.00 22.28           O  
ATOM   2919  CB  PHE A 442       2.620 -15.704 -33.030  1.00 17.40           C  
ATOM   2920  CG  PHE A 442       1.658 -15.104 -33.995  1.00 17.84           C  
ATOM   2921  CD1 PHE A 442       0.962 -13.957 -33.676  1.00 17.97           C  
ATOM   2922  CD2 PHE A 442       1.438 -15.699 -35.230  1.00 17.54           C  
ATOM   2923  CE1 PHE A 442       0.055 -13.392 -34.565  1.00 16.44           C  
ATOM   2924  CE2 PHE A 442       0.533 -15.137 -36.138  1.00 18.46           C  
ATOM   2925  CZ  PHE A 442      -0.164 -13.980 -35.792  1.00 12.42           C  
ATOM   2926  N   SER A 443       5.264 -15.121 -30.780  1.00 22.36           N  
ATOM   2927  CA  SER A 443       6.095 -15.790 -29.797  1.00 23.20           C  
ATOM   2928  C   SER A 443       6.907 -14.801 -28.967  1.00 22.33           C  
ATOM   2929  O   SER A 443       8.132 -14.967 -28.844  1.00 25.52           O  
ATOM   2930  CB  SER A 443       7.041 -16.765 -30.492  1.00 19.88           C  
ATOM   2931  OG  SER A 443       7.843 -17.426 -29.544  1.00 27.36           O  
ATOM   2932  N   PRO A 444       6.304 -13.767 -28.401  1.00 21.93           N  
ATOM   2933  CA  PRO A 444       7.089 -12.820 -27.612  1.00 26.35           C  
ATOM   2934  C   PRO A 444       7.498 -13.455 -26.290  1.00 34.77           C  
ATOM   2935  O   PRO A 444       7.019 -14.530 -25.903  1.00 27.40           O  
ATOM   2936  CB  PRO A 444       6.127 -11.648 -27.412  1.00 24.78           C  
ATOM   2937  CG  PRO A 444       4.814 -12.281 -27.370  1.00 22.82           C  
ATOM   2938  CD  PRO A 444       4.865 -13.453 -28.315  1.00 20.81           C  
ATOM   2939  N   ASP A 445       8.433 -12.788 -25.609  1.00 34.01           N  
ATOM   2940  CA  ASP A 445       8.869 -13.146 -24.254  1.00 33.72           C  
ATOM   2941  C   ASP A 445       9.596 -14.476 -24.182  1.00 36.53           C  
ATOM   2942  O   ASP A 445       9.790 -15.005 -23.084  1.00 45.78           O  
ATOM   2943  CB  ASP A 445       7.705 -13.165 -23.258  1.00 33.65           C  
ATOM   2944  CG  ASP A 445       7.093 -11.817 -23.078  1.00 34.07           C  
ATOM   2945  OD1 ASP A 445       7.863 -10.862 -22.890  1.00 37.46           O  
ATOM   2946  OD2 ASP A 445       5.853 -11.700 -23.131  1.00 37.67           O1-
ATOM   2947  N   VAL A 446      10.024 -15.056 -25.307  1.00 36.28           N  
ATOM   2948  CA  VAL A 446      10.827 -16.269 -25.210  1.00 40.66           C  
ATOM   2949  C   VAL A 446      12.308 -15.949 -25.063  1.00 47.32           C  
ATOM   2950  O   VAL A 446      13.136 -16.875 -25.072  1.00 47.73           O  
ATOM   2951  CB  VAL A 446      10.614 -17.239 -26.400  1.00 39.58           C  
ATOM   2952  CG1 VAL A 446       9.158 -17.684 -26.473  1.00 39.09           C  
ATOM   2953  CG2 VAL A 446      11.065 -16.643 -27.709  1.00 41.28           C  
ATOM   2954  N   GLY A 447      12.667 -14.669 -24.910  1.00 45.99           N  
ATOM   2955  CA  GLY A 447      14.012 -14.246 -24.568  1.00 49.01           C  
ATOM   2956  C   GLY A 447      15.113 -14.888 -25.384  1.00 49.38           C  
ATOM   2957  O   GLY A 447      16.205 -15.162 -24.869  1.00 50.06           O  
ATOM   2958  N   GLN A 448      14.834 -15.133 -26.659  1.00 49.07           N  
ATOM   2959  CA  GLN A 448      15.742 -15.876 -27.519  1.00 52.69           C  
ATOM   2960  C   GLN A 448      15.358 -15.610 -28.969  1.00 49.98           C  
ATOM   2961  O   GLN A 448      14.217 -15.248 -29.268  1.00 50.03           O  
ATOM   2962  CB  GLN A 448      15.696 -17.373 -27.209  1.00 52.00           C  
ATOM   2963  CG  GLN A 448      16.943 -18.144 -27.613  1.00 55.99           C  
ATOM   2964  CD  GLN A 448      16.612 -19.442 -28.329  1.00 59.47           C  
ATOM   2965  NE2 GLN A 448      17.265 -19.686 -29.467  1.00 57.95           N  
ATOM   2966  OE1 GLN A 448      15.809 -20.238 -27.839  1.00 65.78           O  
ATOM   2967  N   MET A 449      16.331 -15.820 -29.863  1.00 46.19           N  
ATOM   2968  CA  MET A 449      16.229 -15.504 -31.293  1.00 46.06           C  
ATOM   2969  C   MET A 449      15.609 -14.126 -31.516  1.00 46.59           C  
ATOM   2970  O   MET A 449      14.764 -13.931 -32.392  1.00 42.48           O  
ATOM   2971  CB  MET A 449      15.464 -16.592 -32.062  1.00 47.35           C  
ATOM   2972  CG  MET A 449      15.550 -17.978 -31.421  1.00 50.25           C  
ATOM   2973  SD  MET A 449      14.695 -19.326 -32.276  1.00 48.06           S  
ATOM   2974  CE  MET A 449      14.453 -20.493 -30.940  1.00 42.29           C  
ATOM   2975  N   GLY A 450      16.053 -13.151 -30.721  1.00 49.11           N  
ATOM   2976  CA  GLY A 450      15.612 -11.782 -30.890  1.00 43.33           C  
ATOM   2977  C   GLY A 450      14.167 -11.522 -30.540  1.00 41.67           C  
ATOM   2978  O   GLY A 450      13.638 -10.462 -30.897  1.00 43.84           O  
ATOM   2979  N   ALA A 451      13.501 -12.451 -29.863  1.00 42.78           N  
ATOM   2980  CA  ALA A 451      12.137 -12.187 -29.437  1.00 38.36           C  
ATOM   2981  C   ALA A 451      12.136 -11.082 -28.394  1.00 43.41           C  
ATOM   2982  O   ALA A 451      12.857 -11.155 -27.390  1.00 41.72           O  
ATOM   2983  CB  ALA A 451      11.483 -13.448 -28.882  1.00 33.40           C  
ATOM   2984  N   GLN A 452      11.349 -10.043 -28.656  1.00 38.65           N  
ATOM   2985  CA  GLN A 452      11.143  -8.953 -27.723  1.00 34.53           C  
ATOM   2986  C   GLN A 452       9.998  -9.322 -26.785  1.00 36.43           C  
ATOM   2987  O   GLN A 452       9.386 -10.392 -26.901  1.00 34.02           O  
ATOM   2988  CB  GLN A 452      10.867  -7.655 -28.487  1.00 35.48           C  
ATOM   2989  CG  GLN A 452      11.917  -7.350 -29.552  1.00 35.71           C  
ATOM   2990  CD  GLN A 452      13.300  -7.187 -28.953  1.00 39.65           C  
ATOM   2991  NE2 GLN A 452      14.219  -8.084 -29.310  1.00 42.76           N  
ATOM   2992  OE1 GLN A 452      13.536  -6.272 -28.162  1.00 42.69           O  
ATOM   2993  N   SER A 453       9.689  -8.423 -25.858  1.00 32.71           N  
ATOM   2994  CA  SER A 453       8.650  -8.669 -24.872  1.00 34.18           C  
ATOM   2995  C   SER A 453       7.263  -8.394 -25.459  1.00 35.14           C  
ATOM   2996  O   SER A 453       7.111  -7.679 -26.454  1.00 32.44           O  
ATOM   2997  CB  SER A 453       8.879  -7.801 -23.628  1.00 37.62           C  
ATOM   2998  OG  SER A 453       8.217  -6.547 -23.746  1.00 37.72           O  
ATOM   2999  N   SER A 454       6.231  -8.951 -24.802  1.00 32.24           N  
ATOM   3000  CA  SER A 454       4.851  -8.706 -25.207  1.00 30.13           C  
ATOM   3001  C   SER A 454       4.439  -7.248 -25.071  1.00 33.84           C  
ATOM   3002  O   SER A 454       3.256  -6.930 -25.294  1.00 33.26           O  
ATOM   3003  CB  SER A 454       3.882  -9.594 -24.415  1.00 32.84           C  
ATOM   3004  OG  SER A 454       4.180  -9.606 -23.037  1.00 37.18           O  
ATOM   3005  N   ASP A 455       5.375  -6.367 -24.694  1.00 30.38           N  
ATOM   3006  CA  ASP A 455       5.191  -4.922 -24.733  1.00 36.79           C  
ATOM   3007  C   ASP A 455       5.627  -4.301 -26.053  1.00 27.51           C  
ATOM   3008  O   ASP A 455       5.231  -3.170 -26.339  1.00 29.07           O  
ATOM   3009  CB  ASP A 455       5.968  -4.258 -23.588  1.00 37.25           C  
ATOM   3010  CG  ASP A 455       5.531  -4.755 -22.227  1.00 40.20           C  
ATOM   3011  OD1 ASP A 455       6.317  -4.645 -21.259  1.00 49.89           O  
ATOM   3012  OD2 ASP A 455       4.388  -5.249 -22.123  1.00 45.09           O1-
ATOM   3013  N   ASP A 456       6.447  -4.998 -26.840  1.00 30.57           N  
ATOM   3014  CA  ASP A 456       6.879  -4.487 -28.135  1.00 29.15           C  
ATOM   3015  C   ASP A 456       5.669  -4.161 -29.015  1.00 29.90           C  
ATOM   3016  O   ASP A 456       4.598  -4.761 -28.882  1.00 25.55           O  
ATOM   3017  CB  ASP A 456       7.769  -5.524 -28.822  1.00 31.21           C  
ATOM   3018  CG  ASP A 456       8.600  -4.934 -29.943  1.00 36.67           C  
ATOM   3019  OD1 ASP A 456       8.144  -4.939 -31.115  1.00 34.84           O  
ATOM   3020  OD2 ASP A 456       9.728  -4.472 -29.644  1.00 43.51           O1-
ATOM   3021  N   LYS A 457       5.836  -3.176 -29.908  1.00 26.57           N  
ATOM   3022  CA  LYS A 457       4.772  -2.871 -30.856  1.00 24.67           C  
ATOM   3023  C   LYS A 457       4.510  -4.022 -31.824  1.00 17.49           C  
ATOM   3024  O   LYS A 457       3.446  -4.043 -32.440  1.00 24.73           O  
ATOM   3025  CB  LYS A 457       5.098  -1.603 -31.649  1.00 28.01           C  
ATOM   3026  CG  LYS A 457       6.305  -1.718 -32.579  1.00 29.57           C  
ATOM   3027  CD  LYS A 457       6.365  -0.536 -33.575  1.00 35.83           C  
ATOM   3028  CE  LYS A 457       5.601  -0.848 -34.873  1.00 39.22           C  
ATOM   3029  NZ  LYS A 457       5.251   0.383 -35.659  1.00 35.60           N1+
ATOM   3030  N   MET A 458       5.457  -4.960 -31.972  1.00 18.67           N  
ATOM   3031  CA  MET A 458       5.326  -6.126 -32.842  1.00 23.16           C  
ATOM   3032  C   MET A 458       4.697  -7.326 -32.152  1.00 20.93           C  
ATOM   3033  O   MET A 458       4.432  -8.314 -32.832  1.00 19.15           O  
ATOM   3034  CB  MET A 458       6.682  -6.570 -33.417  1.00 21.05           C  
ATOM   3035  CG  MET A 458       7.284  -5.670 -34.505  1.00 25.13           C  
ATOM   3036  SD  MET A 458       6.224  -5.262 -35.926  1.00 24.40           S  
ATOM   3037  CE  MET A 458       5.417  -6.805 -36.326  1.00 24.23           C  
ATOM   3038  N   ALA A 459       4.447  -7.270 -30.844  1.00 18.50           N  
ATOM   3039  CA  ALA A 459       3.910  -8.410 -30.102  1.00 20.47           C  
ATOM   3040  C   ALA A 459       2.385  -8.423 -30.188  1.00 19.17           C  
ATOM   3041  O   ALA A 459       1.726  -7.494 -29.720  1.00 20.12           O  
ATOM   3042  CB  ALA A 459       4.358  -8.343 -28.643  1.00 23.02           C  
ATOM   3043  N   PHE A 460       1.818  -9.467 -30.774  1.00 17.57           N  
ATOM   3044  CA  PHE A 460       0.373  -9.482 -30.932  1.00 17.74           C  
ATOM   3045  C   PHE A 460      -0.322 -10.596 -30.160  1.00 17.45           C  
ATOM   3046  O   PHE A 460      -1.474 -10.415 -29.768  1.00 15.99           O  
ATOM   3047  CB  PHE A 460      -0.002  -9.594 -32.425  1.00 17.91           C  
ATOM   3048  CG  PHE A 460       0.727  -8.626 -33.299  1.00 18.87           C  
ATOM   3049  CD1 PHE A 460       0.670  -7.265 -33.045  1.00 22.17           C  
ATOM   3050  CD2 PHE A 460       1.454  -9.071 -34.391  1.00 19.50           C  
ATOM   3051  CE1 PHE A 460       1.342  -6.355 -33.858  1.00 22.96           C  
ATOM   3052  CE2 PHE A 460       2.120  -8.180 -35.208  1.00 19.18           C  
ATOM   3053  CZ  PHE A 460       2.072  -6.811 -34.927  1.00 19.60           C  
ATOM   3054  N   VAL A 461       0.336 -11.734 -29.938  1.00 20.12           N  
ATOM   3055  CA  VAL A 461      -0.250 -12.875 -29.239  1.00 19.33           C  
ATOM   3056  C   VAL A 461       0.836 -13.500 -28.382  1.00 19.35           C  
ATOM   3057  O   VAL A 461       1.945 -13.752 -28.863  1.00 19.80           O  
ATOM   3058  CB  VAL A 461      -0.826 -13.935 -30.207  1.00 20.60           C  
ATOM   3059  CG1 VAL A 461      -1.430 -15.121 -29.418  1.00 17.33           C  
ATOM   3060  CG2 VAL A 461      -1.865 -13.323 -31.127  1.00 15.31           C  
ATOM   3061  N   LYS A 462       0.528 -13.755 -27.122  1.00 17.28           N  
ATOM   3062  CA  LYS A 462       1.451 -14.446 -26.237  1.00 16.39           C  
ATOM   3063  C   LYS A 462       1.031 -15.900 -26.131  1.00 15.85           C  
ATOM   3064  O   LYS A 462      -0.138 -16.185 -25.874  1.00 19.00           O  
ATOM   3065  CB  LYS A 462       1.467 -13.806 -24.850  1.00 19.02           C  
ATOM   3066  CG  LYS A 462       2.626 -14.276 -23.942  1.00 18.79           C  
ATOM   3067  CD  LYS A 462       2.403 -13.772 -22.503  1.00 31.52           C  
ATOM   3068  CE  LYS A 462       3.705 -13.494 -21.766  1.00 34.06           C  
ATOM   3069  NZ  LYS A 462       4.623 -14.659 -21.710  1.00 37.78           N1+
ATOM   3070  N   HIS A 463       1.982 -16.799 -26.337  1.00 16.47           N  
ATOM   3071  CA  HIS A 463       1.758 -18.236 -26.228  1.00 21.85           C  
ATOM   3072  C   HIS A 463       2.061 -18.681 -24.798  1.00 27.28           C  
ATOM   3073  O   HIS A 463       3.199 -18.551 -24.326  1.00 28.45           O  
ATOM   3074  CB  HIS A 463       2.637 -18.976 -27.235  1.00 19.02           C  
ATOM   3075  CG  HIS A 463       2.359 -20.443 -27.319  1.00 19.43           C  
ATOM   3076  CD2 HIS A 463       1.199 -21.138 -27.285  1.00 23.49           C  
ATOM   3077  ND1 HIS A 463       3.356 -21.376 -27.490  1.00 23.71           N  
ATOM   3078  CE1 HIS A 463       2.826 -22.586 -27.537  1.00 23.65           C  
ATOM   3079  NE2 HIS A 463       1.518 -22.467 -27.423  1.00 26.81           N  
ATOM   3080  N   MET A 464       1.037 -19.171 -24.102  1.00 24.31           N  
ATOM   3081  CA  MET A 464       1.152 -19.549 -22.686  1.00 30.53           C  
ATOM   3082  C   MET A 464       1.500 -21.038 -22.517  1.00 32.68           C  
ATOM   3083  O   MET A 464       2.671 -21.424 -22.436  1.00 38.82           O  
ATOM   3084  CB  MET A 464      -0.154 -19.254 -21.936  1.00 24.37           C  
ATOM   3085  CG  MET A 464      -0.770 -17.855 -22.131  1.00 28.44           C  
ATOM   3086  SD  MET A 464       0.437 -16.514 -22.087  1.00 34.70           S  
ATOM   3087  CE  MET A 464       0.533 -16.222 -20.326  1.00 32.40           C  
TER   
HETATM 3088  C1  NAG A 465      -3.754   1.822 -37.115  1.00 30.27           C  
HETATM 3089  C2  NAG A 465      -4.587   2.060 -35.855  1.00 32.55           C  
HETATM 3090  N2  NAG A 465      -5.939   1.561 -36.044  1.00 26.06           N  
HETATM 3091  C3  NAG A 465      -4.609   3.551 -35.490  1.00 34.06           C  
HETATM 3092  O3  NAG A 465      -5.228   3.758 -34.225  1.00 39.45           O  
HETATM 3093  C4  NAG A 465      -3.200   4.113 -35.433  1.00 37.31           C  
HETATM 3094  O4  NAG A 465      -3.317   5.517 -35.237  1.00 42.81           O  
HETATM 3095  C5  NAG A 465      -2.475   3.805 -36.742  1.00 34.53           C  
HETATM 3096  O5  NAG A 465      -2.454   2.386 -36.947  1.00 34.02           O  
HETATM 3097  C6  NAG A 465      -1.037   4.270 -36.773  1.00 32.85           C  
HETATM 3098  O6  NAG A 465      -0.254   3.596 -35.799  1.00 41.79           O  
HETATM 3099  C7  NAG A 465      -6.474   0.625 -35.256  1.00 32.25           C  
HETATM 3100  O7  NAG A 465      -5.847   0.128 -34.317  1.00 31.69           O  
HETATM 3101  C8  NAG A 465      -7.882   0.215 -35.586  1.00 31.58           C  
HETATM 3102  C1  NAG A 466      -2.496   5.939 -34.143  1.00 46.19           C  
HETATM 3103  C2  NAG A 466      -2.644   7.467 -34.057  1.00 50.26           C  
HETATM 3104  N2  NAG A 466      -2.112   8.085 -35.261  1.00 51.71           N  
HETATM 3105  C3  NAG A 466      -1.934   8.023 -32.822  1.00 57.67           C  
HETATM 3106  O3  NAG A 466      -2.360   9.371 -32.647  1.00 50.39           O  
HETATM 3107  C4  NAG A 466      -2.246   7.202 -31.575  1.00 61.18           C  
HETATM 3108  O4  NAG A 466      -1.375   7.603 -30.523  1.00 62.14           O  
HETATM 3109  C5  NAG A 466      -2.050   5.718 -31.867  1.00 54.97           C  
HETATM 3110  O5  NAG A 466      -2.921   5.353 -32.941  1.00 47.87           O  
HETATM 3111  C6  NAG A 466      -2.364   4.799 -30.706  1.00 57.99           C  
HETATM 3112  O6  NAG A 466      -1.193   4.158 -30.213  1.00 55.77           O  
HETATM 3113  C7  NAG A 466      -2.882   8.638 -36.203  1.00 48.00           C  
HETATM 3114  O7  NAG A 466      -4.107   8.674 -36.103  1.00 48.11           O  
HETATM 3115  C8  NAG A 466      -2.162   9.210 -37.387  1.00 46.69           C  
HETATM 3116  C1  BMA A 467      -2.158   8.002 -29.376  1.00 67.70           C  
HETATM 3117  C2  BMA A 467      -1.141   8.254 -28.238  1.00 69.19           C  
HETATM 3118  O2  BMA A 467      -0.079   9.107 -28.666  1.00 70.06           O  
HETATM 3119  C3  BMA A 467      -1.819   8.908 -27.019  1.00 69.64           C  
HETATM 3120  O3  BMA A 467      -0.857   9.342 -26.080  1.00 72.29           O  
HETATM 3121  C4  BMA A 467      -2.754  10.073 -27.418  1.00 70.88           C  
HETATM 3122  O4  BMA A 467      -3.455  10.559 -26.281  1.00 69.63           O  
HETATM 3123  C5  BMA A 467      -3.753   9.570 -28.475  1.00 69.96           C  
HETATM 3124  O5  BMA A 467      -2.986   9.159 -29.632  1.00 70.78           O  
HETATM 3125  C6  BMA A 467      -4.821  10.601 -28.885  1.00 71.18           C  
HETATM 3126  O6  BMA A 467      -4.225  11.647 -29.652  1.00 68.89           O  
HETATM 3127  C1  MAN A 468      -0.658   8.303 -25.095  1.00 75.88           C  
HETATM 3128  C2  MAN A 468       0.002   8.969 -23.864  1.00 74.06           C  
HETATM 3129  O2  MAN A 468       0.070   8.058 -22.766  1.00 73.27           O  
HETATM 3130  C3  MAN A 468       1.457   9.332 -24.194  1.00 74.74           C  
HETATM 3131  O3  MAN A 468       2.135   9.893 -23.074  1.00 74.58           O  
HETATM 3132  C4  MAN A 468       2.225   8.105 -24.726  1.00 78.22           C  
HETATM 3133  O4  MAN A 468       3.550   8.479 -25.075  1.00 82.00           O  
HETATM 3134  C5  MAN A 468       1.500   7.529 -25.964  1.00 75.59           C  
HETATM 3135  O5  MAN A 468       0.138   7.209 -25.599  1.00 77.86           O  
HETATM 3136  C6  MAN A 468       2.134   6.258 -26.525  1.00 74.80           C  
HETATM 3137  O6  MAN A 468       2.806   6.591 -27.739  1.00 75.54           O  
HETATM 3138  C1  MAN A 469      -1.001   8.305 -21.826  1.00 71.83           C  
HETATM 3139  C2  MAN A 469      -0.467   7.930 -20.426  1.00 70.83           C  
HETATM 3140  O2  MAN A 469      -1.457   8.136 -19.408  1.00 70.86           O  
HETATM 3141  C3  MAN A 469      -0.130   6.431 -20.408  1.00 69.01           C  
HETATM 3142  O3  MAN A 469       0.332   5.970 -19.124  1.00 66.87           O  
HETATM 3143  C4  MAN A 469      -1.332   5.573 -20.898  1.00 64.00           C  
HETATM 3144  O4  MAN A 469      -0.904   4.224 -21.049  1.00 62.56           O  
HETATM 3145  C5  MAN A 469      -1.912   6.121 -22.254  1.00 66.58           C  
HETATM 3146  O5  MAN A 469      -2.148   7.552 -22.153  1.00 66.56           O  
HETATM 3147  C6  MAN A 469      -3.223   5.462 -22.695  1.00 60.49           C  
HETATM 3148  O6  MAN A 469      -3.795   6.243 -23.750  1.00 60.67           O  
HETATM 3149  C1  NAG A 470       3.188 -34.404 -47.439  1.00 23.20           C  
HETATM 3150  C2  NAG A 470       3.686 -35.211 -48.652  1.00 25.99           C  
HETATM 3151  N2  NAG A 470       2.733 -36.253 -48.995  1.00 21.05           N  
HETATM 3152  C3  NAG A 470       5.063 -35.823 -48.382  1.00 26.30           C  
HETATM 3153  O3  NAG A 470       5.578 -36.332 -49.604  1.00 26.93           O  
HETATM 3154  C4  NAG A 470       6.040 -34.796 -47.820  1.00 24.43           C  
HETATM 3155  O4  NAG A 470       7.212 -35.482 -47.389  1.00 27.24           O  
HETATM 3156  C5  NAG A 470       5.400 -34.106 -46.618  1.00 27.37           C  
HETATM 3157  O5  NAG A 470       4.183 -33.478 -47.038  1.00 21.82           O  
HETATM 3158  C6  NAG A 470       6.261 -33.028 -45.987  1.00 22.82           C  
HETATM 3159  O6  NAG A 470       6.837 -32.187 -46.974  1.00 30.88           O  
HETATM 3160  C7  NAG A 470       1.756 -36.076 -49.893  1.00 28.54           C  
HETATM 3161  O7  NAG A 470       1.610 -35.012 -50.497  1.00 20.91           O  
HETATM 3162  C8  NAG A 470       0.856 -37.260 -50.134  1.00 18.82           C  
HETATM 3163  C1  NAG A 471       8.427 -35.014 -48.024  1.00 27.29           C  
HETATM 3164  C2  NAG A 471       9.572 -35.426 -47.115  1.00 33.97           C  
HETATM 3165  N2  NAG A 471       9.401 -34.875 -45.782  1.00 31.95           N  
HETATM 3166  C3  NAG A 471      10.905 -34.975 -47.712  1.00 40.03           C  
HETATM 3167  O3  NAG A 471      11.929 -35.544 -46.902  1.00 44.17           O  
HETATM 3168  C4  NAG A 471      11.048 -35.397 -49.176  1.00 39.39           C  
HETATM 3169  O4  NAG A 471      12.062 -34.625 -49.823  1.00 47.93           O  
HETATM 3170  C5  NAG A 471       9.766 -35.094 -49.962  1.00 32.25           C  
HETATM 3171  O5  NAG A 471       8.607 -35.599 -49.283  1.00 34.68           O  
HETATM 3172  C6  NAG A 471       9.750 -35.690 -51.350  1.00 32.59           C  
HETATM 3173  O6  NAG A 471       9.495 -37.088 -51.323  1.00 31.20           O  
HETATM 3174  C7  NAG A 471       9.221 -35.628 -44.695  1.00 34.22           C  
HETATM 3175  O7  NAG A 471       9.204 -36.855 -44.747  1.00 42.63           O  
HETATM 3176  C8  NAG A 471       9.059 -34.885 -43.400  1.00 35.85           C  
HETATM 3177  C1  BMA A 472      13.487 -35.010 -49.978  1.00 50.72           C  
HETATM 3178  C2  BMA A 472      13.979 -36.005 -48.875  1.00 51.96           C  
HETATM 3179  O2  BMA A 472      13.442 -37.308 -49.065  1.00 61.51           O  
HETATM 3180  C3  BMA A 472      15.461 -36.186 -48.934  1.00 57.22           C  
HETATM 3181  O3  BMA A 472      15.821 -37.005 -47.768  1.00 58.38           O  
HETATM 3182  C4  BMA A 472      15.811 -36.774 -50.349  1.00 57.86           C  
HETATM 3183  O4  BMA A 472      17.208 -36.897 -50.557  1.00 59.65           O  
HETATM 3184  C5  BMA A 472      15.221 -35.850 -51.493  1.00 58.72           C  
HETATM 3185  O5  BMA A 472      13.782 -35.593 -51.289  1.00 56.24           O  
HETATM 3186  C6  BMA A 472      15.456 -36.390 -52.928  1.00 63.87           C  
HETATM 3187  O6  BMA A 472      15.651 -37.821 -52.896  1.00 60.85           O  
HETATM 3188  C1  MAN A 473      17.214 -37.354 -47.497  1.00 57.59           C  
HETATM 3189  C2  MAN A 473      17.282 -37.586 -45.990  1.00 48.21           C  
HETATM 3190  O2  MAN A 473      18.582 -38.064 -45.610  1.00 56.04           O  
HETATM 3191  C3  MAN A 473      17.053 -36.236 -45.293  1.00 56.05           C  
HETATM 3192  O3  MAN A 473      16.936 -36.356 -43.887  1.00 50.36           O  
HETATM 3193  C4  MAN A 473      18.159 -35.236 -45.630  1.00 56.51           C  
HETATM 3194  O4  MAN A 473      17.816 -33.968 -45.059  1.00 53.14           O  
HETATM 3195  C5  MAN A 473      18.327 -35.081 -47.165  1.00 60.86           C  
HETATM 3196  O5  MAN A 473      18.205 -36.365 -47.896  1.00 64.92           O  
HETATM 3197  C6  MAN A 473      19.678 -34.464 -47.563  1.00 54.22           C  
HETATM 3198  O6  MAN A 473      19.695 -34.271 -48.992  1.00 54.69           O  
CONECT    1    2    5   12   46
CONECT    2    1    3   13   47
CONECT    3    2    4   14   48
CONECT    4    3    6   53   45
CONECT    5    1   10   49    6
CONECT    6    4    5
CONECT    7    9   29   35   54
CONECT    8   25   27
CONECT    9    7   15   16   55
CONECT   10    5   41   72   76
CONECT   11   28   56
CONECT   12    1   50
CONECT   13    2   51
CONECT   14    3   52
CONECT   15    9   17   26   57
CONECT   16    9   25
CONECT   17   15   21   36   58
CONECT   18   32   59
CONECT   19   20   23   37   61
CONECT   20   19   31   38   62
CONECT   21   17   35
CONECT   22   31   40   60   43
CONECT   23   19   34   40   64
CONECT   24   35   82
CONECT   25    8   16   39   65
CONECT   26   15   66
CONECT   27    8   28   33   68
CONECT   28   11   27   32   69
CONECT   29    7   81
CONECT   30   80   33
CONECT   31   20   22
CONECT   32   18   28   39   71
CONECT   33   27   30   83   84
CONECT   34   23   73
CONECT   35    7   21   24   75
CONECT   36   17   42   63   78
CONECT   37   19   67
CONECT   38   20   44   79   85
CONECT   39   25   32   43   87
CONECT   40   22   23   45   70
CONECT   41   10   74
CONECT   42   36   77
CONECT   43   39   22
CONECT   44   38   86
CONECT   45   40    4
CONECT   46    1
CONECT   47    2
CONECT   48    3
CONECT   49    5
CONECT   50   12
CONECT   51   13
CONECT   52   14
CONECT   53    4
CONECT   54    7
CONECT   55    9
CONECT   56   11
CONECT   57   15
CONECT   58   17
CONECT   59   18
CONECT   60   22
CONECT   61   19
CONECT   62   20
CONECT   63   36
CONECT   64   23
CONECT   65   25
CONECT   66   26
CONECT   67   37
CONECT   68   27
CONECT   69   28
CONECT   70   40
CONECT   71   32
CONECT   72   10
CONECT   73   34
CONECT   74   41
CONECT   75   35
CONECT   76   10
CONECT   77   42
CONECT   78   36
CONECT   79   38
CONECT   80   30
CONECT   81   29
CONECT   82   24
CONECT   83   33
CONECT   84   33
CONECT   85   38
CONECT   86   44
CONECT   87   39
CONECT   88   89   90  105  127
CONECT   89   88  112  128  130
CONECT   90   88  102
CONECT   91   94  104  109  113
CONECT   92  113  114  125  126
CONECT   93   94   95  151  152
CONECT   94   91   93
CONECT   95   93   96   97  150
CONECT   96   95  101
CONECT   97   95   98   99  148
CONECT   98   97  138
CONECT   99   97  100  101  140
CONECT  100   99  139
CONECT  101   96   99  124  134
CONECT  102   90  115  133  125
CONECT  103  106  119  141
CONECT  104   91
CONECT  105   88  110  118  135
CONECT  106  103  107  111  129
CONECT  107  106  142  143  146
CONECT  108  115  147
CONECT  109   91
CONECT  110  105  115  120  136
CONECT  111  106  116  149
CONECT  112   89  131
CONECT  113   91   92
CONECT  114   92
CONECT  115  102  108  110  137
CONECT  116  111  117  124
CONECT  117  116  119  122
CONECT  118  105  144
CONECT  119  103  117  121
CONECT  120  110  145
CONECT  121  119
CONECT  122  117  123
CONECT  123  122  124  132
CONECT  124  101  116  123
CONECT  125   92  102
CONECT  126   92
CONECT  127   88
CONECT  128   89
CONECT  129  106
CONECT  130   89
CONECT  131  112
CONECT  132  123
CONECT  133  102
CONECT  134  101
CONECT  135  105
CONECT  136  110
CONECT  137  115
CONECT  138   98
CONECT  139  100
CONECT  140   99
CONECT  141  103
CONECT  142  107
CONECT  143  107
CONECT  144  118
CONECT  145  120
CONECT  146  107
CONECT  147  108
CONECT  148   97
CONECT  149  111
CONECT  150   95
CONECT  151   93
CONECT  152   93
CONECT 1326 3088
CONECT 1960 3149
CONECT 3088 1326 3089 3096
CONECT 3089 3088 3090 3091
CONECT 3090 3089 3099
CONECT 3091 3089 3092 3093
CONECT 3092 3091
CONECT 3093 3091 3094 3095
CONECT 3094 3093 3102
CONECT 3095 3093 3096 3097
CONECT 3096 3088 3095
CONECT 3097 3095 3098
CONECT 3098 3097
CONECT 3099 3090 3100 3101
CONECT 3100 3099
CONECT 3101 3099
CONECT 3102 3094 3103 3110
CONECT 3103 3102 3104 3105
CONECT 3104 3103 3113
CONECT 3105 3103 3106 3107
CONECT 3106 3105
CONECT 3107 3105 3108 3109
CONECT 3108 3107 3116
CONECT 3109 3107 3110 3111
CONECT 3110 3102 3109
CONECT 3111 3109 3112
CONECT 3112 3111
CONECT 3113 3104 3114 3115
CONECT 3114 3113
CONECT 3115 3113
CONECT 3116 3108 3117 3124
CONECT 3117 3116 3118 3119
CONECT 3118 3117
CONECT 3119 3117 3120 3121
CONECT 3120 3119 3127
CONECT 3121 3119 3122 3123
CONECT 3122 3121
CONECT 3123 3121 3124 3125
CONECT 3124 3116 3123
CONECT 3125 3123 3126
CONECT 3126 3125
CONECT 3127 3120 3128 3135
CONECT 3128 3127 3129 3130
CONECT 3129 3128 3138
CONECT 3130 3128 3131 3132
CONECT 3131 3130
CONECT 3132 3130 3133 3134
CONECT 3133 3132
CONECT 3134 3132 3135 3136
CONECT 3135 3127 3134
CONECT 3136 3134 3137
CONECT 3137 3136
CONECT 3138 3129 3139 3146
CONECT 3139 3138 3140 3141
CONECT 3140 3139
CONECT 3141 3139 3142 3143
CONECT 3142 3141
CONECT 3143 3141 3144 3145
CONECT 3144 3143
CONECT 3145 3143 3146 3147
CONECT 3146 3138 3145
CONECT 3147 3145 3148
CONECT 3148 3147
CONECT 3149 1960 3150 3157
CONECT 3150 3149 3151 3152
CONECT 3151 3150 3160
CONECT 3152 3150 3153 3154
CONECT 3153 3152
CONECT 3154 3152 3155 3156
CONECT 3155 3154 3163
CONECT 3156 3154 3157 3158
CONECT 3157 3149 3156
CONECT 3158 3156 3159
CONECT 3159 3158
CONECT 3160 3151 3161 3162
CONECT 3161 3160
CONECT 3162 3160
CONECT 3163 3155 3164 3171
CONECT 3164 3163 3165 3166
CONECT 3165 3164 3174
CONECT 3166 3164 3167 3168
CONECT 3167 3166
CONECT 3168 3166 3169 3170
CONECT 3169 3168 3177
CONECT 3170 3168 3171 3172
CONECT 3171 3163 3170
CONECT 3172 3170 3173
CONECT 3173 3172
CONECT 3174 3165 3175 3176
CONECT 3175 3174
CONECT 3176 3174
CONECT 3177 3169 3178 3185
CONECT 3178 3177 3179 3180
CONECT 3179 3178
CONECT 3180 3178 3181 3182
CONECT 3181 3180 3188
CONECT 3182 3180 3183 3184
CONECT 3183 3182
CONECT 3184 3182 3185 3186
CONECT 3185 3177 3184
CONECT 3186 3184 3187
CONECT 3187 3186
CONECT 3188 3181 3189 3196
CONECT 3189 3188 3190 3191
CONECT 3190 3189
CONECT 3191 3189 3192 3193
CONECT 3192 3191
CONECT 3193 3191 3194 3195
CONECT 3194 3193
CONECT 3195 3193 3196 3197
CONECT 3196 3188 3195
CONECT 3197 3195 3198
CONECT 3198 3197
END
