# Supplementary material for: Crystal structure of the fungal mannosyltransferase Och1 reveals active site primed for N-glycan binding
Source: PLoS One. 2025 Jul 31;20(7):e0329259. doi: 10.1371/journal.pone.0329259 (PMC12312940; doi:10.1371/journal.pone.0329259)
Supplement: S2 Data — Coordinate file in PBD format, containing a 3D model of Och1 in the product bound state. File contains Och1 bound to GDP leaving group and Man5 product. (PDB) [file pone.0329259.s009.pdb]

ATOM      1  N   THR A  51     -12.185 -40.470 -55.981  1.00 43.13           N  
ATOM      2  CA  THR A  51     -11.265 -39.338 -55.967  1.00 36.41           C  
ATOM      3  C   THR A  51      -9.847 -39.834 -56.341  1.00 34.53           C  
ATOM      4  O   THR A  51      -9.558 -41.027 -56.217  1.00 31.65           O  
ATOM      5  CB  THR A  51     -11.287 -38.622 -54.566  1.00 39.52           C  
ATOM      6  CG2 THR A  51     -10.511 -37.316 -54.577  1.00 38.81           C  
ATOM      7  OG1 THR A  51     -12.638 -38.309 -54.198  1.00 48.68           O  
ATOM      8  N   LEU A  52      -9.007 -38.947 -56.882  1.00 27.77           N  
ATOM      9  CA  LEU A  52      -7.556 -39.114 -56.906  1.00 22.99           C  
ATOM     10  C   LEU A  52      -6.950 -38.176 -55.869  1.00 23.17           C  
ATOM     11  O   LEU A  52      -7.432 -37.053 -55.692  1.00 23.49           O  
ATOM     12  CB  LEU A  52      -6.944 -38.832 -58.297  1.00 22.50           C  
ATOM     13  CG  LEU A  52      -5.393 -38.804 -58.211  1.00 27.26           C  
ATOM     14  CD1 LEU A  52      -4.700 -40.095 -58.601  1.00 17.76           C  
ATOM     15  CD2 LEU A  52      -4.665 -37.576 -58.835  1.00 23.55           C  
ATOM     16  N   LEU A  53      -5.910 -38.648 -55.177  1.00 22.78           N  
ATOM     17  CA  LEU A  53      -5.215 -37.945 -54.094  1.00 22.88           C  
ATOM     18  C   LEU A  53      -3.812 -37.546 -54.539  1.00 21.68           C  
ATOM     19  O   LEU A  53      -2.859 -38.331 -54.393  1.00 20.29           O  
ATOM     20  CB  LEU A  53      -5.136 -38.825 -52.841  1.00 19.49           C  
ATOM     21  CG  LEU A  53      -6.449 -39.453 -52.352  1.00 23.44           C  
ATOM     22  CD1 LEU A  53      -6.189 -40.483 -51.274  1.00 26.02           C  
ATOM     23  CD2 LEU A  53      -7.408 -38.392 -51.854  1.00 23.53           C  
ATOM     24  N   PRO A  54      -3.617 -36.338 -55.069  1.00 22.50           N  
ATOM     25  CA  PRO A  54      -2.278 -35.948 -55.529  1.00 19.78           C  
ATOM     26  C   PRO A  54      -1.354 -35.728 -54.342  1.00 18.85           C  
ATOM     27  O   PRO A  54      -1.779 -35.687 -53.183  1.00 20.39           O  
ATOM     28  CB  PRO A  54      -2.518 -34.648 -56.313  1.00 21.88           C  
ATOM     29  CG  PRO A  54      -3.796 -34.100 -55.761  1.00 24.52           C  
ATOM     30  CD  PRO A  54      -4.618 -35.265 -55.246  1.00 22.43           C  
ATOM     31  N   THR A  55      -0.064 -35.630 -54.633  1.00 18.76           N  
ATOM     32  CA  THR A  55       0.885 -35.261 -53.589  1.00 19.52           C  
ATOM     33  C   THR A  55       1.033 -33.741 -53.552  1.00 23.83           C  
ATOM     34  O   THR A  55       0.565 -33.029 -54.441  1.00 23.90           O  
ATOM     35  CB  THR A  55       2.247 -35.924 -53.803  1.00 21.56           C  
ATOM     36  CG2 THR A  55       2.087 -37.434 -54.070  1.00 22.17           C  
ATOM     37  OG1 THR A  55       2.907 -35.324 -54.927  1.00 31.23           O  
ATOM     38  N   THR A  56       1.649 -33.241 -52.479  1.00 20.39           N  
ATOM     39  CA  THR A  56       2.055 -31.843 -52.420  1.00 26.36           C  
ATOM     40  C   THR A  56       3.546 -31.665 -52.633  1.00 29.15           C  
ATOM     41  O   THR A  56       3.989 -30.541 -52.883  1.00 30.22           O  
ATOM     42  CB  THR A  56       1.675 -31.216 -51.076  1.00 19.31           C  
ATOM     43  CG2 THR A  56       0.206 -31.290 -50.865  1.00 17.54           C  
ATOM     44  OG1 THR A  56       2.333 -31.919 -50.016  1.00 25.91           O  
ATOM     45  N   SER A  57       4.322 -32.741 -52.543  1.00 25.14           N  
ATOM     46  CA  SER A  57       5.774 -32.659 -52.577  1.00 27.68           C  
ATOM     47  C   SER A  57       6.340 -32.855 -53.968  1.00 29.19           C  
ATOM     48  O   SER A  57       7.550 -32.706 -54.147  1.00 33.05           O  
ATOM     49  CB  SER A  57       6.375 -33.706 -51.636  1.00 29.75           C  
ATOM     50  OG  SER A  57       5.737 -34.956 -51.850  1.00 28.41           O  
ATOM     51  N   HIS A  58       5.504 -33.197 -54.946  1.00 29.11           N  
ATOM     52  CA  HIS A  58       5.911 -33.331 -56.345  1.00 33.61           C  
ATOM     53  C   HIS A  58       4.936 -32.589 -57.244  1.00 34.37           C  
ATOM     54  O   HIS A  58       4.465 -33.103 -58.262  1.00 37.16           O  
ATOM     55  CB  HIS A  58       6.011 -34.790 -56.774  1.00 30.23           C  
ATOM     56  CG  HIS A  58       6.845 -35.627 -55.859  1.00 30.71           C  
ATOM     57  CD2 HIS A  58       6.504 -36.429 -54.822  1.00 31.29           C  
ATOM     58  ND1 HIS A  58       8.219 -35.689 -55.955  1.00 36.00           N  
ATOM     59  CE1 HIS A  58       8.688 -36.491 -55.017  1.00 31.59           C  
ATOM     60  NE2 HIS A  58       7.667 -36.956 -54.319  1.00 33.96           N  
ATOM     61  N   SER A  59       4.600 -31.359 -56.858  1.00 34.58           N  
ATOM     62  CA  SER A  59       3.759 -30.503 -57.678  1.00 33.61           C  
ATOM     63  C   SER A  59       4.570 -29.469 -58.446  1.00 29.21           C  
ATOM     64  O   SER A  59       4.005 -28.487 -58.929  1.00 27.61           O  
ATOM     65  CB  SER A  59       2.680 -29.822 -56.825  1.00 30.31           C  
ATOM     66  OG  SER A  59       3.217 -29.186 -55.675  1.00 28.97           O  
ATOM     67  N   GLN A  60       5.878 -29.683 -58.593  1.00 31.80           N  
ATOM     68  CA  GLN A  60       6.707 -28.779 -59.389  1.00 31.10           C  
ATOM     69  C   GLN A  60       6.248 -28.685 -60.840  1.00 33.28           C  
ATOM     70  O   GLN A  60       6.663 -27.762 -61.549  1.00 34.35           O  
ATOM     71  CB  GLN A  60       8.176 -29.226 -59.333  1.00 32.26           C  
ATOM     72  CG  GLN A  60       8.828 -29.106 -57.950  1.00 39.23           C  
ATOM     73  CD  GLN A  60       8.702 -30.380 -57.108  1.00 39.60           C  
ATOM     74  NE2 GLN A  60       8.970 -30.263 -55.814  1.00 40.30           N  
ATOM     75  OE1 GLN A  60       8.368 -31.446 -57.620  1.00 35.86           O  
ATOM     76  N   ASP A  61       5.405 -29.608 -61.298  1.00 30.24           N  
ATOM     77  CA  ASP A  61       4.885 -29.605 -62.658  1.00 32.58           C  
ATOM     78  C   ASP A  61       3.550 -28.878 -62.791  1.00 31.77           C  
ATOM     79  O   ASP A  61       3.029 -28.777 -63.911  1.00 27.41           O  
ATOM     80  CB  ASP A  61       4.730 -31.049 -63.149  1.00 35.44           C  
ATOM     81  CG  ASP A  61       3.860 -31.895 -62.212  1.00 41.74           C  
ATOM     82  OD1 ASP A  61       3.846 -31.611 -60.983  1.00 37.69           O  
ATOM     83  OD2 ASP A  61       3.180 -32.828 -62.706  1.00 39.16           O1-
ATOM     84  N   ILE A  62       3.002 -28.372 -61.681  1.00 26.10           N  
ATOM     85  CA  ILE A  62       1.690 -27.730 -61.608  1.00 27.53           C  
ATOM     86  C   ILE A  62       1.860 -26.303 -61.073  1.00 26.79           C  
ATOM     87  O   ILE A  62       2.610 -26.081 -60.112  1.00 20.87           O  
ATOM     88  CB  ILE A  62       0.749 -28.560 -60.690  1.00 25.30           C  
ATOM     89  CG1 ILE A  62       0.330 -29.873 -61.372  1.00 33.28           C  
ATOM     90  CG2 ILE A  62      -0.480 -27.780 -60.257  1.00 32.44           C  
ATOM     91  CD1 ILE A  62       0.712 -31.130 -60.590  1.00 34.92           C  
ATOM     92  N   ASN A  63       1.146 -25.342 -61.673  1.00 23.78           N  
ATOM     93  CA  ASN A  63       1.069 -23.975 -61.151  1.00 24.47           C  
ATOM     94  C   ASN A  63       0.027 -23.950 -60.040  1.00 24.73           C  
ATOM     95  O   ASN A  63      -1.179 -24.017 -60.304  1.00 29.03           O  
ATOM     96  CB  ASN A  63       0.716 -22.977 -62.260  1.00 24.39           C  
ATOM     97  CG  ASN A  63       0.551 -21.531 -61.743  1.00 27.49           C  
ATOM     98  ND2 ASN A  63       0.319 -20.603 -62.663  1.00 31.92           N  
ATOM     99  OD1 ASN A  63       0.661 -21.254 -60.546  1.00 26.88           O  
ATOM    100  N   LEU A  64       0.477 -23.843 -58.792  1.00 23.34           N  
ATOM    101  CA  LEU A  64      -0.462 -23.974 -57.680  1.00 25.42           C  
ATOM    102  C   LEU A  64      -1.408 -22.787 -57.533  1.00 27.89           C  
ATOM    103  O   LEU A  64      -2.457 -22.937 -56.896  1.00 26.93           O  
ATOM    104  CB  LEU A  64       0.303 -24.194 -56.377  1.00 20.75           C  
ATOM    105  CG  LEU A  64       1.051 -25.538 -56.345  1.00 23.85           C  
ATOM    106  CD1 LEU A  64       2.008 -25.583 -55.161  1.00 24.33           C  
ATOM    107  CD2 LEU A  64       0.047 -26.711 -56.276  1.00 22.89           C  
ATOM    108  N   LYS A  65      -1.071 -21.616 -58.085  1.00 21.92           N  
ATOM    109  CA  LYS A  65      -1.991 -20.477 -58.025  1.00 28.18           C  
ATOM    110  C   LYS A  65      -3.062 -20.534 -59.106  1.00 25.87           C  
ATOM    111  O   LYS A  65      -4.061 -19.812 -59.028  1.00 31.94           O  
ATOM    112  CB  LYS A  65      -1.231 -19.160 -58.180  1.00 25.21           C  
ATOM    113  CG  LYS A  65      -0.410 -18.760 -56.997  1.00 28.23           C  
ATOM    114  CD  LYS A  65       0.117 -17.340 -57.159  1.00 23.31           C  
ATOM    115  CE  LYS A  65      -0.998 -16.357 -57.361  1.00 29.64           C  
ATOM    116  NZ  LYS A  65      -0.780 -15.211 -56.459  1.00 26.99           N1+
ATOM    117  N   LYS A  66      -2.856 -21.359 -60.116  1.00 28.20           N  
ATOM    118  CA  LYS A  66      -3.659 -21.341 -61.329  1.00 34.62           C  
ATOM    119  C   LYS A  66      -5.057 -21.915 -61.081  1.00 28.45           C  
ATOM    120  O   LYS A  66      -5.200 -23.010 -60.534  1.00 28.39           O  
ATOM    121  CB  LYS A  66      -2.906 -22.147 -62.387  1.00 31.74           C  
ATOM    122  CG  LYS A  66      -3.556 -22.266 -63.723  1.00 38.67           C  
ATOM    123  CD  LYS A  66      -3.646 -20.922 -64.393  1.00 40.53           C  
ATOM    124  CE  LYS A  66      -3.978 -21.106 -65.854  1.00 43.16           C  
ATOM    125  NZ  LYS A  66      -4.392 -19.823 -66.461  1.00 45.12           N1+
ATOM    126  N   GLN A  67      -6.088 -21.181 -61.491  1.00 26.78           N  
ATOM    127  CA  GLN A  67      -7.460 -21.663 -61.360  1.00 28.68           C  
ATOM    128  C   GLN A  67      -7.747 -22.726 -62.411  1.00 29.89           C  
ATOM    129  O   GLN A  67      -7.456 -22.526 -63.590  1.00 28.85           O  
ATOM    130  CB  GLN A  67      -8.452 -20.518 -61.526  1.00 28.80           C  
ATOM    131  CG  GLN A  67      -8.271 -19.402 -60.529  1.00 31.33           C  
ATOM    132  CD  GLN A  67      -9.087 -18.191 -60.913  1.00 30.78           C  
ATOM    133  NE2 GLN A  67      -8.519 -17.010 -60.717  1.00 32.21           N  
ATOM    134  OE1 GLN A  67     -10.208 -18.318 -61.410  1.00 31.02           O  
ATOM    135  N   ILE A  68      -8.349 -23.833 -61.997  1.00 26.54           N  
ATOM    136  CA  ILE A  68      -8.800 -24.871 -62.918  1.00 31.14           C  
ATOM    137  C   ILE A  68     -10.289 -24.666 -63.129  1.00 33.16           C  
ATOM    138  O   ILE A  68     -11.057 -24.599 -62.159  1.00 34.41           O  
ATOM    139  CB  ILE A  68      -8.502 -26.281 -62.385  1.00 33.00           C  
ATOM    140  CG1 ILE A  68      -7.009 -26.565 -62.488  1.00 35.29           C  
ATOM    141  CG2 ILE A  68      -9.275 -27.329 -63.187  1.00 32.79           C  
ATOM    142  CD1 ILE A  68      -6.321 -26.555 -61.180  1.00 31.70           C  
ATOM    143  N   THR A  69     -10.693 -24.527 -64.387  1.00 27.10           N  
ATOM    144  CA  THR A  69     -12.089 -24.306 -64.733  1.00 28.06           C  
ATOM    145  C   THR A  69     -12.669 -25.546 -65.404  1.00 33.37           C  
ATOM    146  O   THR A  69     -11.943 -26.412 -65.909  1.00 32.09           O  
ATOM    147  CB  THR A  69     -12.259 -23.095 -65.663  1.00 30.38           C  
ATOM    148  CG2 THR A  69     -11.600 -21.820 -65.080  1.00 27.13           C  
ATOM    149  OG1 THR A  69     -11.687 -23.396 -66.937  1.00 26.47           O  
ATOM    150  N   VAL A  70     -13.999 -25.620 -65.393  1.00 28.05           N  
ATOM    151  CA  VAL A  70     -14.741 -26.657 -66.094  1.00 35.78           C  
ATOM    152  C   VAL A  70     -15.752 -25.996 -67.022  1.00 39.22           C  
ATOM    153  O   VAL A  70     -16.204 -24.871 -66.790  1.00 37.42           O  
ATOM    154  CB  VAL A  70     -15.464 -27.614 -65.115  1.00 41.45           C  
ATOM    155  CG1 VAL A  70     -14.466 -28.265 -64.179  1.00 40.23           C  
ATOM    156  CG2 VAL A  70     -16.533 -26.862 -64.327  1.00 34.59           C  
ATOM    157  N   ASN A  71     -16.096 -26.697 -68.093  1.00 41.99           N  
ATOM    158  CA  ASN A  71     -17.338 -26.402 -68.784  1.00 46.74           C  
ATOM    159  C   ASN A  71     -18.429 -27.265 -68.155  1.00 47.96           C  
ATOM    160  O   ASN A  71     -18.148 -28.317 -67.574  1.00 56.98           O  
ATOM    161  CB  ASN A  71     -17.215 -26.659 -70.286  1.00 40.97           C  
ATOM    162  CG  ASN A  71     -16.460 -27.939 -70.604  1.00 48.36           C  
ATOM    163  ND2 ASN A  71     -15.479 -27.851 -71.507  1.00 43.12           N  
ATOM    164  OD1 ASN A  71     -16.762 -29.002 -70.049  1.00 49.60           O  
ATOM    165  N   LYS A  72     -19.670 -26.802 -68.246  1.00 50.66           N  
ATOM    166  CA  LYS A  72     -20.785 -27.481 -67.582  1.00 56.34           C  
ATOM    167  C   LYS A  72     -20.483 -27.784 -66.107  1.00 50.18           C  
ATOM    168  O   LYS A  72     -20.813 -27.001 -65.215  1.00 50.76           O  
ATOM    169  CB  LYS A  72     -21.139 -28.773 -68.324  1.00 53.09           C  
ATOM    170  N   LEU A  77     -13.941 -31.851 -59.760  1.00 34.77           N  
ATOM    171  CA  LEU A  77     -14.669 -33.051 -60.159  1.00 39.49           C  
ATOM    172  C   LEU A  77     -14.039 -34.300 -59.503  1.00 40.66           C  
ATOM    173  O   LEU A  77     -14.568 -34.788 -58.498  1.00 44.16           O  
ATOM    174  CB  LEU A  77     -14.712 -33.164 -61.685  1.00 42.05           C  
ATOM    175  CG  LEU A  77     -15.882 -33.915 -62.330  1.00 44.26           C  
ATOM    176  CD1 LEU A  77     -17.153 -33.860 -61.476  1.00 50.37           C  
ATOM    177  CD2 LEU A  77     -16.146 -33.347 -63.706  1.00 43.49           C  
ATOM    178  N   HIS A  78     -12.910 -34.799 -60.016  1.00 32.90           N  
ATOM    179  CA  HIS A  78     -12.314 -36.028 -59.476  1.00 38.31           C  
ATOM    180  C   HIS A  78     -11.102 -35.791 -58.573  1.00 36.88           C  
ATOM    181  O   HIS A  78     -10.971 -36.421 -57.518  1.00 36.70           O  
ATOM    182  CB  HIS A  78     -11.909 -36.954 -60.631  1.00 45.23           C  
ATOM    183  CG  HIS A  78     -13.065 -37.463 -61.432  1.00 49.77           C  
ATOM    184  CD2 HIS A  78     -13.322 -37.405 -62.761  1.00 45.78           C  
ATOM    185  ND1 HIS A  78     -14.140 -38.112 -60.858  1.00 49.92           N  
ATOM    186  CE1 HIS A  78     -15.005 -38.439 -61.800  1.00 50.32           C  
ATOM    187  NE2 HIS A  78     -14.533 -38.022 -62.964  1.00 54.10           N  
ATOM    188  N   ASN A  79     -10.194 -34.920 -58.995  1.00 27.93           N  
ATOM    189  CA  ASN A  79      -8.937 -34.659 -58.305  1.00 21.48           C  
ATOM    190  C   ASN A  79      -9.222 -33.882 -57.004  1.00 22.15           C  
ATOM    191  O   ASN A  79      -9.915 -32.860 -57.029  1.00 23.32           O  
ATOM    192  CB  ASN A  79      -8.062 -33.877 -59.306  1.00 27.03           C  
ATOM    193  CG  ASN A  79      -6.748 -33.409 -58.747  1.00 28.49           C  
ATOM    194  ND2 ASN A  79      -5.652 -33.801 -59.384  1.00 31.18           N  
ATOM    195  OD1 ASN A  79      -6.726 -32.590 -57.845  1.00 32.52           O  
ATOM    196  N   LEU A  80      -8.707 -34.356 -55.854  1.00 18.63           N  
ATOM    197  CA  LEU A  80      -9.018 -33.684 -54.581  1.00 17.29           C  
ATOM    198  C   LEU A  80      -8.499 -32.242 -54.533  1.00 16.88           C  
ATOM    199  O   LEU A  80      -9.143 -31.371 -53.930  1.00 18.49           O  
ATOM    200  CB  LEU A  80      -8.456 -34.480 -53.397  1.00 19.01           C  
ATOM    201  CG  LEU A  80      -8.721 -33.914 -51.992  1.00 17.41           C  
ATOM    202  CD1 LEU A  80     -10.212 -33.727 -51.735  1.00 23.76           C  
ATOM    203  CD2 LEU A  80      -8.076 -34.782 -50.888  1.00 15.88           C  
ATOM    204  N   ARG A  81      -7.359 -31.952 -55.156  1.00 19.69           N  
ATOM    205  CA  ARG A  81      -6.918 -30.554 -55.241  1.00 18.50           C  
ATOM    206  C   ARG A  81      -7.968 -29.682 -55.920  1.00 23.60           C  
ATOM    207  O   ARG A  81      -8.351 -28.627 -55.398  1.00 19.70           O  
ATOM    208  CB  ARG A  81      -5.606 -30.449 -56.001  1.00 18.84           C  
ATOM    209  CG  ARG A  81      -5.111 -29.001 -56.116  1.00 23.46           C  
ATOM    210  CD  ARG A  81      -3.737 -28.935 -56.713  1.00 21.33           C  
ATOM    211  NE  ARG A  81      -2.705 -29.358 -55.766  1.00 21.23           N  
ATOM    212  CZ  ARG A  81      -1.862 -30.356 -55.992  1.00 25.02           C  
ATOM    213  NH1 ARG A  81      -1.963 -31.118 -57.074  1.00 24.01           N1+
ATOM    214  NH2 ARG A  81      -0.882 -30.587 -55.124  1.00 20.47           N  
ATOM    215  N   ASP A  82      -8.451 -30.114 -57.092  1.00 24.54           N  
ATOM    216  CA  ASP A  82      -9.450 -29.335 -57.813  1.00 22.62           C  
ATOM    217  C   ASP A  82     -10.773 -29.286 -57.067  1.00 22.47           C  
ATOM    218  O   ASP A  82     -11.471 -28.259 -57.126  1.00 21.69           O  
ATOM    219  CB  ASP A  82      -9.646 -29.902 -59.222  1.00 24.99           C  
ATOM    220  CG  ASP A  82      -8.402 -29.763 -60.074  1.00 32.63           C  
ATOM    221  OD1 ASP A  82      -8.274 -30.497 -61.076  1.00 41.40           O  
ATOM    222  OD2 ASP A  82      -7.523 -28.947 -59.718  1.00 34.58           O1-
ATOM    223  N   GLN A  83     -11.129 -30.362 -56.350  1.00 20.53           N  
ATOM    224  CA  GLN A  83     -12.401 -30.389 -55.628  1.00 17.98           C  
ATOM    225  C   GLN A  83     -12.407 -29.383 -54.487  1.00 19.65           C  
ATOM    226  O   GLN A  83     -13.413 -28.699 -54.254  1.00 17.70           O  
ATOM    227  CB  GLN A  83     -12.681 -31.793 -55.086  1.00 23.73           C  
ATOM    228  CG  GLN A  83     -12.990 -32.841 -56.161  1.00 26.31           C  
ATOM    229  CD  GLN A  83     -13.043 -34.259 -55.597  1.00 32.46           C  
ATOM    230  NE2 GLN A  83     -13.851 -35.109 -56.219  1.00 35.83           N  
ATOM    231  OE1 GLN A  83     -12.384 -34.576 -54.611  1.00 31.14           O  
ATOM    232  N   LEU A  84     -11.293 -29.284 -53.755  1.00 19.60           N  
ATOM    233  CA  LEU A  84     -11.180 -28.283 -52.695  1.00 17.14           C  
ATOM    234  C   LEU A  84     -11.255 -26.863 -53.258  1.00 18.15           C  
ATOM    235  O   LEU A  84     -11.931 -26.000 -52.691  1.00 21.80           O  
ATOM    236  CB  LEU A  84      -9.872 -28.516 -51.924  1.00 15.91           C  
ATOM    237  CG  LEU A  84      -9.941 -29.773 -51.030  1.00 17.06           C  
ATOM    238  CD1 LEU A  84      -8.576 -30.128 -50.473  1.00 16.91           C  
ATOM    239  CD2 LEU A  84     -10.946 -29.574 -49.905  1.00 17.03           C  
ATOM    240  N   SER A  85     -10.571 -26.605 -54.379  1.00 21.36           N  
ATOM    241  CA  SER A  85     -10.599 -25.276 -54.999  1.00 21.45           C  
ATOM    242  C   SER A  85     -12.001 -24.881 -55.414  1.00 20.22           C  
ATOM    243  O   SER A  85     -12.415 -23.728 -55.231  1.00 16.37           O  
ATOM    244  CB  SER A  85      -9.698 -25.257 -56.233  1.00 20.52           C  
ATOM    245  OG  SER A  85      -8.364 -25.483 -55.866  1.00 25.15           O  
ATOM    246  N   PHE A  86     -12.738 -25.817 -56.006  1.00 21.31           N  
ATOM    247  CA  PHE A  86     -14.095 -25.529 -56.448  1.00 17.78           C  
ATOM    248  C   PHE A  86     -15.016 -25.217 -55.274  1.00 25.48           C  
ATOM    249  O   PHE A  86     -15.806 -24.266 -55.332  1.00 23.78           O  
ATOM    250  CB  PHE A  86     -14.626 -26.715 -57.268  1.00 27.40           C  
ATOM    251  CG  PHE A  86     -15.821 -26.387 -58.098  1.00 30.62           C  
ATOM    252  CD1 PHE A  86     -17.107 -26.499 -57.566  1.00 35.84           C  
ATOM    253  CD2 PHE A  86     -15.673 -25.934 -59.404  1.00 34.06           C  
ATOM    254  CE1 PHE A  86     -18.236 -26.175 -58.342  1.00 36.08           C  
ATOM    255  CE2 PHE A  86     -16.783 -25.607 -60.181  1.00 35.41           C  
ATOM    256  CZ  PHE A  86     -18.067 -25.728 -59.650  1.00 37.11           C  
ATOM    257  N   ALA A  87     -14.928 -25.992 -54.189  1.00 21.19           N  
ATOM    258  CA  ALA A  87     -15.883 -25.812 -53.098  1.00 22.92           C  
ATOM    259  C   ALA A  87     -15.536 -24.637 -52.195  1.00 19.94           C  
ATOM    260  O   ALA A  87     -16.435 -24.056 -51.578  1.00 19.06           O  
ATOM    261  CB  ALA A  87     -15.990 -27.085 -52.259  1.00 22.79           C  
ATOM    262  N   PHE A  88     -14.256 -24.268 -52.102  1.00 19.83           N  
ATOM    263  CA  PHE A  88     -13.797 -23.161 -51.255  1.00 18.49           C  
ATOM    264  C   PHE A  88     -12.916 -22.252 -52.092  1.00 20.64           C  
ATOM    265  O   PHE A  88     -11.685 -22.330 -52.009  1.00 20.44           O  
ATOM    266  CB  PHE A  88     -13.041 -23.682 -50.029  1.00 20.49           C  
ATOM    267  CG  PHE A  88     -13.763 -24.792 -49.320  1.00 21.08           C  
ATOM    268  CD1 PHE A  88     -14.713 -24.509 -48.358  1.00 17.69           C  
ATOM    269  CD2 PHE A  88     -13.533 -26.120 -49.666  1.00 22.17           C  
ATOM    270  CE1 PHE A  88     -15.391 -25.525 -47.714  1.00 21.78           C  
ATOM    271  CE2 PHE A  88     -14.216 -27.140 -49.031  1.00 27.64           C  
ATOM    272  CZ  PHE A  88     -15.151 -26.841 -48.051  1.00 20.24           C  
ATOM    273  N   PRO A  89     -13.515 -21.404 -52.940  1.00 16.84           N  
ATOM    274  CA  PRO A  89     -12.715 -20.542 -53.821  1.00 23.30           C  
ATOM    275  C   PRO A  89     -11.944 -19.468 -53.060  1.00 17.39           C  
ATOM    276  O   PRO A  89     -12.372 -18.961 -52.022  1.00 23.16           O  
ATOM    277  CB  PRO A  89     -13.764 -19.909 -54.762  1.00 21.77           C  
ATOM    278  CG  PRO A  89     -15.090 -20.139 -54.113  1.00 23.82           C  
ATOM    279  CD  PRO A  89     -14.943 -21.419 -53.321  1.00 23.05           C  
ATOM    280  N   TYR A  90     -10.780 -19.127 -53.596  1.00 18.33           N  
ATOM    281  CA  TYR A  90      -9.936 -18.094 -53.013  1.00 18.18           C  
ATOM    282  C   TYR A  90     -10.271 -16.748 -53.655  1.00 20.82           C  
ATOM    283  O   TYR A  90     -10.282 -16.622 -54.885  1.00 20.11           O  
ATOM    284  CB  TYR A  90      -8.464 -18.449 -53.233  1.00 20.53           C  
ATOM    285  CG  TYR A  90      -7.486 -17.455 -52.646  1.00 19.51           C  
ATOM    286  CD1 TYR A  90      -7.573 -17.069 -51.319  1.00 17.63           C  
ATOM    287  CD2 TYR A  90      -6.471 -16.907 -53.423  1.00 25.96           C  
ATOM    288  CE1 TYR A  90      -6.675 -16.156 -50.777  1.00 20.28           C  
ATOM    289  CE2 TYR A  90      -5.570 -16.005 -52.893  1.00 18.22           C  
ATOM    290  CZ  TYR A  90      -5.669 -15.642 -51.566  1.00 19.47           C  
ATOM    291  OH  TYR A  90      -4.772 -14.737 -51.026  1.00 17.70           O  
ATOM    292  N   ASP A  91     -10.552 -15.754 -52.828  1.00 19.74           N  
ATOM    293  CA  ASP A  91     -10.813 -14.393 -53.294  1.00 21.79           C  
ATOM    294  C   ASP A  91      -9.723 -13.468 -52.769  1.00 17.90           C  
ATOM    295  O   ASP A  91      -9.837 -12.936 -51.665  1.00 17.51           O  
ATOM    296  CB  ASP A  91     -12.193 -13.929 -52.848  1.00 24.12           C  
ATOM    297  CG  ASP A  91     -12.570 -12.586 -53.429  1.00 26.28           C  
ATOM    298  OD1 ASP A  91     -11.684 -11.884 -53.985  1.00 23.18           O  
ATOM    299  OD2 ASP A  91     -13.751 -12.237 -53.324  1.00 22.52           O1-
ATOM    300  N   SER A  92      -8.680 -13.231 -53.571  1.00 17.12           N  
ATOM    301  CA  SER A  92      -7.607 -12.350 -53.108  1.00 20.62           C  
ATOM    302  C   SER A  92      -8.051 -10.900 -52.928  1.00 21.95           C  
ATOM    303  O   SER A  92      -7.363 -10.144 -52.234  1.00 18.69           O  
ATOM    304  CB  SER A  92      -6.422 -12.407 -54.075  1.00 25.42           C  
ATOM    305  OG  SER A  92      -6.805 -11.941 -55.350  1.00 28.04           O  
ATOM    306  N   GLN A  93      -9.188 -10.489 -53.506  1.00 20.23           N  
ATOM    307  CA  GLN A  93      -9.621  -9.099 -53.390  1.00 22.59           C  
ATOM    308  C   GLN A  93     -10.428  -8.802 -52.123  1.00 23.60           C  
ATOM    309  O   GLN A  93     -10.441  -7.648 -51.668  1.00 27.01           O  
ATOM    310  CB  GLN A  93     -10.423  -8.701 -54.634  1.00 23.57           C  
ATOM    311  CG  GLN A  93      -9.723  -9.098 -55.947  1.00 31.54           C  
ATOM    312  CD  GLN A  93      -8.436  -8.311 -56.203  1.00 34.16           C  
ATOM    313  NE2 GLN A  93      -7.279  -8.903 -55.873  1.00 31.73           N  
ATOM    314  OE1 GLN A  93      -8.487  -7.181 -56.675  1.00 41.75           O  
ATOM    315  N   ALA A  94     -11.062  -9.814 -51.510  1.00 19.48           N  
ATOM    316  CA  ALA A  94     -11.875  -9.636 -50.325  1.00 19.79           C  
ATOM    317  C   ALA A  94     -10.995  -9.601 -49.075  1.00 19.32           C  
ATOM    318  O   ALA A  94      -9.914 -10.204 -49.045  1.00 19.18           O  
ATOM    319  CB  ALA A  94     -12.912 -10.757 -50.207  1.00 21.57           C  
ATOM    320  N   PRO A  95     -11.423  -8.877 -48.043  1.00 17.87           N  
ATOM    321  CA  PRO A  95     -10.627  -8.802 -46.808  1.00 16.11           C  
ATOM    322  C   PRO A  95     -10.724 -10.098 -46.013  1.00 19.78           C  
ATOM    323  O   PRO A  95     -11.612 -10.930 -46.232  1.00 17.29           O  
ATOM    324  CB  PRO A  95     -11.242  -7.623 -46.039  1.00 22.39           C  
ATOM    325  CG  PRO A  95     -12.608  -7.418 -46.645  1.00 26.22           C  
ATOM    326  CD  PRO A  95     -12.556  -7.931 -48.062  1.00 22.15           C  
ATOM    327  N   ILE A  96      -9.746 -10.282 -45.128  1.00 16.92           N  
ATOM    328  CA  ILE A  96      -9.784 -11.361 -44.125  1.00 15.94           C  
ATOM    329  C   ILE A  96     -11.053 -11.221 -43.297  1.00 17.95           C  
ATOM    330  O   ILE A  96     -11.346 -10.119 -42.789  1.00 14.69           O  
ATOM    331  CB  ILE A  96      -8.543 -11.292 -43.215  1.00 17.97           C  
ATOM    332  CG1 ILE A  96      -7.252 -11.359 -44.012  1.00 13.67           C  
ATOM    333  CG2 ILE A  96      -8.563 -12.384 -42.128  1.00 17.19           C  
ATOM    334  CD1 ILE A  96      -6.036 -10.991 -43.122  1.00 12.55           C  
ATOM    335  N   PRO A  97     -11.828 -12.282 -43.115  1.00 14.83           N  
ATOM    336  CA  PRO A  97     -13.000 -12.188 -42.240  1.00 15.04           C  
ATOM    337  C   PRO A  97     -12.600 -11.834 -40.818  1.00 17.54           C  
ATOM    338  O   PRO A  97     -11.597 -12.334 -40.288  1.00 14.65           O  
ATOM    339  CB  PRO A  97     -13.616 -13.596 -42.315  1.00 19.21           C  
ATOM    340  CG  PRO A  97     -13.115 -14.163 -43.631  1.00 19.71           C  
ATOM    341  CD  PRO A  97     -11.753 -13.555 -43.852  1.00 14.94           C  
ATOM    342  N   GLN A  98     -13.405 -10.965 -40.188  1.00 16.26           N  
ATOM    343  CA  GLN A  98     -13.124 -10.492 -38.822  1.00 23.01           C  
ATOM    344  C   GLN A  98     -13.758 -11.466 -37.840  1.00 20.93           C  
ATOM    345  O   GLN A  98     -14.799 -11.212 -37.241  1.00 24.50           O  
ATOM    346  CB  GLN A  98     -13.637  -9.073 -38.611  1.00 20.56           C  
ATOM    347  CG  GLN A  98     -12.808  -8.012 -39.316  1.00 26.46           C  
ATOM    348  CD  GLN A  98     -13.395  -6.621 -39.137  1.00 32.91           C  
ATOM    349  NE2 GLN A  98     -13.260  -5.787 -40.155  1.00 34.37           N  
ATOM    350  OE1 GLN A  98     -13.952  -6.303 -38.085  1.00 38.47           O  
ATOM    351  N   ARG A  99     -13.109 -12.617 -37.691  1.00 21.63           N  
ATOM    352  CA  ARG A  99     -13.693 -13.731 -36.965  1.00 21.39           C  
ATOM    353  C   ARG A  99     -12.571 -14.511 -36.310  1.00 19.70           C  
ATOM    354  O   ARG A  99     -11.497 -14.659 -36.898  1.00 19.48           O  
ATOM    355  CB  ARG A  99     -14.492 -14.623 -37.917  1.00 22.61           C  
ATOM    356  CG  ARG A  99     -14.978 -15.914 -37.310  1.00 29.10           C  
ATOM    357  CD  ARG A  99     -16.207 -16.390 -38.043  1.00 33.77           C  
ATOM    358  NE  ARG A  99     -17.174 -16.975 -37.123  1.00 39.09           N  
ATOM    359  CZ  ARG A  99     -18.341 -17.475 -37.504  1.00 36.47           C  
ATOM    360  NH1 ARG A  99     -18.739 -17.410 -38.768  1.00 43.18           N1+
ATOM    361  NH2 ARG A  99     -19.118 -18.072 -36.602  1.00 31.02           N  
ATOM    362  N   VAL A 100     -12.827 -15.002 -35.095  1.00 20.66           N  
ATOM    363  CA  VAL A 100     -11.853 -15.739 -34.295  1.00 18.97           C  
ATOM    364  C   VAL A 100     -12.411 -17.133 -34.027  1.00 18.99           C  
ATOM    365  O   VAL A 100     -13.570 -17.275 -33.621  1.00 19.30           O  
ATOM    366  CB  VAL A 100     -11.535 -15.019 -32.973  1.00 18.20           C  
ATOM    367  CG1 VAL A 100     -10.716 -15.938 -32.012  1.00 13.61           C  
ATOM    368  CG2 VAL A 100     -10.804 -13.688 -33.250  1.00 17.68           C  
ATOM    369  N   TRP A 101     -11.585 -18.153 -34.237  1.00 15.44           N  
ATOM    370  CA  TRP A 101     -11.974 -19.539 -33.994  1.00 19.65           C  
ATOM    371  C   TRP A 101     -11.142 -20.106 -32.851  1.00 19.48           C  
ATOM    372  O   TRP A 101      -9.919 -19.958 -32.842  1.00 15.89           O  
ATOM    373  CB  TRP A 101     -11.782 -20.408 -35.244  1.00 14.74           C  
ATOM    374  CG  TRP A 101     -12.597 -20.000 -36.425  1.00 17.55           C  
ATOM    375  CD1 TRP A 101     -12.176 -19.259 -37.498  1.00 20.11           C  
ATOM    376  CD2 TRP A 101     -13.981 -20.297 -36.658  1.00 18.65           C  
ATOM    377  CE2 TRP A 101     -14.334 -19.711 -37.901  1.00 20.06           C  
ATOM    378  CE3 TRP A 101     -14.959 -20.999 -35.935  1.00 20.64           C  
ATOM    379  NE1 TRP A 101     -13.219 -19.084 -38.394  1.00 21.23           N  
ATOM    380  CZ2 TRP A 101     -15.625 -19.805 -38.439  1.00 20.52           C  
ATOM    381  CZ3 TRP A 101     -16.241 -21.097 -36.471  1.00 22.91           C  
ATOM    382  CH2 TRP A 101     -16.560 -20.497 -37.713  1.00 25.91           C  
ATOM    383  N   GLN A 102     -11.806 -20.764 -31.895  1.00 16.58           N  
ATOM    384  CA  GLN A 102     -11.112 -21.563 -30.898  1.00 18.77           C  
ATOM    385  C   GLN A 102     -11.867 -22.874 -30.709  1.00 21.21           C  
ATOM    386  O   GLN A 102     -13.055 -22.985 -31.024  1.00 20.26           O  
ATOM    387  CB  GLN A 102     -10.997 -20.819 -29.552  1.00 18.92           C  
ATOM    388  CG  GLN A 102     -10.161 -19.535 -29.588  1.00 18.00           C  
ATOM    389  CD  GLN A 102      -9.732 -19.110 -28.181  1.00 17.77           C  
ATOM    390  NE2 GLN A 102      -8.438 -19.065 -27.946  1.00 16.77           N  
ATOM    391  OE1 GLN A 102     -10.565 -18.845 -27.329  1.00 17.99           O  
ATOM    392  N   THR A 103     -11.184 -23.863 -30.157  1.00 19.06           N  
ATOM    393  CA  THR A 103     -11.854 -25.114 -29.840  1.00 26.98           C  
ATOM    394  C   THR A 103     -11.354 -25.658 -28.510  1.00 26.63           C  
ATOM    395  O   THR A 103     -10.209 -25.425 -28.111  1.00 24.42           O  
ATOM    396  CB  THR A 103     -11.651 -26.172 -30.935  1.00 21.46           C  
ATOM    397  CG2 THR A 103     -10.243 -26.717 -30.882  1.00 24.52           C  
ATOM    398  OG1 THR A 103     -12.560 -27.253 -30.710  1.00 35.08           O  
ATOM    399  N   TRP A 104     -12.244 -26.352 -27.807  1.00 27.86           N  
ATOM    400  CA  TRP A 104     -11.844 -27.119 -26.634  1.00 33.60           C  
ATOM    401  C   TRP A 104     -12.845 -28.249 -26.429  1.00 33.71           C  
ATOM    402  O   TRP A 104     -13.911 -28.278 -27.051  1.00 28.43           O  
ATOM    403  CB  TRP A 104     -11.747 -26.237 -25.386  1.00 31.50           C  
ATOM    404  CG  TRP A 104     -11.028 -26.937 -24.283  1.00 32.43           C  
ATOM    405  CD1 TRP A 104     -11.552 -27.360 -23.092  1.00 36.11           C  
ATOM    406  CD2 TRP A 104      -9.650 -27.340 -24.288  1.00 35.00           C  
ATOM    407  CE2 TRP A 104      -9.400 -27.989 -23.057  1.00 35.36           C  
ATOM    408  CE3 TRP A 104      -8.603 -27.206 -25.208  1.00 33.48           C  
ATOM    409  NE1 TRP A 104     -10.574 -27.988 -22.344  1.00 37.33           N  
ATOM    410  CZ2 TRP A 104      -8.145 -28.499 -22.725  1.00 35.79           C  
ATOM    411  CZ3 TRP A 104      -7.361 -27.717 -24.881  1.00 38.90           C  
ATOM    412  CH2 TRP A 104      -7.139 -28.358 -23.646  1.00 41.17           C  
ATOM    413  N   LYS A 105     -12.485 -29.185 -25.534  1.00 36.05           N  
ATOM    414  CA  LYS A 105     -13.395 -30.272 -25.182  1.00 34.65           C  
ATOM    415  C   LYS A 105     -14.750 -29.735 -24.728  1.00 40.70           C  
ATOM    416  O   LYS A 105     -15.799 -30.259 -25.125  1.00 41.89           O  
ATOM    417  CB  LYS A 105     -12.779 -31.156 -24.089  1.00 38.05           C  
ATOM    418  N   VAL A 106     -14.750 -28.675 -23.917  1.00 35.64           N  
ATOM    419  CA  VAL A 106     -15.979 -28.104 -23.382  1.00 42.27           C  
ATOM    420  C   VAL A 106     -16.020 -26.608 -23.673  1.00 42.34           C  
ATOM    421  O   VAL A 106     -15.008 -25.985 -24.002  1.00 42.64           O  
ATOM    422  CB  VAL A 106     -16.109 -28.355 -21.860  1.00 47.60           C  
ATOM    423  CG1 VAL A 106     -16.318 -29.848 -21.575  1.00 44.73           C  
ATOM    424  CG2 VAL A 106     -14.893 -27.817 -21.120  1.00 41.88           C  
ATOM    425  N   GLY A 107     -17.216 -26.033 -23.538  1.00 44.64           N  
ATOM    426  CA  GLY A 107     -17.371 -24.596 -23.621  1.00 44.92           C  
ATOM    427  C   GLY A 107     -16.782 -23.884 -22.411  1.00 49.45           C  
ATOM    428  O   GLY A 107     -16.379 -24.491 -21.416  1.00 47.98           O  
ATOM    429  N   ALA A 108     -16.745 -22.553 -22.505  1.00 47.35           N  
ATOM    430  CA  ALA A 108     -16.022 -21.761 -21.511  1.00 50.28           C  
ATOM    431  C   ALA A 108     -16.755 -21.733 -20.175  1.00 58.07           C  
ATOM    432  O   ALA A 108     -16.117 -21.724 -19.114  1.00 55.53           O  
ATOM    433  CB  ALA A 108     -15.791 -20.340 -22.027  1.00 44.11           C  
ATOM    434  N   ASP A 109     -18.088 -21.717 -20.202  1.00 61.30           N  
ATOM    435  CA  ASP A 109     -18.896 -21.743 -18.991  1.00 59.65           C  
ATOM    436  C   ASP A 109     -19.157 -23.160 -18.493  1.00 60.60           C  
ATOM    437  O   ASP A 109     -20.024 -23.355 -17.634  1.00 65.80           O  
ATOM    438  CB  ASP A 109     -20.221 -21.011 -19.224  1.00 58.09           C  
ATOM    439  CG  ASP A 109     -20.943 -21.495 -20.465  1.00 65.08           C  
ATOM    440  OD1 ASP A 109     -20.518 -22.527 -21.039  1.00 62.98           O  
ATOM    441  OD2 ASP A 109     -21.934 -20.843 -20.867  1.00 60.70           O1-
ATOM    442  N   ASP A 110     -18.442 -24.150 -19.021  1.00 59.85           N  
ATOM    443  CA  ASP A 110     -18.540 -25.511 -18.520  1.00 58.42           C  
ATOM    444  C   ASP A 110     -17.736 -25.647 -17.233  1.00 55.97           C  
ATOM    445  O   ASP A 110     -16.696 -25.003 -17.054  1.00 53.02           O  
ATOM    446  CB  ASP A 110     -18.037 -26.506 -19.568  1.00 54.63           C  
ATOM    447  CG  ASP A 110     -18.514 -27.937 -19.316  1.00 55.88           C  
ATOM    448  OD1 ASP A 110     -18.030 -28.567 -18.348  1.00 53.65           O  
ATOM    449  OD2 ASP A 110     -19.348 -28.443 -20.104  1.00 53.62           O1-
ATOM    450  N   LYS A 111     -18.239 -26.495 -16.326  1.00 58.69           N  
ATOM    451  CA  LYS A 111     -17.591 -26.681 -15.029  1.00 55.71           C  
ATOM    452  C   LYS A 111     -16.212 -27.314 -15.169  1.00 54.31           C  
ATOM    453  O   LYS A 111     -15.345 -27.107 -14.311  1.00 55.83           O  
ATOM    454  CB  LYS A 111     -18.475 -27.536 -14.118  1.00 53.78           C  
ATOM    455  N   ASN A 112     -15.989 -28.084 -16.230  1.00 49.93           N  
ATOM    456  CA  ASN A 112     -14.698 -28.717 -16.459  1.00 49.74           C  
ATOM    457  C   ASN A 112     -13.761 -27.874 -17.316  1.00 47.68           C  
ATOM    458  O   ASN A 112     -12.617 -28.288 -17.542  1.00 49.12           O  
ATOM    459  CB  ASN A 112     -14.893 -30.096 -17.105  1.00 54.80           C  
ATOM    460  CG  ASN A 112     -14.341 -31.230 -16.246  1.00 62.26           C  
ATOM    461  ND2 ASN A 112     -14.191 -32.412 -16.845  1.00 61.12           N  
ATOM    462  OD1 ASN A 112     -14.055 -31.044 -15.058  1.00 59.03           O  
ATOM    463  N   PHE A 113     -14.204 -26.715 -17.800  1.00 46.17           N  
ATOM    464  CA  PHE A 113     -13.304 -25.855 -18.557  1.00 47.15           C  
ATOM    465  C   PHE A 113     -12.100 -25.500 -17.691  1.00 45.80           C  
ATOM    466  O   PHE A 113     -12.282 -25.012 -16.561  1.00 38.56           O  
ATOM    467  CB  PHE A 113     -14.005 -24.580 -19.033  1.00 41.30           C  
ATOM    468  CG  PHE A 113     -13.191 -23.800 -20.026  1.00 45.72           C  
ATOM    469  CD1 PHE A 113     -13.217 -24.131 -21.377  1.00 42.07           C  
ATOM    470  CD2 PHE A 113     -12.370 -22.759 -19.608  1.00 41.38           C  
ATOM    471  CE1 PHE A 113     -12.456 -23.425 -22.299  1.00 39.78           C  
ATOM    472  CE2 PHE A 113     -11.602 -22.043 -20.522  1.00 44.46           C  
ATOM    473  CZ  PHE A 113     -11.646 -22.376 -21.873  1.00 38.07           C  
ATOM    474  N   PRO A 114     -10.871 -25.735 -18.165  1.00 40.37           N  
ATOM    475  CA  PRO A 114      -9.701 -25.537 -17.302  1.00 41.29           C  
ATOM    476  C   PRO A 114      -9.629 -24.103 -16.793  1.00 43.58           C  
ATOM    477  O   PRO A 114      -9.863 -23.146 -17.537  1.00 35.47           O  
ATOM    478  CB  PRO A 114      -8.518 -25.879 -18.215  1.00 44.07           C  
ATOM    479  CG  PRO A 114      -9.122 -26.643 -19.381  1.00 40.17           C  
ATOM    480  CD  PRO A 114     -10.495 -26.076 -19.544  1.00 43.22           C  
ATOM    481  N   SER A 115      -9.338 -23.959 -15.494  1.00 38.21           N  
ATOM    482  CA  SER A 115      -9.358 -22.629 -14.904  1.00 36.06           C  
ATOM    483  C   SER A 115      -8.171 -21.803 -15.389  1.00 31.91           C  
ATOM    484  O   SER A 115      -8.304 -20.595 -15.580  1.00 36.63           O  
ATOM    485  CB  SER A 115      -9.385 -22.728 -13.371  1.00 39.76           C  
ATOM    486  OG  SER A 115      -9.791 -21.499 -12.772  1.00 49.96           O  
ATOM    487  N   SER A 116      -7.029 -22.445 -15.645  1.00 33.66           N  
ATOM    488  CA  SER A 116      -5.827 -21.767 -16.132  1.00 34.57           C  
ATOM    489  C   SER A 116      -5.979 -21.189 -17.534  1.00 36.42           C  
ATOM    490  O   SER A 116      -5.076 -20.477 -17.983  1.00 36.26           O  
ATOM    491  CB  SER A 116      -4.641 -22.737 -16.124  1.00 40.41           C  
ATOM    492  N   PHE A 117      -7.073 -21.492 -18.241  1.00 39.76           N  
ATOM    493  CA  PHE A 117      -7.325 -20.951 -19.573  1.00 37.22           C  
ATOM    494  C   PHE A 117      -8.382 -19.858 -19.577  1.00 32.18           C  
ATOM    495  O   PHE A 117      -8.537 -19.181 -20.594  1.00 27.68           O  
ATOM    496  CB  PHE A 117      -7.765 -22.065 -20.546  1.00 32.71           C  
ATOM    497  CG  PHE A 117      -6.639 -22.979 -21.002  1.00 32.69           C  
ATOM    498  CD1 PHE A 117      -5.315 -22.652 -20.760  1.00 34.48           C  
ATOM    499  CD2 PHE A 117      -6.916 -24.184 -21.645  1.00 37.24           C  
ATOM    500  CE1 PHE A 117      -4.275 -23.501 -21.163  1.00 33.30           C  
ATOM    501  CE2 PHE A 117      -5.882 -25.036 -22.061  1.00 30.45           C  
ATOM    502  CZ  PHE A 117      -4.566 -24.693 -21.814  1.00 32.39           C  
ATOM    503  N   ARG A 118      -9.116 -19.671 -18.475  1.00 31.89           N  
ATOM    504  CA  ARG A 118     -10.295 -18.800 -18.507  1.00 30.58           C  
ATOM    505  C   ARG A 118      -9.904 -17.346 -18.728  1.00 26.44           C  
ATOM    506  O   ARG A 118     -10.622 -16.586 -19.390  1.00 27.75           O  
ATOM    507  CB  ARG A 118     -11.090 -18.946 -17.204  1.00 39.07           C  
ATOM    508  N   THR A 119      -8.767 -16.949 -18.169  1.00 28.65           N  
ATOM    509  CA  THR A 119      -8.214 -15.620 -18.380  1.00 28.86           C  
ATOM    510  C   THR A 119      -7.794 -15.415 -19.842  1.00 23.23           C  
ATOM    511  O   THR A 119      -8.101 -14.377 -20.445  1.00 18.94           O  
ATOM    512  CB  THR A 119      -7.044 -15.446 -17.415  1.00 32.30           C  
ATOM    513  CG2 THR A 119      -6.112 -14.494 -17.907  1.00 19.65           C  
ATOM    514  OG1 THR A 119      -7.507 -15.077 -16.097  1.00 39.01           O  
ATOM    515  N   TYR A 120      -7.093 -16.388 -20.425  1.00 26.65           N  
ATOM    516  CA  TYR A 120      -6.633 -16.258 -21.812  1.00 23.52           C  
ATOM    517  C   TYR A 120      -7.808 -16.079 -22.762  1.00 23.26           C  
ATOM    518  O   TYR A 120      -7.795 -15.217 -23.649  1.00 21.32           O  
ATOM    519  CB  TYR A 120      -5.839 -17.488 -22.229  1.00 21.16           C  
ATOM    520  CG  TYR A 120      -4.764 -17.937 -21.281  1.00 24.15           C  
ATOM    521  CD1 TYR A 120      -4.148 -17.055 -20.393  1.00 29.27           C  
ATOM    522  CD2 TYR A 120      -4.340 -19.247 -21.300  1.00 28.57           C  
ATOM    523  CE1 TYR A 120      -3.136 -17.493 -19.530  1.00 30.07           C  
ATOM    524  CE2 TYR A 120      -3.347 -19.695 -20.462  1.00 31.09           C  
ATOM    525  CZ  TYR A 120      -2.753 -18.834 -19.573  1.00 33.98           C  
ATOM    526  OH  TYR A 120      -1.763 -19.354 -18.764  1.00 33.53           O  
ATOM    527  N   GLN A 121      -8.834 -16.905 -22.592  1.00 25.06           N  
ATOM    528  CA  GLN A 121      -9.953 -16.934 -23.519  1.00 23.66           C  
ATOM    529  C   GLN A 121     -10.736 -15.631 -23.517  1.00 23.13           C  
ATOM    530  O   GLN A 121     -11.355 -15.278 -24.531  1.00 23.31           O  
ATOM    531  CB  GLN A 121     -10.852 -18.125 -23.165  1.00 26.27           C  
ATOM    532  CG  GLN A 121     -11.880 -18.463 -24.193  1.00 23.03           C  
ATOM    533  CD  GLN A 121     -13.220 -17.867 -23.854  1.00 28.45           C  
ATOM    534  NE2 GLN A 121     -14.173 -17.959 -24.777  1.00 26.63           N  
ATOM    535  OE1 GLN A 121     -13.397 -17.321 -22.770  1.00 28.72           O  
ATOM    536  N   LYS A 122     -10.715 -14.883 -22.410  1.00 22.32           N  
ATOM    537  CA  LYS A 122     -11.426 -13.612 -22.405  1.00 22.97           C  
ATOM    538  C   LYS A 122     -10.790 -12.605 -23.348  1.00 16.12           C  
ATOM    539  O   LYS A 122     -11.492 -11.740 -23.883  1.00 22.73           O  
ATOM    540  CB  LYS A 122     -11.485 -13.030 -21.001  1.00 21.18           C  
ATOM    541  CG  LYS A 122     -12.054 -13.971 -20.001  1.00 34.92           C  
ATOM    542  CD  LYS A 122     -13.558 -13.946 -20.009  1.00 40.72           C  
ATOM    543  CE  LYS A 122     -14.056 -14.256 -18.610  1.00 48.57           C  
ATOM    544  NZ  LYS A 122     -13.059 -13.779 -17.593  1.00 46.69           N1+
ATOM    545  N   THR A 123      -9.475 -12.677 -23.546  1.00 19.11           N  
ATOM    546  CA  THR A 123      -8.826 -11.719 -24.445  1.00 22.11           C  
ATOM    547  C   THR A 123      -9.324 -11.886 -25.872  1.00 19.90           C  
ATOM    548  O   THR A 123      -9.372 -10.913 -26.630  1.00 22.28           O  
ATOM    549  CB  THR A 123      -7.305 -11.882 -24.389  1.00 21.89           C  
ATOM    550  CG2 THR A 123      -6.854 -12.160 -22.987  1.00 21.10           C  
ATOM    551  OG1 THR A 123      -6.922 -13.012 -25.165  1.00 18.30           O  
ATOM    552  N   TRP A 124      -9.736 -13.103 -26.240  1.00 18.31           N  
ATOM    553  CA  TRP A 124     -10.195 -13.375 -27.596  1.00 22.58           C  
ATOM    554  C   TRP A 124     -11.688 -13.192 -27.758  1.00 21.99           C  
ATOM    555  O   TRP A 124     -12.151 -12.924 -28.863  1.00 22.15           O  
ATOM    556  CB  TRP A 124      -9.859 -14.808 -28.009  1.00 17.67           C  
ATOM    557  CG  TRP A 124      -8.424 -15.100 -28.188  1.00 14.41           C  
ATOM    558  CD1 TRP A 124      -7.621 -15.814 -27.342  1.00 15.62           C  
ATOM    559  CD2 TRP A 124      -7.621 -14.739 -29.306  1.00 16.17           C  
ATOM    560  CE2 TRP A 124      -6.327 -15.247 -29.073  1.00 16.99           C  
ATOM    561  CE3 TRP A 124      -7.873 -14.033 -30.497  1.00 17.88           C  
ATOM    562  NE1 TRP A 124      -6.353 -15.906 -27.867  1.00 18.76           N  
ATOM    563  CZ2 TRP A 124      -5.279 -15.070 -29.981  1.00 18.17           C  
ATOM    564  CZ3 TRP A 124      -6.822 -13.857 -31.412  1.00 13.36           C  
ATOM    565  CH2 TRP A 124      -5.541 -14.371 -31.133  1.00 17.32           C  
ATOM    566  N   SER A 125     -12.452 -13.375 -26.697  1.00 28.44           N  
ATOM    567  CA  SER A 125     -13.894 -13.519 -26.824  1.00 28.10           C  
ATOM    568  C   SER A 125     -14.629 -12.212 -26.636  1.00 36.73           C  
ATOM    569  O   SER A 125     -15.864 -12.202 -26.679  1.00 45.75           O  
ATOM    570  CB  SER A 125     -14.413 -14.559 -25.816  1.00 29.93           C  
ATOM    571  OG  SER A 125     -14.482 -14.040 -24.491  1.00 33.89           O  
ATOM    572  N   GLY A 126     -13.911 -11.114 -26.441  1.00 32.10           N  
ATOM    573  CA  GLY A 126     -14.566  -9.890 -26.056  1.00 45.31           C  
ATOM    574  C   GLY A 126     -15.410  -9.341 -27.183  1.00 49.22           C  
ATOM    575  O   GLY A 126     -15.625  -9.968 -28.223  1.00 52.05           O  
ATOM    576  N   SER A 127     -15.925  -8.145 -26.948  1.00 51.69           N  
ATOM    577  CA  SER A 127     -16.331  -7.310 -28.062  1.00 55.41           C  
ATOM    578  C   SER A 127     -15.086  -6.647 -28.631  1.00 53.38           C  
ATOM    579  O   SER A 127     -14.119  -6.374 -27.911  1.00 52.07           O  
ATOM    580  CB  SER A 127     -17.358  -6.271 -27.619  1.00 54.74           C  
ATOM    581  OG  SER A 127     -18.589  -6.906 -27.315  1.00 57.01           O  
ATOM    582  N   TYR A 128     -15.088  -6.426 -29.938  1.00 51.77           N  
ATOM    583  CA  TYR A 128     -13.877  -5.922 -30.569  1.00 49.26           C  
ATOM    584  C   TYR A 128     -14.230  -5.054 -31.765  1.00 51.68           C  
ATOM    585  O   TYR A 128     -13.548  -5.082 -32.797  1.00 50.12           O  
ATOM    586  CB  TYR A 128     -12.945  -7.069 -30.971  1.00 44.27           C  
ATOM    587  N   SER A 129     -15.294  -4.265 -31.627  1.00 55.11           N  
ATOM    588  CA  SER A 129     -15.746  -3.351 -32.672  1.00 60.56           C  
ATOM    589  C   SER A 129     -16.129  -4.109 -33.947  1.00 56.35           C  
ATOM    590  O   SER A 129     -17.246  -4.619 -34.072  1.00 54.95           O  
ATOM    591  CB  SER A 129     -14.663  -2.304 -32.973  1.00 57.24           C  
ATOM    592  OG  SER A 129     -13.913  -1.996 -31.804  1.00 60.44           O  
ATOM    593  N   TYR A 132     -14.924  -8.009 -33.188  1.00 39.57           N  
ATOM    594  CA  TYR A 132     -14.610  -9.241 -33.912  1.00 41.07           C  
ATOM    595  C   TYR A 132     -15.463 -10.400 -33.407  1.00 37.09           C  
ATOM    596  O   TYR A 132     -15.496 -10.666 -32.200  1.00 33.49           O  
ATOM    597  CB  TYR A 132     -13.121  -9.588 -33.785  1.00 34.32           C  
ATOM    598  CG  TYR A 132     -12.236  -8.913 -34.830  1.00 33.79           C  
ATOM    599  CD1 TYR A 132     -12.168  -7.520 -34.924  1.00 38.90           C  
ATOM    600  CD2 TYR A 132     -11.458  -9.662 -35.710  1.00 32.02           C  
ATOM    601  CE1 TYR A 132     -11.352  -6.886 -35.863  1.00 28.59           C  
ATOM    602  CE2 TYR A 132     -10.629  -9.032 -36.667  1.00 32.51           C  
ATOM    603  CZ  TYR A 132     -10.580  -7.641 -36.737  1.00 35.26           C  
ATOM    604  OH  TYR A 132      -9.766  -7.003 -37.683  1.00 27.66           O  
ATOM    605  N   GLN A 133     -16.142 -11.083 -34.337  1.00 29.28           N  
ATOM    606  CA  GLN A 133     -16.954 -12.249 -33.990  1.00 28.80           C  
ATOM    607  C   GLN A 133     -16.091 -13.397 -33.474  1.00 29.53           C  
ATOM    608  O   GLN A 133     -15.093 -13.771 -34.098  1.00 28.87           O  
ATOM    609  CB  GLN A 133     -17.755 -12.721 -35.203  1.00 28.42           C  
ATOM    610  CG  GLN A 133     -18.203 -14.160 -35.081  1.00 30.70           C  
ATOM    611  CD  GLN A 133     -19.433 -14.470 -35.917  1.00 41.77           C  
ATOM    612  NE2 GLN A 133     -20.428 -15.100 -35.297  1.00 42.51           N  
ATOM    613  OE1 GLN A 133     -19.490 -14.147 -37.104  1.00 44.35           O  
ATOM    614  N   TYR A 134     -16.504 -13.979 -32.347  1.00 24.19           N  
ATOM    615  CA  TYR A 134     -15.764 -15.038 -31.677  1.00 22.64           C  
ATOM    616  C   TYR A 134     -16.597 -16.309 -31.672  1.00 24.20           C  
ATOM    617  O   TYR A 134     -17.797 -16.264 -31.378  1.00 23.18           O  
ATOM    618  CB  TYR A 134     -15.423 -14.639 -30.240  1.00 22.66           C  
ATOM    619  CG  TYR A 134     -14.803 -15.761 -29.453  1.00 23.19           C  
ATOM    620  CD1 TYR A 134     -13.449 -16.017 -29.551  1.00 19.96           C  
ATOM    621  CD2 TYR A 134     -15.571 -16.578 -28.619  1.00 23.89           C  
ATOM    622  CE1 TYR A 134     -12.861 -17.048 -28.839  1.00 19.31           C  
ATOM    623  CE2 TYR A 134     -14.986 -17.617 -27.897  1.00 24.91           C  
ATOM    624  CZ  TYR A 134     -13.630 -17.852 -28.032  1.00 19.80           C  
ATOM    625  OH  TYR A 134     -13.006 -18.840 -27.330  1.00 22.62           O  
ATOM    626  N   SER A 135     -15.960 -17.440 -31.976  1.00 20.63           N  
ATOM    627  CA  SER A 135     -16.633 -18.735 -31.987  1.00 23.58           C  
ATOM    628  C   SER A 135     -15.759 -19.785 -31.312  1.00 24.10           C  
ATOM    629  O   SER A 135     -14.672 -20.098 -31.804  1.00 19.36           O  
ATOM    630  CB  SER A 135     -16.954 -19.184 -33.428  1.00 25.95           C  
ATOM    631  OG  SER A 135     -17.725 -18.211 -34.111  1.00 27.07           O  
ATOM    632  N   LEU A 136     -16.261 -20.390 -30.236  1.00 23.74           N  
ATOM    633  CA  LEU A 136     -15.595 -21.521 -29.592  1.00 24.66           C  
ATOM    634  C   LEU A 136     -16.393 -22.777 -29.933  1.00 23.96           C  
ATOM    635  O   LEU A 136     -17.547 -22.913 -29.510  1.00 27.70           O  
ATOM    636  CB  LEU A 136     -15.493 -21.304 -28.081  1.00 24.45           C  
ATOM    637  CG  LEU A 136     -14.781 -22.302 -27.155  1.00 30.02           C  
ATOM    638  CD1 LEU A 136     -15.457 -23.676 -27.046  1.00 33.08           C  
ATOM    639  CD2 LEU A 136     -13.373 -22.469 -27.575  1.00 27.52           C  
ATOM    640  N   ILE A 137     -15.778 -23.684 -30.688  1.00 21.36           N  
ATOM    641  CA  ILE A 137     -16.426 -24.922 -31.122  1.00 26.19           C  
ATOM    642  C   ILE A 137     -16.075 -26.012 -30.110  1.00 25.66           C  
ATOM    643  O   ILE A 137     -14.935 -26.482 -30.056  1.00 28.71           O  
ATOM    644  CB  ILE A 137     -16.000 -25.322 -32.546  1.00 23.00           C  
ATOM    645  CG1 ILE A 137     -16.116 -24.138 -33.522  1.00 26.22           C  
ATOM    646  CG2 ILE A 137     -16.847 -26.498 -33.080  1.00 24.41           C  
ATOM    647  CD1 ILE A 137     -17.573 -23.660 -33.764  1.00 26.00           C  
ATOM    648  N   SER A 138     -17.051 -26.407 -29.297  1.00 25.62           N  
ATOM    649  CA  SER A 138     -16.842 -27.465 -28.320  1.00 29.14           C  
ATOM    650  C   SER A 138     -16.726 -28.815 -29.024  1.00 27.17           C  
ATOM    651  O   SER A 138     -17.053 -28.964 -30.202  1.00 30.80           O  
ATOM    652  CB  SER A 138     -17.987 -27.481 -27.301  1.00 31.28           C  
ATOM    653  OG  SER A 138     -19.239 -27.713 -27.940  1.00 36.04           O  
ATOM    654  N   ASP A 139     -16.272 -29.823 -28.282  1.00 28.89           N  
ATOM    655  CA  ASP A 139     -16.010 -31.108 -28.923  1.00 29.75           C  
ATOM    656  C   ASP A 139     -17.294 -31.765 -29.402  1.00 29.22           C  
ATOM    657  O   ASP A 139     -17.281 -32.467 -30.416  1.00 30.96           O  
ATOM    658  CB  ASP A 139     -15.252 -32.043 -27.977  1.00 40.74           C  
ATOM    659  CG  ASP A 139     -13.917 -32.496 -28.550  1.00 43.91           C  
ATOM    660  OD1 ASP A 139     -13.003 -31.650 -28.704  1.00 44.35           O  
ATOM    661  OD2 ASP A 139     -13.786 -33.704 -28.849  1.00 48.11           O1-
ATOM    662  N   ASP A 140     -18.409 -31.534 -28.703  1.00 24.12           N  
ATOM    663  CA  ASP A 140     -19.691 -32.066 -29.142  1.00 26.58           C  
ATOM    664  C   ASP A 140     -20.153 -31.462 -30.466  1.00 32.54           C  
ATOM    665  O   ASP A 140     -20.993 -32.061 -31.154  1.00 30.80           O  
ATOM    666  CB  ASP A 140     -20.747 -31.810 -28.067  1.00 27.37           C  
ATOM    667  N   SER A 141     -19.642 -30.287 -30.831  1.00 26.41           N  
ATOM    668  CA  SER A 141     -20.050 -29.597 -32.044  1.00 26.44           C  
ATOM    669  C   SER A 141     -19.095 -29.806 -33.210  1.00 26.83           C  
ATOM    670  O   SER A 141     -19.446 -29.459 -34.337  1.00 29.39           O  
ATOM    671  CB  SER A 141     -20.170 -28.089 -31.784  1.00 25.40           C  
ATOM    672  OG  SER A 141     -21.324 -27.805 -31.026  1.00 27.77           O  
ATOM    673  N   ILE A 142     -17.899 -30.351 -32.981  1.00 24.76           N  
ATOM    674  CA  ILE A 142     -16.883 -30.334 -34.034  1.00 28.23           C  
ATOM    675  C   ILE A 142     -17.326 -31.168 -35.234  1.00 30.67           C  
ATOM    676  O   ILE A 142     -17.217 -30.731 -36.390  1.00 24.72           O  
ATOM    677  CB  ILE A 142     -15.532 -30.817 -33.490  1.00 25.05           C  
ATOM    678  CG1 ILE A 142     -15.015 -29.851 -32.435  1.00 29.79           C  
ATOM    679  CG2 ILE A 142     -14.528 -30.962 -34.628  1.00 26.37           C  
ATOM    680  CD1 ILE A 142     -14.215 -28.714 -33.015  1.00 36.13           C  
ATOM    681  N   ILE A 143     -17.830 -32.374 -34.983  1.00 27.89           N  
ATOM    682  CA  ILE A 143     -18.099 -33.309 -36.082  1.00 29.37           C  
ATOM    683  C   ILE A 143     -19.266 -32.828 -36.940  1.00 24.63           C  
ATOM    684  O   ILE A 143     -19.118 -32.762 -38.166  1.00 31.80           O  
ATOM    685  CB  ILE A 143     -18.330 -34.737 -35.560  1.00 28.97           C  
ATOM    686  CG1 ILE A 143     -17.006 -35.320 -35.073  1.00 26.52           C  
ATOM    687  CG2 ILE A 143     -18.929 -35.619 -36.666  1.00 32.90           C  
ATOM    688  CD1 ILE A 143     -15.958 -35.389 -36.156  1.00 30.26           C  
ATOM    689  N   PRO A 144     -20.425 -32.474 -36.378  1.00 24.56           N  
ATOM    690  CA  PRO A 144     -21.496 -31.951 -37.236  1.00 30.52           C  
ATOM    691  C   PRO A 144     -21.133 -30.651 -37.942  1.00 30.49           C  
ATOM    692  O   PRO A 144     -21.671 -30.374 -39.021  1.00 27.40           O  
ATOM    693  CB  PRO A 144     -22.661 -31.751 -36.261  1.00 26.81           C  
ATOM    694  CG  PRO A 144     -22.049 -31.717 -34.920  1.00 27.29           C  
ATOM    695  CD  PRO A 144     -20.873 -32.620 -34.981  1.00 27.77           C  
ATOM    696  N   PHE A 145     -20.248 -29.837 -37.354  1.00 28.45           N  
ATOM    697  CA  PHE A 145     -19.826 -28.595 -37.997  1.00 27.41           C  
ATOM    698  C   PHE A 145     -18.947 -28.894 -39.208  1.00 30.27           C  
ATOM    699  O   PHE A 145     -19.172 -28.362 -40.305  1.00 25.16           O  
ATOM    700  CB  PHE A 145     -19.107 -27.717 -36.962  1.00 25.72           C  
ATOM    701  CG  PHE A 145     -18.732 -26.345 -37.457  1.00 27.36           C  
ATOM    702  CD1 PHE A 145     -19.589 -25.618 -38.277  1.00 36.48           C  
ATOM    703  CD2 PHE A 145     -17.513 -25.783 -37.106  1.00 23.73           C  
ATOM    704  CE1 PHE A 145     -19.234 -24.342 -38.732  1.00 34.55           C  
ATOM    705  CE2 PHE A 145     -17.149 -24.504 -37.558  1.00 26.46           C  
ATOM    706  CZ  PHE A 145     -18.010 -23.790 -38.370  1.00 27.47           C  
ATOM    707  N   LEU A 146     -17.961 -29.785 -39.039  1.00 25.01           N  
ATOM    708  CA  LEU A 146     -17.156 -30.200 -40.181  1.00 27.27           C  
ATOM    709  C   LEU A 146     -17.986 -30.950 -41.210  1.00 28.80           C  
ATOM    710  O   LEU A 146     -17.683 -30.888 -42.409  1.00 26.00           O  
ATOM    711  CB  LEU A 146     -16.001 -31.085 -39.738  1.00 25.54           C  
ATOM    712  CG  LEU A 146     -14.963 -30.421 -38.858  1.00 28.25           C  
ATOM    713  CD1 LEU A 146     -13.991 -31.488 -38.428  1.00 22.29           C  
ATOM    714  CD2 LEU A 146     -14.271 -29.304 -39.630  1.00 28.89           C  
ATOM    715  N   GLU A 147     -19.013 -31.688 -40.766  1.00 26.44           N  
ATOM    716  CA  GLU A 147     -19.875 -32.378 -41.725  1.00 30.06           C  
ATOM    717  C   GLU A 147     -20.674 -31.385 -42.559  1.00 28.18           C  
ATOM    718  O   GLU A 147     -20.846 -31.579 -43.766  1.00 31.67           O  
ATOM    719  CB  GLU A 147     -20.812 -33.359 -41.014  1.00 27.83           C  
ATOM    720  CG  GLU A 147     -20.057 -34.542 -40.414  1.00 28.33           C  
ATOM    721  CD  GLU A 147     -20.950 -35.494 -39.661  1.00 34.92           C  
ATOM    722  OE1 GLU A 147     -21.863 -35.013 -38.952  1.00 37.01           O  
ATOM    723  OE2 GLU A 147     -20.708 -36.720 -39.732  1.00 43.95           O1-
ATOM    724  N   ASN A 148     -21.183 -30.326 -41.930  1.00 28.28           N  
ATOM    725  CA  ASN A 148     -21.839 -29.272 -42.685  1.00 26.41           C  
ATOM    726  C   ASN A 148     -20.846 -28.537 -43.587  1.00 28.12           C  
ATOM    727  O   ASN A 148     -21.147 -28.253 -44.754  1.00 28.78           O  
ATOM    728  CB  ASN A 148     -22.539 -28.321 -41.715  1.00 32.24           C  
ATOM    729  CG  ASN A 148     -23.274 -27.208 -42.427  1.00 39.76           C  
ATOM    730  ND2 ASN A 148     -22.552 -26.147 -42.762  1.00 33.16           N  
ATOM    731  OD1 ASN A 148     -24.472 -27.306 -42.680  1.00 41.84           O  
ATOM    732  N   LEU A 149     -19.639 -28.265 -43.082  1.00 31.43           N  
ATOM    733  CA  LEU A 149     -18.658 -27.469 -43.820  1.00 24.85           C  
ATOM    734  C   LEU A 149     -18.096 -28.219 -45.018  1.00 26.04           C  
ATOM    735  O   LEU A 149     -17.947 -27.655 -46.108  1.00 26.81           O  
ATOM    736  CB  LEU A 149     -17.524 -27.080 -42.869  1.00 31.30           C  
ATOM    737  CG  LEU A 149     -16.999 -25.667 -42.737  1.00 26.34           C  
ATOM    738  CD1 LEU A 149     -18.095 -24.614 -42.746  1.00 31.86           C  
ATOM    739  CD2 LEU A 149     -16.179 -25.569 -41.458  1.00 25.02           C  
ATOM    740  N   TYR A 150     -17.717 -29.479 -44.829  1.00 19.42           N  
ATOM    741  CA  TYR A 150     -17.047 -30.224 -45.880  1.00 25.17           C  
ATOM    742  C   TYR A 150     -17.967 -31.226 -46.572  1.00 22.95           C  
ATOM    743  O   TYR A 150     -17.485 -32.117 -47.279  1.00 23.43           O  
ATOM    744  CB  TYR A 150     -15.793 -30.891 -45.313  1.00 24.94           C  
ATOM    745  CG  TYR A 150     -14.708 -29.868 -45.121  1.00 21.30           C  
ATOM    746  CD1 TYR A 150     -14.713 -29.013 -44.018  1.00 22.09           C  
ATOM    747  CD2 TYR A 150     -13.734 -29.691 -46.083  1.00 21.68           C  
ATOM    748  CE1 TYR A 150     -13.726 -28.016 -43.872  1.00 21.29           C  
ATOM    749  CE2 TYR A 150     -12.748 -28.726 -45.950  1.00 20.00           C  
ATOM    750  CZ  TYR A 150     -12.743 -27.897 -44.840  1.00 17.82           C  
ATOM    751  OH  TYR A 150     -11.766 -26.933 -44.740  1.00 17.28           O  
ATOM    752  N   ALA A 151     -19.280 -31.070 -46.411  1.00 25.78           N  
ATOM    753  CA  ALA A 151     -20.272 -31.806 -47.200  1.00 29.43           C  
ATOM    754  C   ALA A 151     -19.906 -31.853 -48.683  1.00 29.71           C  
ATOM    755  O   ALA A 151     -19.984 -32.931 -49.286  1.00 28.43           O  
ATOM    756  CB  ALA A 151     -21.664 -31.191 -47.014  1.00 33.52           C  
ATOM    757  N   PRO A 152     -19.478 -30.748 -49.314  1.00 26.58           N  
ATOM    758  CA  PRO A 152     -19.095 -30.846 -50.736  1.00 28.41           C  
ATOM    759  C   PRO A 152     -17.914 -31.748 -51.002  1.00 23.28           C  
ATOM    760  O   PRO A 152     -17.780 -32.225 -52.131  1.00 21.15           O  
ATOM    761  CB  PRO A 152     -18.772 -29.398 -51.138  1.00 33.71           C  
ATOM    762  CG  PRO A 152     -19.247 -28.536 -50.046  1.00 33.66           C  
ATOM    763  CD  PRO A 152     -19.496 -29.350 -48.833  1.00 28.85           C  
ATOM    764  N   VAL A 153     -17.042 -31.985 -50.022  1.00 21.06           N  
ATOM    765  CA  VAL A 153     -15.807 -32.745 -50.229  1.00 20.98           C  
ATOM    766  C   VAL A 153     -15.724 -33.805 -49.135  1.00 26.92           C  
ATOM    767  O   VAL A 153     -14.834 -33.739 -48.272  1.00 27.27           O  
ATOM    768  CB  VAL A 153     -14.573 -31.821 -50.201  1.00 21.52           C  
ATOM    769  CG1 VAL A 153     -13.407 -32.487 -50.880  1.00 26.74           C  
ATOM    770  CG2 VAL A 153     -14.875 -30.519 -50.926  1.00 22.92           C  
ATOM    771  N   PRO A 154     -16.608 -34.803 -49.142  1.00 26.06           N  
ATOM    772  CA  PRO A 154     -16.795 -35.628 -47.934  1.00 27.14           C  
ATOM    773  C   PRO A 154     -15.577 -36.435 -47.520  1.00 22.42           C  
ATOM    774  O   PRO A 154     -15.472 -36.785 -46.344  1.00 24.83           O  
ATOM    775  CB  PRO A 154     -17.958 -36.562 -48.312  1.00 28.34           C  
ATOM    776  CG  PRO A 154     -18.439 -36.127 -49.658  1.00 29.59           C  
ATOM    777  CD  PRO A 154     -17.373 -35.306 -50.298  1.00 25.73           C  
ATOM    778  N   ILE A 155     -14.663 -36.761 -48.439  1.00 23.16           N  
ATOM    779  CA  ILE A 155     -13.506 -37.578 -48.067  1.00 21.86           C  
ATOM    780  C   ILE A 155     -12.639 -36.863 -47.039  1.00 29.07           C  
ATOM    781  O   ILE A 155     -11.930 -37.509 -46.247  1.00 18.21           O  
ATOM    782  CB  ILE A 155     -12.702 -37.949 -49.321  1.00 22.66           C  
ATOM    783  CG1 ILE A 155     -11.806 -39.162 -49.054  1.00 25.70           C  
ATOM    784  CG2 ILE A 155     -11.890 -36.741 -49.820  1.00 29.51           C  
ATOM    785  CD1 ILE A 155     -10.858 -39.460 -50.193  1.00 32.03           C  
ATOM    786  N   VAL A 156     -12.672 -35.523 -47.032  1.00 24.21           N  
ATOM    787  CA  VAL A 156     -11.914 -34.764 -46.043  1.00 22.89           C  
ATOM    788  C   VAL A 156     -12.417 -35.083 -44.638  1.00 19.79           C  
ATOM    789  O   VAL A 156     -11.628 -35.316 -43.716  1.00 21.44           O  
ATOM    790  CB  VAL A 156     -11.985 -33.252 -46.352  1.00 20.37           C  
ATOM    791  CG1 VAL A 156     -11.361 -32.450 -45.213  1.00 20.29           C  
ATOM    792  CG2 VAL A 156     -11.293 -32.942 -47.703  1.00 21.53           C  
ATOM    793  N   ILE A 157     -13.741 -35.115 -44.447  1.00 20.34           N  
ATOM    794  CA  ILE A 157     -14.257 -35.394 -43.104  1.00 23.64           C  
ATOM    795  C   ILE A 157     -14.081 -36.863 -42.751  1.00 20.25           C  
ATOM    796  O   ILE A 157     -13.916 -37.210 -41.577  1.00 19.52           O  
ATOM    797  CB  ILE A 157     -15.737 -35.025 -42.969  1.00 29.41           C  
ATOM    798  CG1 ILE A 157     -16.108 -33.885 -43.895  1.00 32.46           C  
ATOM    799  CG2 ILE A 157     -16.029 -34.708 -41.501  1.00 32.13           C  
ATOM    800  CD1 ILE A 157     -17.611 -33.628 -43.945  1.00 31.91           C  
ATOM    801  N   GLN A 158     -14.211 -37.753 -43.737  1.00 23.05           N  
ATOM    802  CA  GLN A 158     -13.956 -39.168 -43.468  1.00 26.92           C  
ATOM    803  C   GLN A 158     -12.577 -39.341 -42.854  1.00 23.36           C  
ATOM    804  O   GLN A 158     -12.433 -39.967 -41.798  1.00 21.49           O  
ATOM    805  CB  GLN A 158     -14.092 -40.000 -44.751  1.00 27.85           C  
ATOM    806  CG  GLN A 158     -15.540 -40.135 -45.238  1.00 35.80           C  
ATOM    807  CD  GLN A 158     -15.652 -40.486 -46.727  1.00 34.51           C  
ATOM    808  NE2 GLN A 158     -16.558 -39.816 -47.422  1.00 30.86           N  
ATOM    809  OE1 GLN A 158     -14.937 -41.359 -47.233  1.00 34.79           O  
ATOM    810  N   ALA A 159     -11.563 -38.719 -43.471  1.00 21.27           N  
ATOM    811  CA  ALA A 159     -10.194 -38.785 -42.962  1.00 21.49           C  
ATOM    812  C   ALA A 159     -10.070 -38.209 -41.557  1.00 23.41           C  
ATOM    813  O   ALA A 159      -9.413 -38.804 -40.695  1.00 24.72           O  
ATOM    814  CB  ALA A 159      -9.245 -38.057 -43.916  1.00 26.87           C  
ATOM    815  N   PHE A 160     -10.633 -37.016 -41.319  1.00 23.29           N  
ATOM    816  CA  PHE A 160     -10.602 -36.434 -39.979  1.00 21.68           C  
ATOM    817  C   PHE A 160     -11.106 -37.413 -38.916  1.00 24.11           C  
ATOM    818  O   PHE A 160     -10.510 -37.554 -37.842  1.00 20.89           O  
ATOM    819  CB  PHE A 160     -11.454 -35.177 -39.942  1.00 19.69           C  
ATOM    820  CG  PHE A 160     -11.476 -34.507 -38.609  1.00 24.92           C  
ATOM    821  CD1 PHE A 160     -10.477 -33.622 -38.261  1.00 20.28           C  
ATOM    822  CD2 PHE A 160     -12.512 -34.744 -37.705  1.00 22.38           C  
ATOM    823  CE1 PHE A 160     -10.487 -32.990 -37.045  1.00 21.19           C  
ATOM    824  CE2 PHE A 160     -12.521 -34.136 -36.471  1.00 21.37           C  
ATOM    825  CZ  PHE A 160     -11.505 -33.236 -36.138  1.00 22.74           C  
ATOM    826  N   LYS A 161     -12.256 -38.035 -39.179  1.00 25.32           N  
ATOM    827  CA  LYS A 161     -12.843 -38.992 -38.248  1.00 22.43           C  
ATOM    828  C   LYS A 161     -11.955 -40.213 -38.047  1.00 22.62           C  
ATOM    829  O   LYS A 161     -12.027 -40.867 -36.997  1.00 26.08           O  
ATOM    830  CB  LYS A 161     -14.205 -39.440 -38.771  1.00 22.80           C  
ATOM    831  CG  LYS A 161     -15.343 -38.454 -38.597  1.00 26.72           C  
ATOM    832  CD  LYS A 161     -16.645 -39.124 -39.022  1.00 26.44           C  
ATOM    833  CE  LYS A 161     -17.657 -38.118 -39.464  1.00 36.48           C  
ATOM    834  NZ  LYS A 161     -18.792 -38.775 -40.154  1.00 41.35           N1+
ATOM    835  N   LEU A 162     -11.145 -40.569 -39.046  1.00 21.14           N  
ATOM    836  CA  LEU A 162     -10.306 -41.759 -38.924  1.00 24.94           C  
ATOM    837  C   LEU A 162      -8.992 -41.485 -38.219  1.00 24.94           C  
ATOM    838  O   LEU A 162      -8.274 -42.431 -37.891  1.00 23.35           O  
ATOM    839  CB  LEU A 162     -10.032 -42.371 -40.301  1.00 19.37           C  
ATOM    840  CG  LEU A 162     -11.305 -42.763 -41.053  1.00 20.80           C  
ATOM    841  CD1 LEU A 162     -10.971 -43.223 -42.468  1.00 20.98           C  
ATOM    842  CD2 LEU A 162     -12.138 -43.809 -40.300  1.00 24.97           C  
ATOM    843  N   MET A 163      -8.666 -40.230 -37.971  1.00 20.42           N  
ATOM    844  CA  MET A 163      -7.410 -39.902 -37.324  1.00 24.20           C  
ATOM    845  C   MET A 163      -7.336 -40.504 -35.923  1.00 24.26           C  
ATOM    846  O   MET A 163      -8.221 -40.248 -35.096  1.00 27.38           O  
ATOM    847  CB  MET A 163      -7.270 -38.387 -37.252  1.00 26.49           C  
ATOM    848  CG  MET A 163      -6.529 -37.852 -38.420  1.00 26.49           C  
ATOM    849  SD  MET A 163      -6.514 -36.064 -38.380  1.00 32.65           S  
ATOM    850  CE  MET A 163      -5.239 -35.866 -39.574  1.00 22.64           C  
ATOM    851  N   PRO A 164      -6.304 -41.302 -35.615  1.00 29.70           N  
ATOM    852  CA  PRO A 164      -6.208 -41.944 -34.297  1.00 34.04           C  
ATOM    853  C   PRO A 164      -5.749 -40.942 -33.252  1.00 37.81           C  
ATOM    854  O   PRO A 164      -4.608 -40.473 -33.280  1.00 41.52           O  
ATOM    855  CB  PRO A 164      -5.163 -43.050 -34.523  1.00 38.94           C  
ATOM    856  CG  PRO A 164      -4.676 -42.906 -35.951  1.00 35.01           C  
ATOM    857  CD  PRO A 164      -5.111 -41.559 -36.432  1.00 25.21           C  
ATOM    858  N   GLY A 165      -6.638 -40.596 -32.341  1.00 40.72           N  
ATOM    859  CA  GLY A 165      -6.182 -39.805 -31.223  1.00 37.06           C  
ATOM    860  C   GLY A 165      -6.479 -38.325 -31.383  1.00 39.96           C  
ATOM    861  O   GLY A 165      -6.644 -37.792 -32.495  1.00 37.15           O  
ATOM    862  N   ASN A 166      -6.456 -37.643 -30.240  1.00 31.37           N  
ATOM    863  CA  ASN A 166      -7.017 -36.310 -30.110  1.00 34.15           C  
ATOM    864  C   ASN A 166      -6.079 -35.214 -30.576  1.00 32.85           C  
ATOM    865  O   ASN A 166      -6.552 -34.118 -30.902  1.00 30.63           O  
ATOM    866  CB  ASN A 166      -7.405 -36.065 -28.659  1.00 38.85           C  
ATOM    867  CG  ASN A 166      -8.797 -36.533 -28.357  1.00 45.02           C  
ATOM    868  ND2 ASN A 166      -9.221 -36.380 -27.105  1.00 48.76           N  
ATOM    869  OD1 ASN A 166      -9.497 -37.025 -29.244  1.00 50.94           O  
ATOM    870  N   ILE A 167      -4.773 -35.482 -30.632  1.00 29.33           N  
ATOM    871  CA  ILE A 167      -3.832 -34.420 -30.967  1.00 29.11           C  
ATOM    872  C   ILE A 167      -3.745 -34.225 -32.471  1.00 30.91           C  
ATOM    873  O   ILE A 167      -3.611 -33.091 -32.951  1.00 25.72           O  
ATOM    874  CB  ILE A 167      -2.451 -34.708 -30.367  1.00 33.23           C  
ATOM    875  CG1 ILE A 167      -2.542 -34.816 -28.837  1.00 31.66           C  
ATOM    876  CG2 ILE A 167      -1.484 -33.613 -30.784  1.00 32.99           C  
ATOM    877  CD1 ILE A 167      -2.139 -36.178 -28.310  1.00 38.08           C  
ATOM    878  N   LEU A 168      -3.785 -35.319 -33.240  1.00 25.96           N  
ATOM    879  CA  LEU A 168      -3.813 -35.173 -34.690  1.00 30.10           C  
ATOM    880  C   LEU A 168      -5.026 -34.361 -35.116  1.00 24.82           C  
ATOM    881  O   LEU A 168      -4.919 -33.454 -35.951  1.00 25.39           O  
ATOM    882  CB  LEU A 168      -3.807 -36.548 -35.368  1.00 25.80           C  
ATOM    883  CG  LEU A 168      -2.522 -37.381 -35.257  1.00 26.86           C  
ATOM    884  CD1 LEU A 168      -2.788 -38.844 -35.672  1.00 27.86           C  
ATOM    885  CD2 LEU A 168      -1.371 -36.800 -36.070  1.00 21.71           C  
ATOM    886  N   LYS A 169      -6.180 -34.643 -34.512  1.00 22.78           N  
ATOM    887  CA  LYS A 169      -7.406 -33.956 -34.886  1.00 25.04           C  
ATOM    888  C   LYS A 169      -7.353 -32.470 -34.551  1.00 28.06           C  
ATOM    889  O   LYS A 169      -7.783 -31.636 -35.356  1.00 24.05           O  
ATOM    890  CB  LYS A 169      -8.593 -34.597 -34.179  1.00 28.10           C  
ATOM    891  CG  LYS A 169      -9.092 -35.885 -34.807  1.00 21.98           C  
ATOM    892  CD  LYS A 169     -10.114 -36.498 -33.886  1.00 24.81           C  
ATOM    893  CE  LYS A 169     -10.636 -37.827 -34.402  1.00 33.57           C  
ATOM    894  NZ  LYS A 169     -12.004 -38.045 -33.866  1.00 35.94           N1+
ATOM    895  N   ALA A 170      -6.867 -32.119 -33.359  1.00 26.91           N  
ATOM    896  CA  ALA A 170      -6.845 -30.710 -32.970  1.00 24.77           C  
ATOM    897  C   ALA A 170      -5.862 -29.918 -33.829  1.00 27.12           C  
ATOM    898  O   ALA A 170      -6.130 -28.757 -34.167  1.00 29.47           O  
ATOM    899  CB  ALA A 170      -6.522 -30.577 -31.484  1.00 24.01           C  
ATOM    900  N   ASP A 171      -4.735 -30.537 -34.209  1.00 24.11           N  
ATOM    901  CA  ASP A 171      -3.825 -29.949 -35.201  1.00 28.33           C  
ATOM    902  C   ASP A 171      -4.528 -29.688 -36.530  1.00 29.85           C  
ATOM    903  O   ASP A 171      -4.479 -28.573 -37.071  1.00 28.84           O  
ATOM    904  CB  ASP A 171      -2.644 -30.883 -35.458  1.00 30.06           C  
ATOM    905  CG  ASP A 171      -1.588 -30.851 -34.367  1.00 34.14           C  
ATOM    906  OD1 ASP A 171      -1.729 -30.092 -33.380  1.00 39.32           O  
ATOM    907  OD2 ASP A 171      -0.602 -31.616 -34.507  1.00 29.12           O1-
ATOM    908  N   PHE A 172      -5.146 -30.736 -37.096  1.00 25.50           N  
ATOM    909  CA  PHE A 172      -5.761 -30.678 -38.420  1.00 22.54           C  
ATOM    910  C   PHE A 172      -6.947 -29.719 -38.452  1.00 25.01           C  
ATOM    911  O   PHE A 172      -7.210 -29.083 -39.480  1.00 21.06           O  
ATOM    912  CB  PHE A 172      -6.191 -32.097 -38.818  1.00 26.13           C  
ATOM    913  CG  PHE A 172      -6.632 -32.259 -40.257  1.00 26.87           C  
ATOM    914  CD1 PHE A 172      -6.175 -31.413 -41.258  1.00 26.41           C  
ATOM    915  CD2 PHE A 172      -7.513 -33.288 -40.602  1.00 25.33           C  
ATOM    916  CE1 PHE A 172      -6.579 -31.600 -42.575  1.00 22.76           C  
ATOM    917  CE2 PHE A 172      -7.928 -33.473 -41.917  1.00 26.30           C  
ATOM    918  CZ  PHE A 172      -7.458 -32.627 -42.901  1.00 24.56           C  
ATOM    919  N   LEU A 173      -7.647 -29.578 -37.328  1.00 21.49           N  
ATOM    920  CA  LEU A 173      -8.872 -28.793 -37.301  1.00 21.43           C  
ATOM    921  C   LEU A 173      -8.628 -27.332 -37.677  1.00 22.38           C  
ATOM    922  O   LEU A 173      -9.440 -26.714 -38.379  1.00 20.94           O  
ATOM    923  CB  LEU A 173      -9.477 -28.898 -35.914  1.00 21.22           C  
ATOM    924  CG  LEU A 173     -10.756 -28.133 -35.676  1.00 26.80           C  
ATOM    925  CD1 LEU A 173     -11.853 -28.669 -36.585  1.00 21.48           C  
ATOM    926  CD2 LEU A 173     -11.072 -28.352 -34.226  1.00 29.41           C  
ATOM    927  N   ARG A 174      -7.526 -26.751 -37.198  1.00 21.57           N  
ATOM    928  CA  ARG A 174      -7.257 -25.344 -37.477  1.00 20.36           C  
ATOM    929  C   ARG A 174      -7.187 -25.078 -38.977  1.00 17.78           C  
ATOM    930  O   ARG A 174      -7.663 -24.037 -39.445  1.00 18.14           O  
ATOM    931  CB  ARG A 174      -5.968 -24.904 -36.758  1.00 16.64           C  
ATOM    932  CG  ARG A 174      -4.650 -25.158 -37.503  1.00 21.01           C  
ATOM    933  CD  ARG A 174      -3.456 -25.149 -36.525  1.00 23.42           C  
ATOM    934  NE  ARG A 174      -3.704 -26.113 -35.458  1.00 23.83           N  
ATOM    935  CZ  ARG A 174      -3.605 -25.862 -34.160  1.00 24.81           C  
ATOM    936  NH1 ARG A 174      -3.117 -24.727 -33.714  1.00 22.40           N1+
ATOM    937  NH2 ARG A 174      -4.036 -26.773 -33.288  1.00 29.77           N  
ATOM    938  N   TYR A 175      -6.597 -26.003 -39.751  1.00 15.63           N  
ATOM    939  CA  TYR A 175      -6.499 -25.795 -41.188  1.00 17.37           C  
ATOM    940  C   TYR A 175      -7.849 -25.946 -41.853  1.00 16.60           C  
ATOM    941  O   TYR A 175      -8.163 -25.201 -42.787  1.00 12.11           O  
ATOM    942  CB  TYR A 175      -5.501 -26.766 -41.820  1.00 19.58           C  
ATOM    943  CG  TYR A 175      -4.189 -26.765 -41.111  1.00 18.72           C  
ATOM    944  CD1 TYR A 175      -3.468 -25.585 -40.955  1.00 21.47           C  
ATOM    945  CD2 TYR A 175      -3.666 -27.934 -40.583  1.00 24.93           C  
ATOM    946  CE1 TYR A 175      -2.260 -25.573 -40.296  1.00 22.21           C  
ATOM    947  CE2 TYR A 175      -2.455 -27.929 -39.912  1.00 27.93           C  
ATOM    948  CZ  TYR A 175      -1.764 -26.745 -39.785  1.00 25.92           C  
ATOM    949  OH  TYR A 175      -0.569 -26.732 -39.137  1.00 30.98           O  
ATOM    950  N   LEU A 176      -8.653 -26.913 -41.392  1.00 18.81           N  
ATOM    951  CA  LEU A 176      -9.993 -27.102 -41.951  1.00 18.10           C  
ATOM    952  C   LEU A 176     -10.861 -25.869 -41.721  1.00 17.18           C  
ATOM    953  O   LEU A 176     -11.595 -25.426 -42.613  1.00 15.93           O  
ATOM    954  CB  LEU A 176     -10.654 -28.328 -41.313  1.00 16.80           C  
ATOM    955  CG  LEU A 176      -9.950 -29.656 -41.569  1.00 19.39           C  
ATOM    956  CD1 LEU A 176     -10.564 -30.828 -40.776  1.00 18.54           C  
ATOM    957  CD2 LEU A 176     -10.021 -29.928 -43.049  1.00 19.97           C  
ATOM    958  N   LEU A 177     -10.819 -25.326 -40.507  1.00 12.88           N  
ATOM    959  CA  LEU A 177     -11.665 -24.182 -40.186  1.00 13.96           C  
ATOM    960  C   LEU A 177     -11.257 -22.957 -40.991  1.00 14.97           C  
ATOM    961  O   LEU A 177     -12.109 -22.254 -41.541  1.00 18.64           O  
ATOM    962  CB  LEU A 177     -11.599 -23.892 -38.693  1.00 11.43           C  
ATOM    963  CG  LEU A 177     -12.438 -24.833 -37.833  1.00 24.22           C  
ATOM    964  CD1 LEU A 177     -12.428 -24.392 -36.372  1.00 23.38           C  
ATOM    965  CD2 LEU A 177     -13.859 -24.906 -38.365  1.00 23.86           C  
ATOM    966  N   LEU A 178      -9.951 -22.700 -41.091  1.00 16.49           N  
ATOM    967  CA  LEU A 178      -9.479 -21.507 -41.790  1.00 16.97           C  
ATOM    968  C   LEU A 178      -9.712 -21.604 -43.291  1.00 14.20           C  
ATOM    969  O   LEU A 178     -10.105 -20.623 -43.915  1.00 14.42           O  
ATOM    970  CB  LEU A 178      -7.996 -21.273 -41.489  1.00 13.29           C  
ATOM    971  CG  LEU A 178      -7.755 -20.806 -40.031  1.00 16.62           C  
ATOM    972  CD1 LEU A 178      -6.295 -20.591 -39.765  1.00 13.73           C  
ATOM    973  CD2 LEU A 178      -8.538 -19.532 -39.687  1.00 16.31           C  
ATOM    974  N   PHE A 179      -9.464 -22.773 -43.889  1.00 13.64           N  
ATOM    975  CA  PHE A 179      -9.663 -22.940 -45.325  1.00 14.59           C  
ATOM    976  C   PHE A 179     -11.119 -22.712 -45.709  1.00 15.15           C  
ATOM    977  O   PHE A 179     -11.414 -22.122 -46.757  1.00 14.98           O  
ATOM    978  CB  PHE A 179      -9.192 -24.341 -45.761  1.00 12.03           C  
ATOM    979  CG  PHE A 179      -9.286 -24.589 -47.265  1.00 17.50           C  
ATOM    980  CD1 PHE A 179      -8.488 -23.891 -48.151  1.00 14.06           C  
ATOM    981  CD2 PHE A 179     -10.190 -25.508 -47.787  1.00 17.06           C  
ATOM    982  CE1 PHE A 179      -8.578 -24.088 -49.513  1.00 15.99           C  
ATOM    983  CE2 PHE A 179     -10.272 -25.726 -49.157  1.00 15.33           C  
ATOM    984  CZ  PHE A 179      -9.466 -25.018 -50.024  1.00 14.47           C  
ATOM    985  N   ALA A 180     -12.049 -23.174 -44.869  1.00 14.06           N  
ATOM    986  CA  ALA A 180     -13.476 -23.050 -45.179  1.00 17.94           C  
ATOM    987  C   ALA A 180     -14.038 -21.677 -44.817  1.00 17.43           C  
ATOM    988  O   ALA A 180     -14.913 -21.171 -45.516  1.00 17.97           O  
ATOM    989  CB  ALA A 180     -14.286 -24.133 -44.460  1.00 17.91           C  
ATOM    990  N   ARG A 181     -13.593 -21.071 -43.720  1.00 13.92           N  
ATOM    991  CA  ARG A 181     -14.188 -19.817 -43.274  1.00 16.49           C  
ATOM    992  C   ARG A 181     -13.208 -18.657 -43.082  1.00 15.97           C  
ATOM    993  O   ARG A 181     -13.659 -17.519 -42.971  1.00 16.09           O  
ATOM    994  CB  ARG A 181     -14.953 -20.041 -41.960  1.00 18.52           C  
ATOM    995  CG  ARG A 181     -16.202 -20.925 -42.134  1.00 22.89           C  
ATOM    996  CD  ARG A 181     -17.346 -20.094 -42.730  1.00 28.45           C  
ATOM    997  NE  ARG A 181     -18.637 -20.773 -42.705  1.00 40.08           N  
ATOM    998  CZ  ARG A 181     -19.099 -21.540 -43.686  1.00 34.47           C  
ATOM    999  NH1 ARG A 181     -18.361 -21.831 -44.744  1.00 34.06           N1+
ATOM   1000  NH2 ARG A 181     -20.335 -22.027 -43.603  1.00 45.11           N  
ATOM   1001  N   GLY A 182     -11.909 -18.892 -43.073  1.00 17.73           N  
ATOM   1002  CA  GLY A 182     -10.982 -17.806 -42.794  1.00 16.70           C  
ATOM   1003  C   GLY A 182     -11.166 -17.210 -41.388  1.00 14.64           C  
ATOM   1004  O   GLY A 182     -11.950 -17.671 -40.578  1.00 16.96           O  
ATOM   1005  N   GLY A 183     -10.409 -16.128 -41.147  1.00 11.92           N  
ATOM   1006  CA  GLY A 183     -10.337 -15.476 -39.854  1.00 15.50           C  
ATOM   1007  C   GLY A 183      -9.053 -15.830 -39.120  1.00 12.27           C  
ATOM   1008  O   GLY A 183      -8.034 -16.089 -39.750  1.00 14.68           O  
ATOM   1009  N   ILE A 184      -9.094 -15.882 -37.796  1.00 13.85           N  
ATOM   1010  CA  ILE A 184      -7.948 -16.267 -36.980  1.00 14.07           C  
ATOM   1011  C   ILE A 184      -8.299 -17.540 -36.230  1.00 14.07           C  
ATOM   1012  O   ILE A 184      -9.393 -17.654 -35.669  1.00 16.94           O  
ATOM   1013  CB  ILE A 184      -7.573 -15.159 -35.982  1.00 16.68           C  
ATOM   1014  CG1 ILE A 184      -7.149 -13.907 -36.715  1.00 18.26           C  
ATOM   1015  CG2 ILE A 184      -6.472 -15.625 -35.018  1.00 20.32           C  
ATOM   1016  CD1 ILE A 184      -7.396 -12.696 -35.890  1.00 20.57           C  
ATOM   1017  N   TYR A 185      -7.391 -18.501 -36.239  1.00 16.28           N  
ATOM   1018  CA  TYR A 185      -7.459 -19.631 -35.324  1.00 15.68           C  
ATOM   1019  C   TYR A 185      -6.357 -19.440 -34.295  1.00 14.27           C  
ATOM   1020  O   TYR A 185      -5.221 -19.159 -34.666  1.00 14.89           O  
ATOM   1021  CB  TYR A 185      -7.287 -20.958 -36.062  1.00 15.82           C  
ATOM   1022  CG  TYR A 185      -7.545 -22.141 -35.155  1.00 18.45           C  
ATOM   1023  CD1 TYR A 185      -6.588 -22.566 -34.250  1.00 21.52           C  
ATOM   1024  CD2 TYR A 185      -8.770 -22.792 -35.175  1.00 18.51           C  
ATOM   1025  CE1 TYR A 185      -6.839 -23.635 -33.380  1.00 25.07           C  
ATOM   1026  CE2 TYR A 185      -9.034 -23.853 -34.321  1.00 25.22           C  
ATOM   1027  CZ  TYR A 185      -8.058 -24.270 -33.428  1.00 28.47           C  
ATOM   1028  OH  TYR A 185      -8.311 -25.334 -32.585  1.00 30.84           O  
ATOM   1029  N   SER A 186      -6.684 -19.587 -33.010  1.00 15.02           N  
ATOM   1030  CA  SER A 186      -5.660 -19.532 -31.975  1.00 15.66           C  
ATOM   1031  C   SER A 186      -5.946 -20.551 -30.879  1.00 16.79           C  
ATOM   1032  O   SER A 186      -7.089 -20.715 -30.453  1.00 14.99           O  
ATOM   1033  CB  SER A 186      -5.551 -18.130 -31.366  1.00 14.48           C  
ATOM   1034  OG  SER A 186      -4.258 -17.953 -30.804  1.00 19.02           O  
ATOM   1035  N   ASP A 187      -4.896 -21.242 -30.440  1.00 17.55           N  
ATOM   1036  CA  ASP A 187      -5.042 -22.266 -29.416  1.00 20.85           C  
ATOM   1037  C   ASP A 187      -5.555 -21.658 -28.113  1.00 20.43           C  
ATOM   1038  O   ASP A 187      -5.448 -20.443 -27.864  1.00 18.36           O  
ATOM   1039  CB  ASP A 187      -3.710 -22.972 -29.165  1.00 19.76           C  
ATOM   1040  CG  ASP A 187      -3.366 -23.975 -30.252  1.00 23.04           C  
ATOM   1041  OD1 ASP A 187      -4.275 -24.430 -30.988  1.00 22.77           O  
ATOM   1042  OD2 ASP A 187      -2.176 -24.316 -30.383  1.00 22.21           O1-
ATOM   1043  N   MET A 188      -6.118 -22.525 -27.262  1.00 17.21           N  
ATOM   1044  CA  MET A 188      -6.679 -22.046 -26.003  1.00 20.28           C  
ATOM   1045  C   MET A 188      -5.609 -21.512 -25.047  1.00 21.10           C  
ATOM   1046  O   MET A 188      -5.929 -20.695 -24.184  1.00 22.33           O  
ATOM   1047  CB  MET A 188      -7.489 -23.143 -25.313  1.00 25.32           C  
ATOM   1048  CG  MET A 188      -8.480 -22.604 -24.261  1.00 32.71           C  
ATOM   1049  SD  MET A 188      -9.722 -21.464 -24.936  1.00 32.03           S  
ATOM   1050  CE  MET A 188     -10.147 -22.416 -26.364  1.00 17.81           C  
ATOM   1051  N   ASP A 189      -4.356 -21.931 -25.182  1.00 21.59           N  
ATOM   1052  CA  ASP A 189      -3.298 -21.376 -24.330  1.00 23.77           C  
ATOM   1053  C   ASP A 189      -2.583 -20.204 -24.997  1.00 19.98           C  
ATOM   1054  O   ASP A 189      -1.361 -20.152 -25.040  1.00 21.87           O  
ATOM   1055  CB  ASP A 189      -2.310 -22.468 -23.927  1.00 23.58           C  
ATOM   1056  CG  ASP A 189      -1.693 -23.178 -25.111  1.00 26.56           C  
ATOM   1057  OD1 ASP A 189      -2.165 -23.000 -26.258  1.00 24.15           O  
ATOM   1058  OD2 ASP A 189      -0.727 -23.943 -24.902  1.00 27.13           O1-
ATOM   1059  N   THR A 190      -3.344 -19.256 -25.536  1.00 15.86           N  
ATOM   1060  CA  THR A 190      -2.790 -18.056 -26.131  1.00 23.29           C  
ATOM   1061  C   THR A 190      -3.579 -16.869 -25.616  1.00 20.52           C  
ATOM   1062  O   THR A 190      -4.755 -16.993 -25.255  1.00 21.19           O  
ATOM   1063  CB  THR A 190      -2.816 -18.096 -27.691  1.00 15.76           C  
ATOM   1064  CG2 THR A 190      -2.041 -19.295 -28.212  1.00 16.35           C  
ATOM   1065  OG1 THR A 190      -4.162 -18.187 -28.143  1.00 14.60           O  
ATOM   1066  N   MET A 191      -2.919 -15.721 -25.577  1.00 20.31           N  
ATOM   1067  CA  MET A 191      -3.520 -14.479 -25.108  1.00 16.83           C  
ATOM   1068  C   MET A 191      -3.389 -13.413 -26.182  1.00 16.57           C  
ATOM   1069  O   MET A 191      -2.284 -13.175 -26.674  1.00 18.35           O  
ATOM   1070  CB  MET A 191      -2.818 -14.016 -23.830  1.00 20.57           C  
ATOM   1071  CG  MET A 191      -3.395 -14.578 -22.557  1.00 25.42           C  
ATOM   1072  SD  MET A 191      -2.686 -13.748 -21.093  1.00 31.11           S  
ATOM   1073  CE  MET A 191      -4.180 -13.004 -20.511  1.00 25.46           C  
ATOM   1074  N   LEU A 192      -4.507 -12.782 -26.555  1.00 19.27           N  
ATOM   1075  CA  LEU A 192      -4.465 -11.672 -27.507  1.00 21.45           C  
ATOM   1076  C   LEU A 192      -3.939 -10.409 -26.805  1.00 20.67           C  
ATOM   1077  O   LEU A 192      -4.516  -9.951 -25.813  1.00 21.22           O  
ATOM   1078  CB  LEU A 192      -5.858 -11.435 -28.101  1.00 22.78           C  
ATOM   1079  CG  LEU A 192      -6.023 -10.292 -29.118  1.00 20.22           C  
ATOM   1080  CD1 LEU A 192      -5.313 -10.615 -30.422  1.00 19.18           C  
ATOM   1081  CD2 LEU A 192      -7.502  -9.955 -29.384  1.00 18.97           C  
ATOM   1082  N   LEU A 193      -2.827  -9.864 -27.296  1.00 19.72           N  
ATOM   1083  CA  LEU A 193      -2.188  -8.710 -26.664  1.00 18.89           C  
ATOM   1084  C   LEU A 193      -2.659  -7.376 -27.224  1.00 23.24           C  
ATOM   1085  O   LEU A 193      -2.758  -6.389 -26.487  1.00 22.87           O  
ATOM   1086  CB  LEU A 193      -0.677  -8.797 -26.824  1.00 19.42           C  
ATOM   1087  CG  LEU A 193      -0.053 -10.076 -26.305  1.00 20.02           C  
ATOM   1088  CD1 LEU A 193       1.376 -10.133 -26.799  1.00 18.94           C  
ATOM   1089  CD2 LEU A 193      -0.116 -10.065 -24.781  1.00 27.16           C  
ATOM   1090  N   LYS A 194      -2.904  -7.304 -28.525  1.00 21.81           N  
ATOM   1091  CA  LYS A 194      -3.377  -6.082 -29.139  1.00 22.98           C  
ATOM   1092  C   LYS A 194      -4.586  -6.422 -29.996  1.00 22.43           C  
ATOM   1093  O   LYS A 194      -4.596  -7.477 -30.637  1.00 22.78           O  
ATOM   1094  CB  LYS A 194      -2.278  -5.431 -30.003  1.00 25.66           C  
ATOM   1095  CG  LYS A 194      -0.904  -5.332 -29.330  1.00 21.27           C  
ATOM   1096  CD  LYS A 194      -0.140  -4.109 -29.819  1.00 26.21           C  
ATOM   1097  CE  LYS A 194       1.369  -4.300 -29.763  1.00 25.37           C  
ATOM   1098  NZ  LYS A 194       1.828  -5.013 -28.529  1.00 23.15           N1+
ATOM   1099  N   PRO A 195      -5.619  -5.572 -30.016  1.00 21.28           N  
ATOM   1100  CA  PRO A 195      -6.795  -5.859 -30.841  1.00 20.77           C  
ATOM   1101  C   PRO A 195      -6.396  -6.173 -32.279  1.00 22.38           C  
ATOM   1102  O   PRO A 195      -5.441  -5.610 -32.821  1.00 20.95           O  
ATOM   1103  CB  PRO A 195      -7.623  -4.568 -30.759  1.00 21.99           C  
ATOM   1104  CG  PRO A 195      -7.058  -3.803 -29.632  1.00 27.86           C  
ATOM   1105  CD  PRO A 195      -5.637  -4.206 -29.472  1.00 25.50           C  
ATOM   1106  N   ILE A 196      -7.175  -7.055 -32.909  1.00 18.42           N  
ATOM   1107  CA  ILE A 196      -6.792  -7.577 -34.212  1.00 20.21           C  
ATOM   1108  C   ILE A 196      -6.919  -6.513 -35.292  1.00 19.99           C  
ATOM   1109  O   ILE A 196      -6.200  -6.557 -36.294  1.00 17.33           O  
ATOM   1110  CB  ILE A 196      -7.615  -8.836 -34.537  1.00 21.12           C  
ATOM   1111  CG1 ILE A 196      -7.268  -9.924 -33.534  1.00 18.78           C  
ATOM   1112  CG2 ILE A 196      -7.323  -9.325 -35.977  1.00 20.27           C  
ATOM   1113  CD1 ILE A 196      -8.448 -10.772 -33.116  1.00 24.23           C  
ATOM   1114  N   ASP A 197      -7.798  -5.522 -35.108  1.00 19.54           N  
ATOM   1115  CA  ASP A 197      -7.838  -4.448 -36.088  1.00 25.48           C  
ATOM   1116  C   ASP A 197      -6.590  -3.569 -36.039  1.00 19.94           C  
ATOM   1117  O   ASP A 197      -6.426  -2.720 -36.917  1.00 19.96           O  
ATOM   1118  CB  ASP A 197      -9.123  -3.601 -35.933  1.00 24.15           C  
ATOM   1119  CG  ASP A 197      -9.272  -2.975 -34.551  1.00 30.06           C  
ATOM   1120  OD1 ASP A 197      -8.393  -3.173 -33.686  1.00 27.82           O  
ATOM   1121  OD2 ASP A 197     -10.285  -2.271 -34.328  1.00 37.24           O1-
ATOM   1122  N   SER A 198      -5.687  -3.779 -35.081  1.00 18.56           N  
ATOM   1123  CA  SER A 198      -4.442  -3.031 -35.036  1.00 20.11           C  
ATOM   1124  C   SER A 198      -3.274  -3.815 -35.612  1.00 19.94           C  
ATOM   1125  O   SER A 198      -2.176  -3.260 -35.744  1.00 14.04           O  
ATOM   1126  CB  SER A 198      -4.151  -2.572 -33.597  1.00 18.34           C  
ATOM   1127  OG  SER A 198      -3.571  -3.602 -32.820  1.00 22.83           O  
ATOM   1128  N   TRP A 199      -3.508  -5.064 -36.033  1.00 17.87           N  
ATOM   1129  CA  TRP A 199      -2.467  -5.897 -36.616  1.00 20.31           C  
ATOM   1130  C   TRP A 199      -2.056  -5.390 -37.997  1.00 17.63           C  
ATOM   1131  O   TRP A 199      -2.855  -4.773 -38.707  1.00 16.69           O  
ATOM   1132  CB  TRP A 199      -2.958  -7.331 -36.760  1.00 15.85           C  
ATOM   1133  CG  TRP A 199      -3.168  -8.103 -35.464  1.00 18.79           C  
ATOM   1134  CD1 TRP A 199      -3.311  -7.610 -34.189  1.00 18.34           C  
ATOM   1135  CD2 TRP A 199      -3.299  -9.515 -35.368  1.00 18.63           C  
ATOM   1136  CE2 TRP A 199      -3.494  -9.836 -34.004  1.00 18.55           C  
ATOM   1137  CE3 TRP A 199      -3.271 -10.551 -36.311  1.00 17.58           C  
ATOM   1138  NE1 TRP A 199      -3.519  -8.665 -33.297  1.00 15.74           N  
ATOM   1139  CZ2 TRP A 199      -3.659 -11.149 -33.570  1.00 19.13           C  
ATOM   1140  CZ3 TRP A 199      -3.432 -11.848 -35.873  1.00 15.74           C  
ATOM   1141  CH2 TRP A 199      -3.614 -12.137 -34.524  1.00 19.19           C  
ATOM   1142  N   PRO A 200      -0.814  -5.675 -38.415  1.00 16.30           N  
ATOM   1143  CA  PRO A 200      -0.365  -5.233 -39.751  1.00 19.67           C  
ATOM   1144  C   PRO A 200      -1.099  -5.908 -40.886  1.00 21.34           C  
ATOM   1145  O   PRO A 200      -1.080  -5.385 -42.006  1.00 15.65           O  
ATOM   1146  CB  PRO A 200       1.123  -5.601 -39.768  1.00 16.65           C  
ATOM   1147  CG  PRO A 200       1.234  -6.734 -38.770  1.00 19.26           C  
ATOM   1148  CD  PRO A 200       0.272  -6.317 -37.663  1.00 16.13           C  
ATOM   1149  N   SER A 201      -1.753  -7.048 -40.636  1.00 13.46           N  
ATOM   1150  CA  SER A 201      -2.557  -7.659 -41.679  1.00 14.93           C  
ATOM   1151  C   SER A 201      -3.863  -6.915 -41.925  1.00 14.29           C  
ATOM   1152  O   SER A 201      -4.533  -7.193 -42.918  1.00 13.60           O  
ATOM   1153  CB  SER A 201      -2.871  -9.115 -41.296  1.00 14.32           C  
ATOM   1154  OG  SER A 201      -3.350  -9.142 -39.956  1.00 15.73           O  
ATOM   1155  N   GLN A 202      -4.264  -6.033 -41.020  1.00 13.47           N  
ATOM   1156  CA  GLN A 202      -5.603  -5.458 -40.983  1.00 20.30           C  
ATOM   1157  C   GLN A 202      -5.616  -3.937 -41.044  1.00 19.54           C  
ATOM   1158  O   GLN A 202      -6.431  -3.350 -41.764  1.00 21.02           O  
ATOM   1159  CB  GLN A 202      -6.302  -5.898 -39.684  1.00 20.60           C  
ATOM   1160  CG  GLN A 202      -6.403  -7.395 -39.538  1.00 26.21           C  
ATOM   1161  CD  GLN A 202      -7.582  -7.926 -40.297  1.00 25.66           C  
ATOM   1162  NE2 GLN A 202      -7.419  -8.077 -41.613  1.00 25.77           N  
ATOM   1163  OE1 GLN A 202      -8.656  -8.160 -39.721  1.00 24.25           O  
ATOM   1164  N   ASN A 203      -4.738  -3.292 -40.293  1.00 18.30           N  
ATOM   1165  CA  ASN A 203      -4.729  -1.838 -40.149  1.00 19.92           C  
ATOM   1166  C   ASN A 203      -4.283  -1.215 -41.465  1.00 18.26           C  
ATOM   1167  O   ASN A 203      -3.132  -1.380 -41.867  1.00 16.36           O  
ATOM   1168  CB  ASN A 203      -3.797  -1.442 -39.008  1.00 18.14           C  
ATOM   1169  CG  ASN A 203      -3.872   0.048 -38.681  1.00 27.24           C  
ATOM   1170  ND2 ASN A 203      -3.681   0.402 -37.420  1.00 30.00           N  
ATOM   1171  OD1 ASN A 203      -4.097   0.869 -39.565  1.00 29.90           O  
ATOM   1172  N   LYS A 204      -5.205  -0.510 -42.138  1.00 18.33           N  
ATOM   1173  CA  LYS A 204      -4.906   0.137 -43.414  1.00 21.12           C  
ATOM   1174  C   LYS A 204      -3.697   1.054 -43.320  1.00 17.97           C  
ATOM   1175  O   LYS A 204      -2.945   1.181 -44.288  1.00 17.81           O  
ATOM   1176  CB  LYS A 204      -6.120   0.941 -43.897  1.00 23.14           C  
ATOM   1177  N   SER A 205      -3.486   1.681 -42.158  1.00 23.49           N  
ATOM   1178  CA  SER A 205      -2.331   2.556 -41.962  1.00 26.07           C  
ATOM   1179  C   SER A 205      -1.025   1.787 -42.043  1.00 22.21           C  
ATOM   1180  O   SER A 205      -0.070   2.231 -42.688  1.00 22.22           O  
ATOM   1181  CB  SER A 205      -2.422   3.257 -40.606  1.00 24.62           C  
ATOM   1182  OG  SER A 205      -3.218   4.404 -40.694  1.00 31.37           O  
ATOM   1183  N   TRP A 206      -0.950   0.653 -41.350  1.00 20.15           N  
ATOM   1184  CA  TRP A 206       0.254  -0.168 -41.380  1.00 20.13           C  
ATOM   1185  C   TRP A 206       0.523  -0.701 -42.786  1.00 17.45           C  
ATOM   1186  O   TRP A 206       1.652  -0.618 -43.296  1.00 17.49           O  
ATOM   1187  CB  TRP A 206       0.102  -1.318 -40.390  1.00 21.21           C  
ATOM   1188  CG  TRP A 206       1.389  -1.843 -39.885  1.00 16.60           C  
ATOM   1189  CD1 TRP A 206       2.564  -1.954 -40.572  1.00 21.10           C  
ATOM   1190  CD2 TRP A 206       1.641  -2.309 -38.566  1.00 17.54           C  
ATOM   1191  CE2 TRP A 206       2.995  -2.709 -38.514  1.00 19.41           C  
ATOM   1192  CE3 TRP A 206       0.843  -2.468 -37.431  1.00 21.84           C  
ATOM   1193  NE1 TRP A 206       3.542  -2.471 -39.751  1.00 22.41           N  
ATOM   1194  CZ2 TRP A 206       3.574  -3.248 -37.363  1.00 21.18           C  
ATOM   1195  CZ3 TRP A 206       1.424  -2.993 -36.278  1.00 24.09           C  
ATOM   1196  CH2 TRP A 206       2.782  -3.371 -36.257  1.00 19.04           C  
ATOM   1197  N   LEU A 207      -0.505  -1.257 -43.424  1.00 15.62           N  
ATOM   1198  CA  LEU A 207      -0.354  -1.748 -44.793  1.00 17.85           C  
ATOM   1199  C   LEU A 207       0.130  -0.647 -45.728  1.00 19.14           C  
ATOM   1200  O   LEU A 207       0.957  -0.893 -46.608  1.00 17.70           O  
ATOM   1201  CB  LEU A 207      -1.675  -2.322 -45.297  1.00 17.93           C  
ATOM   1202  CG  LEU A 207      -2.066  -3.686 -44.731  1.00 16.04           C  
ATOM   1203  CD1 LEU A 207      -3.471  -4.016 -45.152  1.00 16.66           C  
ATOM   1204  CD2 LEU A 207      -1.096  -4.712 -45.257  1.00 14.81           C  
ATOM   1205  N   ASN A 208      -0.360   0.581 -45.540  1.00 20.85           N  
ATOM   1206  CA  ASN A 208       0.108   1.694 -46.362  1.00 18.97           C  
ATOM   1207  C   ASN A 208       1.566   2.015 -46.087  1.00 16.65           C  
ATOM   1208  O   ASN A 208       2.309   2.348 -47.020  1.00 21.17           O  
ATOM   1209  CB  ASN A 208      -0.757   2.929 -46.128  1.00 22.27           C  
ATOM   1210  CG  ASN A 208      -2.102   2.814 -46.789  1.00 27.80           C  
ATOM   1211  ND2 ASN A 208      -3.079   3.538 -46.258  1.00 31.58           N  
ATOM   1212  OD1 ASN A 208      -2.278   2.059 -47.753  1.00 31.95           O  
ATOM   1213  N   ASN A 209       1.995   1.937 -44.817  1.00 16.63           N  
ATOM   1214  CA  ASN A 209       3.408   2.154 -44.489  1.00 20.02           C  
ATOM   1215  C   ASN A 209       4.299   1.118 -45.172  1.00 22.13           C  
ATOM   1216  O   ASN A 209       5.379   1.454 -45.677  1.00 18.90           O  
ATOM   1217  CB  ASN A 209       3.645   2.116 -42.976  1.00 24.93           C  
ATOM   1218  CG  ASN A 209       2.936   3.253 -42.218  1.00 27.16           C  
ATOM   1219  ND2 ASN A 209       2.887   3.138 -40.891  1.00 24.84           N  
ATOM   1220  OD1 ASN A 209       2.469   4.216 -42.812  1.00 25.40           O  
ATOM   1221  N   ILE A 210       3.870  -0.147 -45.187  1.00 17.91           N  
ATOM   1222  CA  ILE A 210       4.609  -1.171 -45.916  1.00 17.07           C  
ATOM   1223  C   ILE A 210       4.661  -0.827 -47.402  1.00 16.74           C  
ATOM   1224  O   ILE A 210       5.719  -0.913 -48.035  1.00 21.01           O  
ATOM   1225  CB  ILE A 210       3.987  -2.563 -45.661  1.00 18.58           C  
ATOM   1226  CG1 ILE A 210       4.172  -2.948 -44.183  1.00 19.55           C  
ATOM   1227  CG2 ILE A 210       4.639  -3.629 -46.539  1.00 18.15           C  
ATOM   1228  CD1 ILE A 210       3.265  -4.071 -43.730  1.00 22.41           C  
ATOM   1229  N   ILE A 211       3.526  -0.402 -47.977  1.00 17.06           N  
ATOM   1230  CA  ILE A 211       3.462  -0.096 -49.412  1.00 17.16           C  
ATOM   1231  C   ILE A 211       4.333   1.114 -49.752  1.00 20.88           C  
ATOM   1232  O   ILE A 211       5.051   1.122 -50.765  1.00 18.50           O  
ATOM   1233  CB  ILE A 211       2.006   0.147 -49.849  1.00 18.93           C  
ATOM   1234  CG1 ILE A 211       1.162  -1.136 -49.818  1.00 19.06           C  
ATOM   1235  CG2 ILE A 211       1.951   0.796 -51.224  1.00 20.27           C  
ATOM   1236  CD1 ILE A 211      -0.345  -0.825 -49.709  1.00 18.05           C  
ATOM   1237  N   ASP A 212       4.262   2.165 -48.934  1.00 19.76           N  
ATOM   1238  CA  ASP A 212       4.940   3.424 -49.253  1.00 20.72           C  
ATOM   1239  C   ASP A 212       6.456   3.366 -49.065  1.00 21.36           C  
ATOM   1240  O   ASP A 212       7.177   4.161 -49.680  1.00 22.03           O  
ATOM   1241  CB  ASP A 212       4.378   4.556 -48.399  1.00 18.42           C  
ATOM   1242  CG  ASP A 212       2.940   4.893 -48.752  1.00 21.62           C  
ATOM   1243  OD1 ASP A 212       2.511   4.603 -49.887  1.00 22.04           O  
ATOM   1244  OD2 ASP A 212       2.241   5.447 -47.877  1.00 24.28           O1-
ATOM   1245  N   LEU A 213       6.957   2.472 -48.225  1.00 20.21           N  
ATOM   1246  CA  LEU A 213       8.380   2.438 -47.916  1.00 23.53           C  
ATOM   1247  C   LEU A 213       9.149   1.338 -48.635  1.00 21.38           C  
ATOM   1248  O   LEU A 213      10.388   1.352 -48.608  1.00 21.72           O  
ATOM   1249  CB  LEU A 213       8.578   2.264 -46.418  1.00 21.16           C  
ATOM   1250  CG  LEU A 213       8.089   3.384 -45.504  1.00 22.56           C  
ATOM   1251  CD1 LEU A 213       8.218   2.925 -44.048  1.00 29.70           C  
ATOM   1252  CD2 LEU A 213       8.887   4.614 -45.751  1.00 25.36           C  
ATOM   1253  N   ASN A 214       8.467   0.388 -49.262  1.00 18.61           N  
ATOM   1254  CA  ASN A 214       9.133  -0.775 -49.840  1.00 19.21           C  
ATOM   1255  C   ASN A 214       8.638  -1.031 -51.254  1.00 17.26           C  
ATOM   1256  O   ASN A 214       7.427  -1.146 -51.483  1.00 20.59           O  
ATOM   1257  CB  ASN A 214       8.898  -2.019 -48.985  1.00 19.71           C  
ATOM   1258  CG  ASN A 214       9.231  -1.803 -47.529  1.00 21.18           C  
ATOM   1259  ND2 ASN A 214      10.519  -1.715 -47.223  1.00 18.15           N  
ATOM   1260  OD1 ASN A 214       8.333  -1.725 -46.675  1.00 23.86           O  
ATOM   1261  N   LYS A 215       9.602  -1.171 -52.208  1.00 18.59           N  
ATOM   1262  CA  LYS A 215       9.368  -1.585 -53.580  1.00 20.71           C  
ATOM   1263  C   LYS A 215       9.388  -3.106 -53.687  1.00 19.29           C  
ATOM   1264  O   LYS A 215      10.042  -3.780 -52.886  1.00 25.91           O  
ATOM   1265  CB  LYS A 215      10.431  -0.994 -54.498  1.00 20.15           C  
ATOM   1266  CG  LYS A 215      10.493   0.547 -54.472  1.00 23.39           C  
ATOM   1267  CD  LYS A 215      10.421   1.093 -55.878  1.00 27.68           C  
ATOM   1268  CE  LYS A 215      10.290   2.612 -55.945  1.00 30.57           C  
ATOM   1269  NZ  LYS A 215      11.573   3.308 -55.717  1.00 33.76           N1+
ATOM   1270  N   PRO A 216       8.655  -3.680 -54.641  1.00 21.24           N  
ATOM   1271  CA  PRO A 216       8.749  -5.127 -54.864  1.00 20.55           C  
ATOM   1272  C   PRO A 216      10.184  -5.529 -55.165  1.00 20.64           C  
ATOM   1273  O   PRO A 216      10.933  -4.802 -55.823  1.00 18.44           O  
ATOM   1274  CB  PRO A 216       7.834  -5.368 -56.070  1.00 18.27           C  
ATOM   1275  CG  PRO A 216       6.900  -4.192 -56.083  1.00 19.50           C  
ATOM   1276  CD  PRO A 216       7.730  -3.033 -55.578  1.00 19.58           C  
ATOM   1277  N   ILE A 217      10.566  -6.700 -54.683  1.00 15.61           N  
ATOM   1278  CA  ILE A 217      11.878  -7.266 -54.966  1.00 16.92           C  
ATOM   1279  C   ILE A 217      11.741  -8.186 -56.175  1.00 16.31           C  
ATOM   1280  O   ILE A 217      10.920  -9.122 -56.135  1.00 16.36           O  
ATOM   1281  CB  ILE A 217      12.432  -8.027 -53.768  1.00 15.97           C  
ATOM   1282  CG1 ILE A 217      12.566  -7.072 -52.589  1.00 18.03           C  
ATOM   1283  CG2 ILE A 217      13.750  -8.690 -54.124  1.00 17.41           C  
ATOM   1284  CD1 ILE A 217      12.701  -7.776 -51.271  1.00 21.34           C  
ATOM   1285  N   PRO A 218      12.497  -7.970 -57.242  1.00 16.42           N  
ATOM   1286  CA  PRO A 218      12.324  -8.783 -58.445  1.00 18.87           C  
ATOM   1287  C   PRO A 218      12.950 -10.161 -58.245  1.00 21.09           C  
ATOM   1288  O   PRO A 218      13.691 -10.418 -57.283  1.00 22.12           O  
ATOM   1289  CB  PRO A 218      13.041  -7.972 -59.532  1.00 18.08           C  
ATOM   1290  CG  PRO A 218      14.021  -7.121 -58.796  1.00 21.30           C  
ATOM   1291  CD  PRO A 218      13.418  -6.840 -57.445  1.00 21.70           C  
ATOM   1292  N   TYR A 219      12.600 -11.062 -59.152  1.00 16.76           N  
ATOM   1293  CA  TYR A 219      13.151 -12.413 -59.194  1.00 17.06           C  
ATOM   1294  C   TYR A 219      13.261 -12.808 -60.661  1.00 21.20           C  
ATOM   1295  O   TYR A 219      12.831 -12.066 -61.554  1.00 15.63           O  
ATOM   1296  CB  TYR A 219      12.302 -13.409 -58.382  1.00 18.18           C  
ATOM   1297  CG  TYR A 219      10.852 -13.456 -58.805  1.00 20.02           C  
ATOM   1298  CD1 TYR A 219       9.952 -12.460 -58.399  1.00 15.78           C  
ATOM   1299  CD2 TYR A 219      10.384 -14.483 -59.612  1.00 18.92           C  
ATOM   1300  CE1 TYR A 219       8.623 -12.501 -58.779  1.00 16.44           C  
ATOM   1301  CE2 TYR A 219       9.074 -14.524 -60.018  1.00 18.28           C  
ATOM   1302  CZ  TYR A 219       8.190 -13.535 -59.600  1.00 19.35           C  
ATOM   1303  OH  TYR A 219       6.872 -13.601 -60.017  1.00 18.21           O  
ATOM   1304  N   LYS A 220      13.835 -13.988 -60.922  1.00 21.28           N  
ATOM   1305  CA  LYS A 220      14.200 -14.333 -62.296  1.00 21.98           C  
ATOM   1306  C   LYS A 220      13.002 -14.294 -63.241  1.00 21.55           C  
ATOM   1307  O   LYS A 220      13.098 -13.780 -64.360  1.00 20.44           O  
ATOM   1308  CB  LYS A 220      14.843 -15.716 -62.333  1.00 22.54           C  
ATOM   1309  CG  LYS A 220      15.394 -16.072 -63.729  1.00 27.12           C  
ATOM   1310  CD  LYS A 220      16.358 -17.242 -63.653  1.00 27.67           C  
ATOM   1311  CE  LYS A 220      16.805 -17.680 -65.039  1.00 40.42           C  
ATOM   1312  NZ  LYS A 220      16.164 -18.980 -65.399  1.00 45.95           N1+
ATOM   1313  N   ASN A 221      11.864 -14.819 -62.806  1.00 23.36           N  
ATOM   1314  CA  ASN A 221      10.695 -14.964 -63.659  1.00 24.51           C  
ATOM   1315  C   ASN A 221       9.744 -13.771 -63.594  1.00 23.29           C  
ATOM   1316  O   ASN A 221       8.663 -13.829 -64.185  1.00 26.97           O  
ATOM   1317  CB  ASN A 221       9.977 -16.273 -63.287  1.00 26.79           C  
ATOM   1318  CG  ASN A 221       8.879 -16.658 -64.260  1.00 34.78           C  
ATOM   1319  ND2 ASN A 221       7.822 -17.289 -63.727  1.00 32.62           N  
ATOM   1320  OD1 ASN A 221       8.978 -16.428 -65.471  1.00 31.14           O  
ATOM   1321  N   SER A 222      10.133 -12.677 -62.946  1.00 21.56           N  
ATOM   1322  CA  SER A 222       9.215 -11.564 -62.744  1.00 18.61           C  
ATOM   1323  C   SER A 222       9.231 -10.592 -63.920  1.00 27.77           C  
ATOM   1324  O   SER A 222      10.227 -10.447 -64.640  1.00 23.27           O  
ATOM   1325  CB  SER A 222       9.543 -10.809 -61.461  1.00 19.37           C  
ATOM   1326  OG  SER A 222      10.682  -9.984 -61.605  1.00 19.99           O  
ATOM   1327  N   LYS A 223       8.100  -9.921 -64.109  1.00 23.41           N  
ATOM   1328  CA  LYS A 223       7.991  -8.828 -65.058  1.00 25.43           C  
ATOM   1329  C   LYS A 223       7.632  -7.555 -64.315  1.00 28.55           C  
ATOM   1330  O   LYS A 223       6.541  -7.473 -63.723  1.00 25.49           O  
ATOM   1331  CB  LYS A 223       6.953  -9.135 -66.120  1.00 30.70           C  
ATOM   1332  CG  LYS A 223       7.606  -9.821 -67.279  1.00 35.46           C  
ATOM   1333  CD  LYS A 223       6.705  -9.850 -68.480  1.00 39.20           C  
ATOM   1334  CE  LYS A 223       5.901 -11.107 -68.396  1.00 41.84           C  
ATOM   1335  NZ  LYS A 223       6.698 -12.358 -68.549  1.00 38.01           N1+
ATOM   1336  N   PRO A 224       8.495  -6.542 -64.334  1.00 35.06           N  
ATOM   1337  CA  PRO A 224       8.329  -5.418 -63.401  1.00 33.28           C  
ATOM   1338  C   PRO A 224       7.053  -4.625 -63.618  1.00 37.10           C  
ATOM   1339  O   PRO A 224       6.538  -4.033 -62.660  1.00 38.03           O  
ATOM   1340  CB  PRO A 224       9.565  -4.555 -63.685  1.00 34.33           C  
ATOM   1341  CG  PRO A 224      10.454  -5.376 -64.533  1.00 32.67           C  
ATOM   1342  CD  PRO A 224       9.595  -6.309 -65.282  1.00 36.16           C  
ATOM   1343  N   SER A 225       6.539  -4.569 -64.853  1.00 31.46           N  
ATOM   1344  CA  SER A 225       5.318  -3.806 -65.095  1.00 34.04           C  
ATOM   1345  C   SER A 225       4.122  -4.408 -64.391  1.00 33.42           C  
ATOM   1346  O   SER A 225       3.079  -3.748 -64.310  1.00 38.99           O  
ATOM   1347  CB  SER A 225       5.038  -3.707 -66.596  1.00 33.99           C  
ATOM   1348  OG  SER A 225       5.134  -4.998 -67.187  1.00 32.91           O  
ATOM   1349  N   LEU A 226       4.252  -5.638 -63.886  1.00 29.49           N  
ATOM   1350  CA  LEU A 226       3.187  -6.313 -63.162  1.00 33.58           C  
ATOM   1351  C   LEU A 226       3.326  -6.216 -61.647  1.00 31.85           C  
ATOM   1352  O   LEU A 226       2.361  -6.533 -60.939  1.00 33.87           O  
ATOM   1353  CB  LEU A 226       3.129  -7.796 -63.564  1.00 27.89           C  
ATOM   1354  CG  LEU A 226       3.207  -8.099 -65.061  1.00 29.54           C  
ATOM   1355  CD1 LEU A 226       3.108  -9.616 -65.337  1.00 26.34           C  
ATOM   1356  CD2 LEU A 226       2.126  -7.341 -65.799  1.00 30.46           C  
ATOM   1357  N   LEU A 227       4.491  -5.800 -61.136  1.00 28.79           N  
ATOM   1358  CA  LEU A 227       4.791  -5.811 -59.707  1.00 26.12           C  
ATOM   1359  C   LEU A 227       4.575  -4.430 -59.107  1.00 28.76           C  
ATOM   1360  O   LEU A 227       5.313  -3.489 -59.424  1.00 32.34           O  
ATOM   1361  CB  LEU A 227       6.235  -6.233 -59.448  1.00 23.42           C  
ATOM   1362  CG  LEU A 227       6.675  -7.643 -59.845  1.00 25.00           C  
ATOM   1363  CD1 LEU A 227       8.155  -7.758 -59.599  1.00 26.03           C  
ATOM   1364  CD2 LEU A 227       5.916  -8.665 -59.054  1.00 19.31           C  
ATOM   1365  N   SER A 228       3.602  -4.319 -58.209  1.00 30.99           N  
ATOM   1366  CA  SER A 228       3.420  -3.094 -57.450  1.00 25.91           C  
ATOM   1367  C   SER A 228       3.126  -3.442 -55.999  1.00 25.26           C  
ATOM   1368  O   SER A 228       2.434  -4.420 -55.698  1.00 23.33           O  
ATOM   1369  CB  SER A 228       2.299  -2.219 -58.032  1.00 29.34           C  
ATOM   1370  OG  SER A 228       1.047  -2.504 -57.435  1.00 38.30           O  
ATOM   1371  N   SER A 229       3.660  -2.624 -55.101  1.00 21.71           N  
ATOM   1372  CA  SER A 229       3.517  -2.910 -53.683  1.00 21.71           C  
ATOM   1373  C   SER A 229       2.076  -2.788 -53.215  1.00 21.05           C  
ATOM   1374  O   SER A 229       1.687  -3.482 -52.271  1.00 19.80           O  
ATOM   1375  CB  SER A 229       4.416  -1.975 -52.885  1.00 19.89           C  
ATOM   1376  OG  SER A 229       5.757  -2.380 -53.013  1.00 24.07           O  
ATOM   1377  N   ASP A 230       1.271  -1.919 -53.851  1.00 18.82           N  
ATOM   1378  CA  ASP A 230      -0.044  -1.622 -53.282  1.00 28.22           C  
ATOM   1379  C   ASP A 230      -1.053  -2.755 -53.462  1.00 22.29           C  
ATOM   1380  O   ASP A 230      -2.168  -2.645 -52.950  1.00 21.25           O  
ATOM   1381  CB  ASP A 230      -0.628  -0.316 -53.854  1.00 23.02           C  
ATOM   1382  CG  ASP A 230      -0.640  -0.275 -55.376  1.00 30.67           C  
ATOM   1383  OD1 ASP A 230      -0.336  -1.301 -56.025  1.00 31.18           O  
ATOM   1384  OD2 ASP A 230      -0.976   0.799 -55.933  1.00 29.40           O1-
ATOM   1385  N   GLU A 231      -0.695  -3.830 -54.158  1.00 17.50           N  
ATOM   1386  CA  GLU A 231      -1.529  -5.037 -54.153  1.00 23.78           C  
ATOM   1387  C   GLU A 231      -1.857  -5.523 -52.737  1.00 21.52           C  
ATOM   1388  O   GLU A 231      -2.948  -6.052 -52.492  1.00 25.39           O  
ATOM   1389  CB  GLU A 231      -0.817  -6.156 -54.926  1.00 21.97           C  
ATOM   1390  N   ILE A 232      -0.930  -5.363 -51.791  1.00 19.73           N  
ATOM   1391  CA  ILE A 232      -1.145  -5.878 -50.444  1.00 17.79           C  
ATOM   1392  C   ILE A 232      -2.196  -5.073 -49.688  1.00 19.84           C  
ATOM   1393  O   ILE A 232      -2.626  -5.492 -48.612  1.00 16.19           O  
ATOM   1394  CB  ILE A 232       0.209  -5.940 -49.686  1.00 19.37           C  
ATOM   1395  CG1 ILE A 232       0.171  -6.959 -48.537  1.00 21.92           C  
ATOM   1396  CG2 ILE A 232       0.602  -4.603 -49.149  1.00 19.51           C  
ATOM   1397  CD1 ILE A 232      -0.139  -8.390 -48.975  1.00 16.48           C  
ATOM   1398  N   SER A 233      -2.669  -3.946 -50.239  1.00 17.72           N  
ATOM   1399  CA  SER A 233      -3.728  -3.220 -49.552  1.00 19.20           C  
ATOM   1400  C   SER A 233      -5.025  -4.019 -49.503  1.00 17.66           C  
ATOM   1401  O   SER A 233      -5.914  -3.673 -48.717  1.00 21.53           O  
ATOM   1402  CB  SER A 233      -4.010  -1.872 -50.218  1.00 21.87           C  
ATOM   1403  OG  SER A 233      -4.488  -2.098 -51.519  1.00 22.57           O  
ATOM   1404  N   HIS A 234      -5.164  -5.072 -50.324  1.00 17.73           N  
ATOM   1405  CA  HIS A 234      -6.291  -6.001 -50.188  1.00 16.49           C  
ATOM   1406  C   HIS A 234      -6.165  -6.948 -48.998  1.00 17.29           C  
ATOM   1407  O   HIS A 234      -7.097  -7.743 -48.781  1.00 18.80           O  
ATOM   1408  CB  HIS A 234      -6.447  -6.826 -51.462  1.00 24.78           C  
ATOM   1409  CG  HIS A 234      -6.968  -6.039 -52.622  1.00 28.48           C  
ATOM   1410  CD2 HIS A 234      -8.194  -5.516 -52.864  1.00 34.37           C  
ATOM   1411  ND1 HIS A 234      -6.179  -5.686 -53.698  1.00 38.57           N  
ATOM   1412  CE1 HIS A 234      -6.898  -4.987 -54.558  1.00 37.73           C  
ATOM   1413  NE2 HIS A 234      -8.123  -4.867 -54.075  1.00 42.67           N  
ATOM   1414  N   GLN A 235      -5.050  -6.884 -48.240  1.00 15.67           N  
ATOM   1415  CA  GLN A 235      -4.718  -7.704 -47.060  1.00 16.98           C  
ATOM   1416  C   GLN A 235      -4.106  -9.034 -47.489  1.00 15.44           C  
ATOM   1417  O   GLN A 235      -4.424  -9.564 -48.564  1.00 15.79           O  
ATOM   1418  CB  GLN A 235      -5.940  -7.938 -46.144  1.00 14.16           C  
ATOM   1419  CG  GLN A 235      -6.635  -6.627 -45.699  1.00 15.14           C  
ATOM   1420  CD  GLN A 235      -7.726  -6.824 -44.668  1.00 23.41           C  
ATOM   1421  NE2 GLN A 235      -8.185  -5.711 -44.052  1.00 19.96           N  
ATOM   1422  OE1 GLN A 235      -8.142  -7.947 -44.404  1.00 22.26           O  
ATOM   1423  N   PRO A 236      -3.187  -9.572 -46.701  1.00 13.04           N  
ATOM   1424  CA  PRO A 236      -2.637 -10.892 -47.013  1.00 12.37           C  
ATOM   1425  C   PRO A 236      -3.705 -11.973 -46.870  1.00 14.20           C  
ATOM   1426  O   PRO A 236      -4.662 -11.828 -46.109  1.00 12.02           O  
ATOM   1427  CB  PRO A 236      -1.517 -11.060 -45.973  1.00 10.84           C  
ATOM   1428  CG  PRO A 236      -1.895 -10.176 -44.847  1.00 11.15           C  
ATOM   1429  CD  PRO A 236      -2.589  -8.987 -45.485  1.00 10.74           C  
ATOM   1430  N   GLY A 237      -3.565 -13.042 -47.656  1.00 13.86           N  
ATOM   1431  CA  GLY A 237      -4.447 -14.190 -47.527  1.00 14.15           C  
ATOM   1432  C   GLY A 237      -4.016 -15.220 -46.497  1.00 13.78           C  
ATOM   1433  O   GLY A 237      -4.782 -16.128 -46.162  1.00 12.81           O  
ATOM   1434  N   LEU A 238      -2.790 -15.102 -45.987  1.00 14.05           N  
ATOM   1435  CA  LEU A 238      -2.266 -16.000 -44.960  1.00 10.06           C  
ATOM   1436  C   LEU A 238      -1.280 -15.183 -44.142  1.00 11.48           C  
ATOM   1437  O   LEU A 238      -0.470 -14.447 -44.721  1.00 14.28           O  
ATOM   1438  CB  LEU A 238      -1.569 -17.225 -45.574  1.00 11.76           C  
ATOM   1439  CG  LEU A 238      -1.009 -18.245 -44.579  1.00 10.68           C  
ATOM   1440  CD1 LEU A 238      -2.143 -18.899 -43.803  1.00 12.42           C  
ATOM   1441  CD2 LEU A 238      -0.191 -19.322 -45.310  1.00 12.48           C  
ATOM   1442  N   VAL A 239      -1.381 -15.288 -42.817  1.00 11.95           N  
ATOM   1443  CA  VAL A 239      -0.589 -14.523 -41.863  1.00 12.29           C  
ATOM   1444  C   VAL A 239      -0.017 -15.519 -40.873  1.00 17.36           C  
ATOM   1445  O   VAL A 239      -0.774 -16.187 -40.153  1.00 14.11           O  
ATOM   1446  CB  VAL A 239      -1.427 -13.449 -41.137  1.00 10.88           C  
ATOM   1447  CG1 VAL A 239      -0.548 -12.600 -40.192  1.00 12.22           C  
ATOM   1448  CG2 VAL A 239      -2.137 -12.552 -42.139  1.00 11.43           C  
ATOM   1449  N   ILE A 240       1.307 -15.646 -40.862  1.00 12.32           N  
ATOM   1450  CA  ILE A 240       1.998 -16.614 -40.023  1.00 12.92           C  
ATOM   1451  C   ILE A 240       3.178 -15.922 -39.350  1.00 14.91           C  
ATOM   1452  O   ILE A 240       3.730 -14.952 -39.879  1.00 17.98           O  
ATOM   1453  CB  ILE A 240       2.478 -17.829 -40.845  1.00 13.32           C  
ATOM   1454  CG1 ILE A 240       3.182 -17.353 -42.123  1.00 13.18           C  
ATOM   1455  CG2 ILE A 240       1.301 -18.770 -41.189  1.00 17.22           C  
ATOM   1456  CD1 ILE A 240       3.781 -18.476 -42.950  1.00 15.44           C  
ATOM   1457  N   GLY A 241       3.587 -16.455 -38.210  1.00 16.04           N  
ATOM   1458  CA  GLY A 241       4.697 -15.902 -37.442  1.00 16.75           C  
ATOM   1459  C   GLY A 241       5.837 -16.894 -37.307  1.00 18.54           C  
ATOM   1460  O   GLY A 241       5.615 -18.095 -37.144  1.00 17.65           O  
ATOM   1461  N   ILE A 242       7.065 -16.383 -37.387  1.00 18.58           N  
ATOM   1462  CA  ILE A 242       8.230 -17.225 -37.150  1.00 21.30           C  
ATOM   1463  C   ILE A 242       8.189 -17.769 -35.730  1.00 21.01           C  
ATOM   1464  O   ILE A 242       7.896 -17.044 -34.775  1.00 20.83           O  
ATOM   1465  CB  ILE A 242       9.531 -16.437 -37.388  1.00 23.77           C  
ATOM   1466  CG1 ILE A 242       9.647 -16.037 -38.868  1.00 19.88           C  
ATOM   1467  CG2 ILE A 242      10.750 -17.223 -36.868  1.00 26.46           C  
ATOM   1468  CD1 ILE A 242      10.262 -17.098 -39.727  1.00 24.26           C  
ATOM   1469  N   GLU A 243       8.485 -19.056 -35.585  1.00 22.83           N  
ATOM   1470  CA  GLU A 243       8.667 -19.640 -34.265  1.00 26.71           C  
ATOM   1471  C   GLU A 243      10.139 -19.800 -33.925  1.00 26.40           C  
ATOM   1472  O   GLU A 243      10.570 -19.443 -32.828  1.00 28.45           O  
ATOM   1473  CB  GLU A 243       7.962 -21.001 -34.164  1.00 23.81           C  
ATOM   1474  CG  GLU A 243       8.215 -21.678 -32.813  1.00 26.16           C  
ATOM   1475  CD  GLU A 243       7.458 -22.988 -32.625  1.00 32.17           C  
ATOM   1476  OE1 GLU A 243       6.860 -23.495 -33.611  1.00 30.53           O  
ATOM   1477  OE2 GLU A 243       7.463 -23.502 -31.474  1.00 32.87           O1-
ATOM   1478  N   ALA A 244      10.910 -20.348 -34.850  1.00 27.86           N  
ATOM   1479  CA  ALA A 244      12.338 -20.540 -34.680  1.00 33.16           C  
ATOM   1480  C   ALA A 244      13.037 -19.893 -35.855  1.00 31.84           C  
ATOM   1481  O   ALA A 244      12.721 -20.199 -37.011  1.00 33.38           O  
ATOM   1482  CB  ALA A 244      12.707 -22.024 -34.597  1.00 35.03           C  
ATOM   1483  N   ASP A 245      13.973 -19.004 -35.550  1.00 34.89           N  
ATOM   1484  CA  ASP A 245      14.768 -18.368 -36.581  1.00 33.72           C  
ATOM   1485  C   ASP A 245      15.619 -19.411 -37.292  1.00 33.51           C  
ATOM   1486  O   ASP A 245      16.253 -20.245 -36.640  1.00 32.77           O  
ATOM   1487  CB  ASP A 245      15.681 -17.297 -35.976  1.00 36.88           C  
ATOM   1488  CG  ASP A 245      16.266 -16.381 -37.028  1.00 33.35           C  
ATOM   1489  OD1 ASP A 245      17.255 -16.786 -37.680  1.00 32.84           O  
ATOM   1490  OD2 ASP A 245      15.723 -15.269 -37.220  1.00 31.77           O1-
ATOM   1491  N   PRO A 246      15.689 -19.371 -38.623  1.00 37.97           N  
ATOM   1492  CA  PRO A 246      16.520 -20.343 -39.346  1.00 34.81           C  
ATOM   1493  C   PRO A 246      18.009 -20.232 -39.045  1.00 35.55           C  
ATOM   1494  O   PRO A 246      18.760 -21.133 -39.426  1.00 38.43           O  
ATOM   1495  CB  PRO A 246      16.227 -20.017 -40.811  1.00 40.45           C  
ATOM   1496  CG  PRO A 246      15.845 -18.557 -40.784  1.00 36.85           C  
ATOM   1497  CD  PRO A 246      15.035 -18.418 -39.535  1.00 35.36           C  
ATOM   1498  N   ASP A 247      18.455 -19.186 -38.350  1.00 33.69           N  
ATOM   1499  CA  ASP A 247      19.871 -18.971 -38.067  1.00 35.77           C  
ATOM   1500  C   ASP A 247      20.227 -19.236 -36.602  1.00 29.88           C  
ATOM   1501  O   ASP A 247      21.253 -18.755 -36.124  1.00 32.32           O  
ATOM   1502  CB  ASP A 247      20.261 -17.543 -38.455  1.00 40.08           C  
ATOM   1503  CG  ASP A 247      21.633 -17.458 -39.115  1.00 44.52           C  
ATOM   1504  OD1 ASP A 247      22.264 -18.512 -39.366  1.00 46.36           O  
ATOM   1505  OD2 ASP A 247      22.077 -16.325 -39.378  1.00 40.92           O1-
ATOM   1506  N   ARG A 248      19.410 -19.995 -35.883  1.00 35.40           N  
ATOM   1507  CA  ARG A 248      19.584 -20.153 -34.445  1.00 30.22           C  
ATOM   1508  C   ARG A 248      20.725 -21.118 -34.123  1.00 31.39           C  
ATOM   1509  O   ARG A 248      21.189 -21.889 -34.966  1.00 29.13           O  
ATOM   1510  CB  ARG A 248      18.294 -20.655 -33.815  1.00 31.81           C  
ATOM   1511  CG  ARG A 248      17.888 -22.024 -34.351  1.00 31.61           C  
ATOM   1512  CD  ARG A 248      16.476 -22.383 -33.925  1.00 34.48           C  
ATOM   1513  NE  ARG A 248      16.092 -23.692 -34.434  1.00 34.03           N  
ATOM   1514  CZ  ARG A 248      15.740 -23.956 -35.687  1.00 37.97           C  
ATOM   1515  NH1 ARG A 248      15.638 -23.000 -36.600  1.00 30.59           N1+
ATOM   1516  NH2 ARG A 248      15.487 -25.219 -36.036  1.00 39.97           N  
ATOM   1517  N   ASP A 249      21.157 -21.092 -32.861  1.00 27.16           N  
ATOM   1518  CA  ASP A 249      22.179 -22.031 -32.401  1.00 30.58           C  
ATOM   1519  C   ASP A 249      21.603 -23.419 -32.129  1.00 30.07           C  
ATOM   1520  O   ASP A 249      22.275 -24.423 -32.375  1.00 30.22           O  
ATOM   1521  CB  ASP A 249      22.855 -21.511 -31.128  1.00 34.06           C  
ATOM   1522  CG  ASP A 249      23.563 -20.177 -31.329  1.00 36.81           C  
ATOM   1523  OD1 ASP A 249      23.455 -19.570 -32.427  1.00 35.10           O  
ATOM   1524  OD2 ASP A 249      24.222 -19.726 -30.361  1.00 39.50           O1-
ATOM   1525  N   ASP A 250      20.380 -23.500 -31.597  1.00 27.20           N  
ATOM   1526  CA  ASP A 250      19.789 -24.783 -31.225  1.00 31.82           C  
ATOM   1527  C   ASP A 250      19.359 -25.558 -32.465  1.00 31.39           C  
ATOM   1528  O   ASP A 250      18.529 -25.083 -33.248  1.00 32.94           O  
ATOM   1529  CB  ASP A 250      18.596 -24.568 -30.292  1.00 36.51           C  
ATOM   1530  CG  ASP A 250      17.986 -25.889 -29.774  1.00 42.72           C  
ATOM   1531  OD1 ASP A 250      18.270 -26.973 -30.323  1.00 41.54           O  
ATOM   1532  OD2 ASP A 250      17.209 -25.844 -28.793  1.00 55.76           O1-
ATOM   1533  N   TRP A 251      19.925 -26.757 -32.641  1.00 28.24           N  
ATOM   1534  CA  TRP A 251      19.575 -27.630 -33.757  1.00 32.09           C  
ATOM   1535  C   TRP A 251      19.111 -28.982 -33.256  1.00 35.59           C  
ATOM   1536  O   TRP A 251      19.037 -29.943 -34.019  1.00 40.76           O  
ATOM   1537  CB  TRP A 251      20.743 -27.763 -34.734  1.00 30.59           C  
ATOM   1538  CG  TRP A 251      20.973 -26.438 -35.412  1.00 35.08           C  
ATOM   1539  CD1 TRP A 251      21.999 -25.572 -35.188  1.00 36.16           C  
ATOM   1540  CD2 TRP A 251      20.115 -25.805 -36.378  1.00 39.18           C  
ATOM   1541  CE2 TRP A 251      20.698 -24.563 -36.706  1.00 35.40           C  
ATOM   1542  CE3 TRP A 251      18.919 -26.171 -37.003  1.00 40.51           C  
ATOM   1543  NE1 TRP A 251      21.851 -24.444 -35.974  1.00 36.49           N  
ATOM   1544  CZ2 TRP A 251      20.120 -23.688 -37.628  1.00 39.04           C  
ATOM   1545  CZ3 TRP A 251      18.352 -25.298 -37.934  1.00 38.63           C  
ATOM   1546  CH2 TRP A 251      18.954 -24.082 -38.233  1.00 38.91           C  
ATOM   1547  N   SER A 252      18.800 -29.066 -31.973  1.00 39.38           N  
ATOM   1548  CA  SER A 252      17.988 -30.152 -31.480  1.00 45.48           C  
ATOM   1549  C   SER A 252      16.677 -30.202 -32.257  1.00 45.32           C  
ATOM   1550  O   SER A 252      16.337 -29.301 -33.035  1.00 45.22           O  
ATOM   1551  CB  SER A 252      17.715 -29.980 -29.985  1.00 46.75           C  
ATOM   1552  OG  SER A 252      16.819 -28.900 -29.762  1.00 47.12           O  
ATOM   1553  N   GLU A 253      15.938 -31.279 -32.032  1.00 45.49           N  
ATOM   1554  CA  GLU A 253      14.644 -31.480 -32.647  1.00 50.99           C  
ATOM   1555  C   GLU A 253      13.516 -30.908 -31.768  1.00 54.39           C  
ATOM   1556  O   GLU A 253      12.338 -31.218 -31.976  1.00 54.45           O  
ATOM   1557  CB  GLU A 253      14.503 -32.974 -32.971  1.00 53.87           C  
ATOM   1558  CG  GLU A 253      13.161 -33.491 -33.424  1.00 60.09           C  
ATOM   1559  CD  GLU A 253      12.619 -32.683 -34.579  1.00 56.84           C  
ATOM   1560  OE1 GLU A 253      11.544 -32.087 -34.394  1.00 59.56           O  
ATOM   1561  OE2 GLU A 253      13.260 -32.620 -35.648  1.00 56.15           O1-
ATOM   1562  N   TRP A 254      13.865 -30.041 -30.808  1.00 51.16           N  
ATOM   1563  CA  TRP A 254      12.864 -29.283 -30.058  1.00 54.87           C  
ATOM   1564  C   TRP A 254      11.841 -28.671 -31.010  1.00 53.56           C  
ATOM   1565  O   TRP A 254      10.641 -28.959 -30.932  1.00 47.82           O  
ATOM   1566  CB  TRP A 254      13.560 -28.205 -29.214  1.00 56.91           C  
ATOM   1567  CG  TRP A 254      12.651 -27.386 -28.334  1.00 60.03           C  
ATOM   1568  CD1 TRP A 254      11.995 -26.234 -28.673  1.00 61.46           C  
ATOM   1569  CD2 TRP A 254      12.320 -27.644 -26.963  1.00 67.23           C  
ATOM   1570  CE2 TRP A 254      11.449 -26.615 -26.542  1.00 72.51           C  
ATOM   1571  CE3 TRP A 254      12.665 -28.651 -26.055  1.00 69.05           C  
ATOM   1572  NE1 TRP A 254      11.265 -25.769 -27.603  1.00 59.06           N  
ATOM   1573  CZ2 TRP A 254      10.921 -26.565 -25.250  1.00 73.33           C  
ATOM   1574  CZ3 TRP A 254      12.141 -28.596 -24.771  1.00 70.57           C  
ATOM   1575  CH2 TRP A 254      11.279 -27.563 -24.383  1.00 72.75           C  
ATOM   1576  N   TYR A 255      12.313 -27.843 -31.938  1.00 51.90           N  
ATOM   1577  CA  TYR A 255      11.548 -27.477 -33.121  1.00 49.02           C  
ATOM   1578  C   TYR A 255      11.805 -28.497 -34.225  1.00 49.74           C  
ATOM   1579  O   TYR A 255      12.896 -29.067 -34.334  1.00 46.87           O  
ATOM   1580  CB  TYR A 255      11.918 -26.070 -33.601  1.00 45.23           C  
ATOM   1581  CG  TYR A 255      11.919 -25.053 -32.495  1.00 41.35           C  
ATOM   1582  CD1 TYR A 255      10.733 -24.481 -32.054  1.00 40.18           C  
ATOM   1583  CD2 TYR A 255      13.098 -24.684 -31.866  1.00 46.32           C  
ATOM   1584  CE1 TYR A 255      10.719 -23.557 -31.028  1.00 41.26           C  
ATOM   1585  CE2 TYR A 255      13.095 -23.755 -30.836  1.00 42.59           C  
ATOM   1586  CZ  TYR A 255      11.900 -23.197 -30.419  1.00 44.07           C  
ATOM   1587  OH  TYR A 255      11.867 -22.273 -29.397  1.00 44.39           O  
ATOM   1588  N   ALA A 256      10.787 -28.713 -35.054  1.00 49.81           N  
ATOM   1589  CA  ALA A 256      10.826 -29.755 -36.074  1.00 51.93           C  
ATOM   1590  C   ALA A 256      11.372 -29.291 -37.416  1.00 45.32           C  
ATOM   1591  O   ALA A 256      11.690 -30.143 -38.255  1.00 47.53           O  
ATOM   1592  CB  ALA A 256       9.430 -30.355 -36.279  1.00 50.02           C  
ATOM   1593  N   ARG A 257      11.492 -27.984 -37.653  1.00 40.34           N  
ATOM   1594  CA  ARG A 257      12.068 -27.506 -38.903  1.00 41.55           C  
ATOM   1595  C   ARG A 257      13.017 -26.344 -38.647  1.00 42.10           C  
ATOM   1596  O   ARG A 257      12.904 -25.639 -37.637  1.00 38.24           O  
ATOM   1597  CB  ARG A 257      10.986 -27.075 -39.900  1.00 36.09           C  
ATOM   1598  CG  ARG A 257      10.225 -28.232 -40.481  1.00 34.74           C  
ATOM   1599  CD  ARG A 257      11.113 -29.100 -41.355  1.00 33.41           C  
ATOM   1600  NE  ARG A 257      10.321 -30.123 -42.029  1.00 39.01           N  
ATOM   1601  CZ  ARG A 257       9.687 -31.118 -41.419  1.00 37.03           C  
ATOM   1602  NH1 ARG A 257       9.789 -31.312 -40.111  1.00 38.06           N1+
ATOM   1603  NH2 ARG A 257       8.923 -31.935 -42.138  1.00 29.87           N  
ATOM   1604  N   ARG A 258      13.959 -26.164 -39.581  1.00 36.85           N  
ATOM   1605  CA  ARG A 258      14.842 -25.007 -39.601  1.00 30.83           C  
ATOM   1606  C   ARG A 258      14.041 -23.700 -39.620  1.00 42.36           C  
ATOM   1607  O   ARG A 258      14.111 -22.913 -38.667  1.00 36.52           O  
ATOM   1608  CB  ARG A 258      15.772 -25.071 -40.811  1.00 34.47           C  
ATOM   1609  CG  ARG A 258      16.259 -23.685 -41.225  1.00 44.05           C  
ATOM   1610  CD  ARG A 258      17.540 -23.705 -42.032  1.00 47.87           C  
ATOM   1611  NE  ARG A 258      17.261 -23.983 -43.432  1.00 51.21           N  
ATOM   1612  CZ  ARG A 258      18.187 -24.117 -44.375  1.00 53.69           C  
ATOM   1613  NH1 ARG A 258      19.478 -23.977 -44.105  1.00 51.41           N1+
ATOM   1614  NH2 ARG A 258      17.806 -24.378 -45.624  1.00 52.92           N  
ATOM   1615  N   ILE A 259      13.293 -23.437 -40.700  1.00 34.28           N  
ATOM   1616  CA  ILE A 259      12.327 -22.344 -40.717  1.00 31.95           C  
ATOM   1617  C   ILE A 259      11.032 -22.889 -40.152  1.00 32.65           C  
ATOM   1618  O   ILE A 259      10.405 -23.774 -40.747  1.00 33.46           O  
ATOM   1619  CB  ILE A 259      12.085 -21.797 -42.125  1.00 34.80           C  
ATOM   1620  CG1 ILE A 259      13.287 -21.035 -42.668  1.00 39.12           C  
ATOM   1621  CG2 ILE A 259      10.898 -20.820 -42.050  1.00 34.22           C  
ATOM   1622  CD1 ILE A 259      13.198 -19.541 -42.460  1.00 39.91           C  
ATOM   1623  N   GLN A 260      10.616 -22.371 -39.023  1.00 29.90           N  
ATOM   1624  CA  GLN A 260       9.424 -22.913 -38.409  1.00 33.18           C  
ATOM   1625  C   GLN A 260       8.507 -21.762 -38.047  1.00 29.10           C  
ATOM   1626  O   GLN A 260       8.957 -20.726 -37.543  1.00 27.41           O  
ATOM   1627  CB  GLN A 260       9.766 -23.773 -37.187  1.00 30.40           C  
ATOM   1628  CG  GLN A 260       8.534 -24.308 -36.447  1.00 35.76           C  
ATOM   1629  CD  GLN A 260       8.769 -25.665 -35.817  1.00 38.89           C  
ATOM   1630  NE2 GLN A 260       8.056 -25.943 -34.731  1.00 33.80           N  
ATOM   1631  OE1 GLN A 260       9.587 -26.455 -36.301  1.00 43.92           O  
ATOM   1632  N   PHE A 261       7.223 -21.957 -38.330  1.00 23.68           N  
ATOM   1633  CA  PHE A 261       6.176 -20.997 -38.029  1.00 21.30           C  
ATOM   1634  C   PHE A 261       5.327 -21.508 -36.872  1.00 29.20           C  
ATOM   1635  O   PHE A 261       5.162 -22.718 -36.695  1.00 27.94           O  
ATOM   1636  CB  PHE A 261       5.333 -20.752 -39.290  1.00 15.73           C  
ATOM   1637  CG  PHE A 261       6.163 -20.368 -40.491  1.00 17.38           C  
ATOM   1638  CD1 PHE A 261       6.659 -19.069 -40.632  1.00 16.61           C  
ATOM   1639  CD2 PHE A 261       6.473 -21.301 -41.464  1.00 17.25           C  
ATOM   1640  CE1 PHE A 261       7.424 -18.714 -41.730  1.00 13.80           C  
ATOM   1641  CE2 PHE A 261       7.237 -20.940 -42.588  1.00 18.71           C  
ATOM   1642  CZ  PHE A 261       7.713 -19.653 -42.710  1.00 19.56           C  
ATOM   1643  N   CYS A 262       4.826 -20.583 -36.052  1.00 20.61           N  
ATOM   1644  CA  CYS A 262       3.949 -20.975 -34.960  1.00 21.62           C  
ATOM   1645  C   CYS A 262       2.676 -21.603 -35.501  1.00 25.84           C  
ATOM   1646  O   CYS A 262       1.979 -21.014 -36.334  1.00 24.89           O  
ATOM   1647  CB  CYS A 262       3.586 -19.772 -34.091  1.00 19.43           C  
ATOM   1648  SG  CYS A 262       4.994 -18.720 -33.660  1.00 25.14           S  
ATOM   1649  N   GLN A 263       2.341 -22.788 -35.005  1.00 23.49           N  
ATOM   1650  CA  GLN A 263       1.059 -23.360 -35.388  1.00 26.20           C  
ATOM   1651  C   GLN A 263      -0.075 -22.892 -34.484  1.00 22.52           C  
ATOM   1652  O   GLN A 263      -1.251 -23.031 -34.860  1.00 19.72           O  
ATOM   1653  CB  GLN A 263       1.140 -24.898 -35.409  1.00 28.07           C  
ATOM   1654  CG  GLN A 263       0.826 -25.601 -34.083  1.00 33.96           C  
ATOM   1655  CD  GLN A 263       0.462 -27.080 -34.286  1.00 36.19           C  
ATOM   1656  NE2 GLN A 263      -0.395 -27.620 -33.415  1.00 36.91           N  
ATOM   1657  OE1 GLN A 263       0.956 -27.721 -35.211  1.00 37.47           O  
ATOM   1658  N   TRP A 264       0.247 -22.296 -33.328  1.00 16.69           N  
ATOM   1659  CA  TRP A 264      -0.795 -21.994 -32.358  1.00 17.95           C  
ATOM   1660  C   TRP A 264      -1.652 -20.797 -32.734  1.00 14.40           C  
ATOM   1661  O   TRP A 264      -2.725 -20.638 -32.147  1.00 18.27           O  
ATOM   1662  CB  TRP A 264      -0.204 -21.778 -30.961  1.00 20.20           C  
ATOM   1663  CG  TRP A 264       0.964 -20.821 -30.867  1.00 22.80           C  
ATOM   1664  CD1 TRP A 264       0.914 -19.459 -30.799  1.00 17.82           C  
ATOM   1665  CD2 TRP A 264       2.347 -21.178 -30.813  1.00 21.23           C  
ATOM   1666  CE2 TRP A 264       3.086 -19.980 -30.708  1.00 20.28           C  
ATOM   1667  CE3 TRP A 264       3.033 -22.399 -30.842  1.00 22.48           C  
ATOM   1668  NE1 TRP A 264       2.188 -18.944 -30.712  1.00 18.91           N  
ATOM   1669  CZ2 TRP A 264       4.477 -19.964 -30.622  1.00 23.99           C  
ATOM   1670  CZ3 TRP A 264       4.424 -22.382 -30.769  1.00 27.02           C  
ATOM   1671  CH2 TRP A 264       5.129 -21.169 -30.657  1.00 22.55           C  
ATOM   1672  N   THR A 265      -1.210 -19.940 -33.657  1.00 17.62           N  
ATOM   1673  CA  THR A 265      -2.002 -18.780 -34.088  1.00 17.63           C  
ATOM   1674  C   THR A 265      -1.791 -18.604 -35.582  1.00 13.51           C  
ATOM   1675  O   THR A 265      -0.645 -18.475 -36.027  1.00 13.16           O  
ATOM   1676  CB  THR A 265      -1.602 -17.495 -33.336  1.00 17.20           C  
ATOM   1677  CG2 THR A 265      -2.499 -16.303 -33.774  1.00 11.98           C  
ATOM   1678  OG1 THR A 265      -1.730 -17.692 -31.921  1.00 18.78           O  
ATOM   1679  N   ILE A 266      -2.882 -18.616 -36.360  1.00 13.96           N  
ATOM   1680  CA  ILE A 266      -2.828 -18.450 -37.813  1.00 12.80           C  
ATOM   1681  C   ILE A 266      -4.037 -17.631 -38.242  1.00 13.40           C  
ATOM   1682  O   ILE A 266      -5.126 -17.802 -37.694  1.00 15.35           O  
ATOM   1683  CB  ILE A 266      -2.828 -19.813 -38.560  1.00 15.78           C  
ATOM   1684  CG1 ILE A 266      -1.756 -20.753 -38.010  1.00 15.85           C  
ATOM   1685  CG2 ILE A 266      -2.640 -19.605 -40.076  1.00 15.36           C  
ATOM   1686  CD1 ILE A 266      -1.978 -22.256 -38.433  1.00 20.29           C  
ATOM   1687  N   GLN A 267      -3.848 -16.752 -39.222  1.00 13.47           N  
ATOM   1688  CA  GLN A 267      -4.904 -15.909 -39.772  1.00 13.10           C  
ATOM   1689  C   GLN A 267      -4.912 -16.094 -41.276  1.00 11.55           C  
ATOM   1690  O   GLN A 267      -3.844 -16.237 -41.886  1.00 12.49           O  
ATOM   1691  CB  GLN A 267      -4.687 -14.435 -39.409  1.00 15.76           C  
ATOM   1692  CG  GLN A 267      -5.631 -13.447 -40.057  1.00 15.76           C  
ATOM   1693  CD  GLN A 267      -5.384 -12.031 -39.568  1.00 15.72           C  
ATOM   1694  NE2 GLN A 267      -6.441 -11.357 -39.128  1.00 13.30           N  
ATOM   1695  OE1 GLN A 267      -4.248 -11.565 -39.548  1.00 15.01           O  
ATOM   1696  N   ALA A 268      -6.100 -16.112 -41.882  1.00 11.05           N  
ATOM   1697  CA  ALA A 268      -6.148 -16.421 -43.305  1.00 11.42           C  
ATOM   1698  C   ALA A 268      -7.504 -16.058 -43.899  1.00 13.91           C  
ATOM   1699  O   ALA A 268      -8.531 -16.021 -43.206  1.00 11.83           O  
ATOM   1700  CB  ALA A 268      -5.872 -17.919 -43.581  1.00 12.33           C  
ATOM   1701  N   LYS A 269      -7.487 -15.834 -45.235  1.00 10.30           N  
ATOM   1702  CA  LYS A 269      -8.673 -15.763 -46.062  1.00 12.49           C  
ATOM   1703  C   LYS A 269      -9.129 -17.172 -46.438  1.00 15.76           C  
ATOM   1704  O   LYS A 269      -8.299 -18.053 -46.655  1.00 13.72           O  
ATOM   1705  CB  LYS A 269      -8.401 -14.959 -47.325  1.00 11.34           C  
ATOM   1706  CG  LYS A 269      -8.138 -13.459 -47.055  1.00 13.37           C  
ATOM   1707  CD  LYS A 269      -7.696 -12.766 -48.344  1.00 15.60           C  
ATOM   1708  CE  LYS A 269      -7.253 -11.317 -48.071  1.00 14.49           C  
ATOM   1709  NZ  LYS A 269      -7.217 -10.543 -49.335  1.00 13.96           N1+
ATOM   1710  N   PRO A 270     -10.431 -17.409 -46.522  1.00 15.35           N  
ATOM   1711  CA  PRO A 270     -10.902 -18.730 -46.950  1.00 17.39           C  
ATOM   1712  C   PRO A 270     -10.338 -19.062 -48.319  1.00 16.92           C  
ATOM   1713  O   PRO A 270     -10.037 -18.171 -49.122  1.00 15.84           O  
ATOM   1714  CB  PRO A 270     -12.426 -18.586 -46.986  1.00 17.34           C  
ATOM   1715  CG  PRO A 270     -12.706 -17.110 -46.867  1.00 18.55           C  
ATOM   1716  CD  PRO A 270     -11.523 -16.476 -46.217  1.00 14.69           C  
ATOM   1717  N   GLY A 271     -10.122 -20.362 -48.540  1.00 13.69           N  
ATOM   1718  CA  GLY A 271      -9.658 -20.869 -49.809  1.00 17.02           C  
ATOM   1719  C   GLY A 271      -8.188 -20.692 -50.104  1.00 16.42           C  
ATOM   1720  O   GLY A 271      -7.768 -21.030 -51.212  1.00 15.74           O  
ATOM   1721  N   HIS A 272      -7.373 -20.241 -49.152  1.00 12.88           N  
ATOM   1722  CA  HIS A 272      -5.981 -19.992 -49.494  1.00 12.51           C  
ATOM   1723  C   HIS A 272      -5.294 -21.276 -49.954  1.00 15.03           C  
ATOM   1724  O   HIS A 272      -5.352 -22.298 -49.257  1.00 13.45           O  
ATOM   1725  CB  HIS A 272      -5.182 -19.370 -48.353  1.00 12.03           C  
ATOM   1726  CG  HIS A 272      -3.891 -18.784 -48.822  1.00 15.38           C  
ATOM   1727  CD2 HIS A 272      -3.570 -17.526 -49.218  1.00 12.93           C  
ATOM   1728  ND1 HIS A 272      -2.754 -19.543 -49.002  1.00 15.08           N  
ATOM   1729  CE1 HIS A 272      -1.782 -18.778 -49.467  1.00 15.46           C  
ATOM   1730  NE2 HIS A 272      -2.248 -17.546 -49.598  1.00 17.17           N  
ATOM   1731  N   PRO A 273      -4.589 -21.238 -51.083  1.00 15.08           N  
ATOM   1732  CA  PRO A 273      -3.975 -22.450 -51.644  1.00 14.27           C  
ATOM   1733  C   PRO A 273      -3.006 -23.190 -50.728  1.00 19.48           C  
ATOM   1734  O   PRO A 273      -2.887 -24.418 -50.868  1.00 15.72           O  
ATOM   1735  CB  PRO A 273      -3.237 -21.909 -52.880  1.00 16.63           C  
ATOM   1736  CG  PRO A 273      -4.003 -20.666 -53.254  1.00 17.29           C  
ATOM   1737  CD  PRO A 273      -4.442 -20.063 -51.961  1.00 11.08           C  
ATOM   1738  N   ILE A 274      -2.285 -22.501 -49.829  1.00 14.57           N  
ATOM   1739  CA  ILE A 274      -1.424 -23.217 -48.887  1.00 15.00           C  
ATOM   1740  C   ILE A 274      -2.269 -24.069 -47.952  1.00 15.55           C  
ATOM   1741  O   ILE A 274      -1.907 -25.212 -47.638  1.00 14.41           O  
ATOM   1742  CB  ILE A 274      -0.513 -22.240 -48.099  1.00 13.84           C  
ATOM   1743  CG1 ILE A 274       0.642 -21.744 -48.973  1.00 19.08           C  
ATOM   1744  CG2 ILE A 274       0.063 -22.905 -46.870  1.00 16.62           C  
ATOM   1745  CD1 ILE A 274       1.479 -20.645 -48.332  1.00 17.72           C  
ATOM   1746  N   LEU A 275      -3.400 -23.527 -47.480  1.00 11.84           N  
ATOM   1747  CA  LEU A 275      -4.290 -24.328 -46.643  1.00 13.26           C  
ATOM   1748  C   LEU A 275      -4.879 -25.483 -47.438  1.00 18.27           C  
ATOM   1749  O   LEU A 275      -5.035 -26.590 -46.912  1.00 15.72           O  
ATOM   1750  CB  LEU A 275      -5.405 -23.462 -46.051  1.00 11.25           C  
ATOM   1751  CG  LEU A 275      -4.898 -22.494 -44.980  1.00 17.62           C  
ATOM   1752  CD1 LEU A 275      -5.922 -21.409 -44.669  1.00 12.24           C  
ATOM   1753  CD2 LEU A 275      -4.520 -23.253 -43.723  1.00 20.04           C  
ATOM   1754  N   ARG A 276      -5.204 -25.243 -48.713  1.00 14.93           N  
ATOM   1755  CA  ARG A 276      -5.634 -26.324 -49.592  1.00 13.19           C  
ATOM   1756  C   ARG A 276      -4.608 -27.450 -49.637  1.00 16.95           C  
ATOM   1757  O   ARG A 276      -4.957 -28.625 -49.465  1.00 14.56           O  
ATOM   1758  CB  ARG A 276      -5.873 -25.800 -51.003  1.00 14.92           C  
ATOM   1759  CG  ARG A 276      -6.504 -26.852 -51.935  1.00 15.76           C  
ATOM   1760  CD  ARG A 276      -6.521 -26.328 -53.375  1.00 20.13           C  
ATOM   1761  NE  ARG A 276      -5.157 -26.153 -53.842  1.00 20.33           N  
ATOM   1762  CZ  ARG A 276      -4.734 -25.193 -54.649  1.00 22.94           C  
ATOM   1763  NH1 ARG A 276      -5.561 -24.285 -55.144  1.00 22.06           N1+
ATOM   1764  NH2 ARG A 276      -3.444 -25.144 -54.968  1.00 22.38           N  
ATOM   1765  N   GLU A 277      -3.340 -27.103 -49.896  1.00 14.47           N  
ATOM   1766  CA  GLU A 277      -2.270 -28.089 -50.027  1.00 15.44           C  
ATOM   1767  C   GLU A 277      -2.001 -28.824 -48.715  1.00 18.40           C  
ATOM   1768  O   GLU A 277      -1.674 -30.024 -48.724  1.00 16.15           O  
ATOM   1769  CB  GLU A 277      -0.994 -27.406 -50.520  1.00 18.74           C  
ATOM   1770  CG  GLU A 277      -1.142 -26.732 -51.889  1.00 19.58           C  
ATOM   1771  CD  GLU A 277      -1.440 -27.733 -52.989  1.00 21.98           C  
ATOM   1772  OE1 GLU A 277      -0.641 -28.684 -53.146  1.00 21.45           O  
ATOM   1773  OE2 GLU A 277      -2.465 -27.569 -53.694  1.00 19.88           O1-
ATOM   1774  N   LEU A 278      -2.086 -28.123 -47.583  1.00 14.55           N  
ATOM   1775  CA  LEU A 278      -2.005 -28.809 -46.294  1.00 20.29           C  
ATOM   1776  C   LEU A 278      -3.128 -29.827 -46.119  1.00 17.13           C  
ATOM   1777  O   LEU A 278      -2.887 -30.935 -45.636  1.00 16.90           O  
ATOM   1778  CB  LEU A 278      -2.069 -27.798 -45.157  1.00 19.13           C  
ATOM   1779  CG  LEU A 278      -0.753 -27.130 -44.844  1.00 20.39           C  
ATOM   1780  CD1 LEU A 278      -1.135 -25.805 -44.174  1.00 24.30           C  
ATOM   1781  CD2 LEU A 278       0.049 -28.047 -43.897  1.00 23.02           C  
ATOM   1782  N   ILE A 279      -4.361 -29.454 -46.473  1.00 14.95           N  
ATOM   1783  CA  ILE A 279      -5.498 -30.355 -46.302  1.00 17.63           C  
ATOM   1784  C   ILE A 279      -5.378 -31.559 -47.220  1.00 18.44           C  
ATOM   1785  O   ILE A 279      -5.723 -32.684 -46.826  1.00 16.31           O  
ATOM   1786  CB  ILE A 279      -6.824 -29.613 -46.525  1.00 13.55           C  
ATOM   1787  CG1 ILE A 279      -7.083 -28.651 -45.361  1.00 16.97           C  
ATOM   1788  CG2 ILE A 279      -7.979 -30.606 -46.687  1.00 16.47           C  
ATOM   1789  CD1 ILE A 279      -8.093 -27.573 -45.699  1.00 15.75           C  
ATOM   1790  N   LEU A 280      -4.903 -31.340 -48.455  1.00 18.13           N  
ATOM   1791  CA  LEU A 280      -4.656 -32.426 -49.403  1.00 21.02           C  
ATOM   1792  C   LEU A 280      -3.673 -33.427 -48.837  1.00 21.03           C  
ATOM   1793  O   LEU A 280      -3.873 -34.652 -48.927  1.00 20.46           O  
ATOM   1794  CB  LEU A 280      -4.066 -31.864 -50.705  1.00 18.49           C  
ATOM   1795  CG  LEU A 280      -4.902 -31.010 -51.626  1.00 22.33           C  
ATOM   1796  CD1 LEU A 280      -4.062 -30.472 -52.791  1.00 24.24           C  
ATOM   1797  CD2 LEU A 280      -6.024 -31.849 -52.127  1.00 24.49           C  
ATOM   1798  N   ASN A 281      -2.553 -32.912 -48.337  1.00 17.69           N  
ATOM   1799  CA  ASN A 281      -1.466 -33.757 -47.886  1.00 19.00           C  
ATOM   1800  C   ASN A 281      -1.884 -34.557 -46.662  1.00 21.55           C  
ATOM   1801  O   ASN A 281      -1.635 -35.768 -46.584  1.00 18.93           O  
ATOM   1802  CB  ASN A 281      -0.250 -32.879 -47.590  1.00 20.52           C  
ATOM   1803  CG  ASN A 281       0.925 -33.669 -47.056  1.00 21.13           C  
ATOM   1804  ND2 ASN A 281       2.003 -33.701 -47.809  1.00 18.16           N  
ATOM   1805  OD1 ASN A 281       0.861 -34.231 -45.976  1.00 25.46           O  
ATOM   1806  N   ILE A 282      -2.555 -33.896 -45.715  1.00 15.08           N  
ATOM   1807  CA  ILE A 282      -2.957 -34.554 -44.484  1.00 20.09           C  
ATOM   1808  C   ILE A 282      -4.083 -35.541 -44.751  1.00 20.91           C  
ATOM   1809  O   ILE A 282      -4.105 -36.639 -44.173  1.00 17.90           O  
ATOM   1810  CB  ILE A 282      -3.339 -33.504 -43.427  1.00 20.11           C  
ATOM   1811  CG1 ILE A 282      -2.078 -32.754 -42.980  1.00 19.31           C  
ATOM   1812  CG2 ILE A 282      -4.015 -34.172 -42.251  1.00 18.91           C  
ATOM   1813  CD1 ILE A 282      -2.362 -31.442 -42.265  1.00 20.81           C  
ATOM   1814  N   THR A 283      -5.028 -35.174 -45.631  1.00 15.35           N  
ATOM   1815  CA  THR A 283      -6.103 -36.091 -46.001  1.00 17.35           C  
ATOM   1816  C   THR A 283      -5.535 -37.379 -46.586  1.00 19.82           C  
ATOM   1817  O   THR A 283      -5.869 -38.477 -46.127  1.00 18.91           O  
ATOM   1818  CB  THR A 283      -7.076 -35.416 -46.983  1.00 19.14           C  
ATOM   1819  CG2 THR A 283      -8.154 -36.404 -47.514  1.00 18.50           C  
ATOM   1820  OG1 THR A 283      -7.760 -34.354 -46.311  1.00 16.86           O  
ATOM   1821  N   ALA A 284      -4.632 -37.260 -47.564  1.00 16.97           N  
ATOM   1822  CA  ALA A 284      -4.110 -38.432 -48.259  1.00 17.68           C  
ATOM   1823  C   ALA A 284      -3.205 -39.271 -47.365  1.00 19.02           C  
ATOM   1824  O   ALA A 284      -3.190 -40.508 -47.479  1.00 18.24           O  
ATOM   1825  CB  ALA A 284      -3.371 -37.988 -49.522  1.00 16.10           C  
ATOM   1826  N   THR A 285      -2.464 -38.621 -46.462  1.00 16.49           N  
ATOM   1827  CA  THR A 285      -1.614 -39.331 -45.516  1.00 18.97           C  
ATOM   1828  C   THR A 285      -2.439 -40.134 -44.525  1.00 22.16           C  
ATOM   1829  O   THR A 285      -2.121 -41.293 -44.239  1.00 18.63           O  
ATOM   1830  CB  THR A 285      -0.721 -38.340 -44.771  1.00 20.77           C  
ATOM   1831  CG2 THR A 285       0.242 -39.082 -43.835  1.00 21.50           C  
ATOM   1832  OG1 THR A 285       0.012 -37.562 -45.727  1.00 20.73           O  
ATOM   1833  N   THR A 286      -3.489 -39.521 -43.975  1.00 17.54           N  
ATOM   1834  CA  THR A 286      -4.359 -40.215 -43.028  1.00 21.67           C  
ATOM   1835  C   THR A 286      -4.921 -41.495 -43.632  1.00 21.96           C  
ATOM   1836  O   THR A 286      -4.833 -42.576 -43.032  1.00 22.85           O  
ATOM   1837  CB  THR A 286      -5.505 -39.298 -42.595  1.00 22.39           C  
ATOM   1838  CG2 THR A 286      -6.466 -40.014 -41.642  1.00 20.82           C  
ATOM   1839  OG1 THR A 286      -4.972 -38.147 -41.943  1.00 21.87           O  
ATOM   1840  N   LEU A 287      -5.508 -41.393 -44.826  1.00 21.12           N  
ATOM   1841  CA  LEU A 287      -6.181 -42.549 -45.408  1.00 21.33           C  
ATOM   1842  C   LEU A 287      -5.204 -43.669 -45.705  1.00 21.46           C  
ATOM   1843  O   LEU A 287      -5.558 -44.849 -45.599  1.00 22.64           O  
ATOM   1844  CB  LEU A 287      -6.917 -42.146 -46.680  1.00 17.69           C  
ATOM   1845  CG  LEU A 287      -8.046 -41.130 -46.564  1.00 23.14           C  
ATOM   1846  CD1 LEU A 287      -8.349 -40.619 -47.957  1.00 21.90           C  
ATOM   1847  CD2 LEU A 287      -9.290 -41.761 -45.923  1.00 23.86           C  
ATOM   1848  N   ALA A 288      -3.975 -43.328 -46.076  1.00 19.50           N  
ATOM   1849  CA  ALA A 288      -2.967 -44.335 -46.373  1.00 21.67           C  
ATOM   1850  C   ALA A 288      -2.206 -44.800 -45.137  1.00 23.06           C  
ATOM   1851  O   ALA A 288      -1.306 -45.629 -45.261  1.00 23.54           O  
ATOM   1852  CB  ALA A 288      -1.986 -43.791 -47.417  1.00 18.89           C  
ATOM   1853  N   SER A 289      -2.535 -44.290 -43.954  1.00 19.55           N  
ATOM   1854  CA  SER A 289      -1.814 -44.629 -42.739  1.00 22.04           C  
ATOM   1855  C   SER A 289      -2.691 -45.272 -41.673  1.00 21.76           C  
ATOM   1856  O   SER A 289      -2.166 -45.683 -40.637  1.00 21.59           O  
ATOM   1857  CB  SER A 289      -1.128 -43.379 -42.155  1.00 25.18           C  
ATOM   1858  OG  SER A 289      -0.235 -42.785 -43.104  1.00 19.10           O  
ATOM   1859  N   VAL A 290      -3.998 -45.385 -41.883  1.00 19.92           N  
ATOM   1860  CA  VAL A 290      -4.884 -45.976 -40.890  1.00 28.79           C  
ATOM   1861  C   VAL A 290      -5.349 -47.353 -41.359  1.00 26.24           C  
ATOM   1862  O   VAL A 290      -5.253 -47.706 -42.539  1.00 27.72           O  
ATOM   1863  CB  VAL A 290      -6.082 -45.067 -40.569  1.00 23.89           C  
ATOM   1864  CG1 VAL A 290      -5.589 -43.751 -39.942  1.00 26.07           C  
ATOM   1865  CG2 VAL A 290      -6.902 -44.826 -41.832  1.00 23.27           C  
ATOM   1866  N   GLN A 291      -5.909 -48.120 -40.415  1.00 27.45           N  
ATOM   1867  CA  GLN A 291      -6.312 -49.496 -40.659  1.00 28.22           C  
ATOM   1868  C   GLN A 291      -7.673 -49.619 -41.316  1.00 30.78           C  
ATOM   1869  O   GLN A 291      -8.007 -50.694 -41.836  1.00 31.59           O  
ATOM   1870  CB  GLN A 291      -6.309 -50.275 -39.340  1.00 33.93           C  
ATOM   1871  CG  GLN A 291      -4.968 -50.224 -38.632  1.00 36.48           C  
ATOM   1872  CD  GLN A 291      -4.900 -51.116 -37.406  1.00 37.95           C  
ATOM   1873  NE2 GLN A 291      -4.592 -52.389 -37.615  1.00 43.96           N  
ATOM   1874  OE1 GLN A 291      -5.104 -50.659 -36.280  1.00 47.06           O  
ATOM   1875  N   ASN A 292      -8.467 -48.560 -41.312  1.00 25.37           N  
ATOM   1876  CA  ASN A 292      -9.833 -48.603 -41.825  1.00 24.25           C  
ATOM   1877  C   ASN A 292     -10.094 -47.384 -42.700  1.00 22.53           C  
ATOM   1878  O   ASN A 292     -10.968 -46.566 -42.402  1.00 27.43           O  
ATOM   1879  CB  ASN A 292     -10.819 -48.674 -40.661  1.00 26.06           C  
ATOM   1880  CG  ASN A 292     -10.605 -47.544 -39.646  1.00 30.08           C  
ATOM   1881  ND2 ASN A 292     -11.618 -47.278 -38.833  1.00 28.07           N  
ATOM   1882  OD1 ASN A 292      -9.526 -46.936 -39.587  1.00 27.36           O  
ATOM   1883  N   PRO A 293      -9.365 -47.244 -43.809  1.00 20.63           N  
ATOM   1884  CA  PRO A 293      -9.544 -46.052 -44.662  1.00 21.75           C  
ATOM   1885  C   PRO A 293     -10.928 -45.909 -45.261  1.00 26.40           C  
ATOM   1886  O   PRO A 293     -11.303 -44.790 -45.650  1.00 24.29           O  
ATOM   1887  CB  PRO A 293      -8.493 -46.249 -45.763  1.00 24.85           C  
ATOM   1888  CG  PRO A 293      -8.301 -47.748 -45.827  1.00 25.87           C  
ATOM   1889  CD  PRO A 293      -8.397 -48.194 -44.392  1.00 23.02           C  
ATOM   1890  N   GLY A 294     -11.701 -46.992 -45.360  1.00 22.44           N  
ATOM   1891  CA  GLY A 294     -13.018 -46.921 -45.959  1.00 23.35           C  
ATOM   1892  C   GLY A 294     -13.019 -46.746 -47.455  1.00 26.08           C  
ATOM   1893  O   GLY A 294     -14.093 -46.784 -48.067  1.00 27.92           O  
ATOM   1894  N   VAL A 295     -11.849 -46.576 -48.061  1.00 23.35           N  
ATOM   1895  CA  VAL A 295     -11.701 -46.419 -49.504  1.00 24.87           C  
ATOM   1896  C   VAL A 295     -10.493 -47.214 -49.943  1.00 23.34           C  
ATOM   1897  O   VAL A 295      -9.565 -47.447 -49.157  1.00 23.95           O  
ATOM   1898  CB  VAL A 295     -11.509 -44.941 -49.895  1.00 31.02           C  
ATOM   1899  CG1 VAL A 295     -12.787 -44.140 -49.649  1.00 32.08           C  
ATOM   1900  CG2 VAL A 295     -10.324 -44.349 -49.118  1.00 23.18           C  
ATOM   1901  N   PRO A 296     -10.484 -47.675 -51.190  1.00 22.22           N  
ATOM   1902  CA  PRO A 296      -9.318 -48.482 -51.619  1.00 22.65           C  
ATOM   1903  C   PRO A 296      -8.091 -47.623 -51.913  1.00 24.26           C  
ATOM   1904  O   PRO A 296      -7.763 -47.344 -53.068  1.00 22.73           O  
ATOM   1905  CB  PRO A 296      -9.845 -49.182 -52.875  1.00 23.50           C  
ATOM   1906  CG  PRO A 296     -10.836 -48.241 -53.416  1.00 26.56           C  
ATOM   1907  CD  PRO A 296     -11.533 -47.648 -52.223  1.00 22.28           C  
ATOM   1908  N   VAL A 297      -7.383 -47.229 -50.841  1.00 23.09           N  
ATOM   1909  CA  VAL A 297      -6.500 -46.064 -50.929  1.00 23.10           C  
ATOM   1910  C   VAL A 297      -5.400 -46.277 -51.963  1.00 23.61           C  
ATOM   1911  O   VAL A 297      -5.028 -45.345 -52.683  1.00 21.68           O  
ATOM   1912  CB  VAL A 297      -5.934 -45.692 -49.544  1.00 24.25           C  
ATOM   1913  CG1 VAL A 297      -5.109 -46.802 -48.956  1.00 27.86           C  
ATOM   1914  CG2 VAL A 297      -5.099 -44.393 -49.632  1.00 24.30           C  
ATOM   1915  N   SER A 298      -4.902 -47.507 -52.097  1.00 25.08           N  
ATOM   1916  CA  SER A 298      -3.793 -47.753 -53.020  1.00 24.65           C  
ATOM   1917  C   SER A 298      -4.146 -47.428 -54.473  1.00 22.36           C  
ATOM   1918  O   SER A 298      -3.255 -47.079 -55.259  1.00 23.60           O  
ATOM   1919  CB  SER A 298      -3.348 -49.202 -52.910  1.00 26.12           C  
ATOM   1920  OG  SER A 298      -4.388 -50.039 -53.379  1.00 29.52           O  
ATOM   1921  N   GLU A 299      -5.425 -47.535 -54.855  1.00 21.10           N  
ATOM   1922  CA  GLU A 299      -5.876 -47.206 -56.209  1.00 22.26           C  
ATOM   1923  C   GLU A 299      -6.122 -45.713 -56.434  1.00 31.06           C  
ATOM   1924  O   GLU A 299      -6.417 -45.323 -57.571  1.00 31.21           O  
ATOM   1925  CB  GLU A 299      -7.167 -47.969 -56.539  1.00 29.22           C  
ATOM   1926  CG  GLU A 299      -7.127 -49.455 -56.172  1.00 28.09           C  
ATOM   1927  CD  GLU A 299      -8.352 -50.239 -56.651  1.00 33.37           C  
ATOM   1928  OE1 GLU A 299      -9.478 -49.748 -56.467  1.00 39.17           O  
ATOM   1929  OE2 GLU A 299      -8.189 -51.351 -57.203  1.00 34.79           O1-
ATOM   1930  N   MET A 300      -6.004 -44.869 -55.401  1.00 25.83           N  
ATOM   1931  CA  MET A 300      -6.378 -43.462 -55.493  1.00 22.83           C  
ATOM   1932  C   MET A 300      -5.208 -42.502 -55.353  1.00 21.55           C  
ATOM   1933  O   MET A 300      -5.427 -41.287 -55.357  1.00 22.98           O  
ATOM   1934  CB  MET A 300      -7.424 -43.124 -54.421  1.00 20.16           C  
ATOM   1935  CG  MET A 300      -8.614 -44.076 -54.410  1.00 27.45           C  
ATOM   1936  SD  MET A 300      -9.626 -43.928 -52.919  1.00 35.92           S  
ATOM   1937  CE  MET A 300      -9.817 -42.149 -52.737  1.00 30.08           C  
ATOM   1938  N   ILE A 301      -3.991 -43.004 -55.190  1.00 20.17           N  
ATOM   1939  CA  ILE A 301      -2.825 -42.180 -54.920  1.00 23.05           C  
ATOM   1940  C   ILE A 301      -1.951 -42.144 -56.170  1.00 25.43           C  
ATOM   1941  O   ILE A 301      -2.175 -42.874 -57.139  1.00 25.67           O  
ATOM   1942  CB  ILE A 301      -2.033 -42.684 -53.693  1.00 18.28           C  
ATOM   1943  CG1 ILE A 301      -1.483 -44.098 -53.936  1.00 23.60           C  
ATOM   1944  CG2 ILE A 301      -2.900 -42.639 -52.445  1.00 20.72           C  
ATOM   1945  CD1 ILE A 301      -0.430 -44.509 -52.916  1.00 24.14           C  
ATOM   1946  N   ASP A 302      -0.948 -41.282 -56.143  1.00 26.20           N  
ATOM   1947  CA  ASP A 302      -0.034 -41.149 -57.274  1.00 22.29           C  
ATOM   1948  C   ASP A 302       0.828 -42.398 -57.378  1.00 25.27           C  
ATOM   1949  O   ASP A 302       1.577 -42.696 -56.442  1.00 25.31           O  
ATOM   1950  CB  ASP A 302       0.853 -39.918 -57.109  1.00 24.27           C  
ATOM   1951  CG  ASP A 302       1.585 -39.550 -58.391  1.00 30.25           C  
ATOM   1952  OD1 ASP A 302       2.020 -40.460 -59.121  1.00 32.67           O  
ATOM   1953  OD2 ASP A 302       1.734 -38.346 -58.678  1.00 32.86           O1-
ATOM   1954  N   PRO A 303       0.789 -43.131 -58.496  1.00 26.39           N  
ATOM   1955  CA  PRO A 303       1.589 -44.367 -58.591  1.00 29.08           C  
ATOM   1956  C   PRO A 303       3.085 -44.125 -58.642  1.00 28.06           C  
ATOM   1957  O   PRO A 303       3.854 -45.040 -58.333  1.00 33.87           O  
ATOM   1958  CB  PRO A 303       1.080 -45.024 -59.883  1.00 30.20           C  
ATOM   1959  CG  PRO A 303       0.452 -43.922 -60.676  1.00 32.52           C  
ATOM   1960  CD  PRO A 303      -0.088 -42.933 -59.660  1.00 29.57           C  
ATOM   1961  N   ARG A 304       3.530 -42.919 -58.990  1.00 27.16           N  
ATOM   1962  CA  ARG A 304       4.961 -42.647 -59.010  1.00 27.56           C  
ATOM   1963  C   ARG A 304       5.558 -42.474 -57.616  1.00 30.68           C  
ATOM   1964  O   ARG A 304       6.770 -42.660 -57.461  1.00 35.51           O  
ATOM   1965  CB  ARG A 304       5.229 -41.400 -59.852  1.00 32.36           C  
ATOM   1966  CG  ARG A 304       4.542 -41.430 -61.208  1.00 31.59           C  
ATOM   1967  CD  ARG A 304       4.656 -40.090 -61.883  1.00 35.80           C  
ATOM   1968  NE  ARG A 304       3.654 -39.171 -61.373  1.00 32.27           N  
ATOM   1969  CZ  ARG A 304       3.601 -37.882 -61.673  1.00 37.58           C  
ATOM   1970  NH1 ARG A 304       4.476 -37.325 -62.494  1.00 39.83           N1+
ATOM   1971  NH2 ARG A 304       2.640 -37.134 -61.141  1.00 33.81           N  
ATOM   1972  N   PHE A 305       4.748 -42.153 -56.601  1.00 27.73           N  
ATOM   1973  CA  PHE A 305       5.259 -41.632 -55.324  1.00 29.13           C  
ATOM   1974  C   PHE A 305       4.554 -42.273 -54.129  1.00 30.11           C  
ATOM   1975  O   PHE A 305       4.052 -41.588 -53.235  1.00 28.45           O  
ATOM   1976  CB  PHE A 305       5.101 -40.109 -55.267  1.00 29.08           C  
ATOM   1977  CG  PHE A 305       5.712 -39.392 -56.430  1.00 26.38           C  
ATOM   1978  CD1 PHE A 305       7.079 -39.438 -56.649  1.00 34.22           C  
ATOM   1979  CD2 PHE A 305       4.923 -38.672 -57.312  1.00 29.54           C  
ATOM   1980  CE1 PHE A 305       7.643 -38.765 -57.735  1.00 30.25           C  
ATOM   1981  CE2 PHE A 305       5.484 -38.008 -58.394  1.00 28.18           C  
ATOM   1982  CZ  PHE A 305       6.835 -38.063 -58.602  1.00 28.17           C  
ATOM   1983  N   GLU A 306       4.551 -43.610 -54.078  1.00 26.04           N  
ATOM   1984  CA  GLU A 306       3.785 -44.310 -53.052  1.00 25.93           C  
ATOM   1985  C   GLU A 306       4.326 -44.038 -51.656  1.00 24.73           C  
ATOM   1986  O   GLU A 306       3.549 -43.992 -50.696  1.00 29.69           O  
ATOM   1987  CB  GLU A 306       3.788 -45.820 -53.320  1.00 27.83           C  
ATOM   1988  N   GLU A 307       5.644 -43.857 -51.527  1.00 23.71           N  
ATOM   1989  CA  GLU A 307       6.287 -43.677 -50.234  1.00 27.66           C  
ATOM   1990  C   GLU A 307       5.973 -42.327 -49.612  1.00 30.10           C  
ATOM   1991  O   GLU A 307       6.301 -42.110 -48.441  1.00 27.82           O  
ATOM   1992  CB  GLU A 307       7.806 -43.831 -50.371  1.00 30.40           C  
ATOM   1993  N   ASP A 308       5.353 -41.421 -50.360  1.00 27.11           N  
ATOM   1994  CA  ASP A 308       5.016 -40.108 -49.845  1.00 24.69           C  
ATOM   1995  C   ASP A 308       3.679 -40.081 -49.131  1.00 21.05           C  
ATOM   1996  O   ASP A 308       3.332 -39.048 -48.549  1.00 22.55           O  
ATOM   1997  CB  ASP A 308       5.016 -39.090 -50.980  1.00 27.75           C  
ATOM   1998  CG  ASP A 308       6.402 -38.824 -51.504  1.00 28.20           C  
ATOM   1999  OD1 ASP A 308       7.339 -38.604 -50.692  1.00 34.71           O  
ATOM   2000  OD2 ASP A 308       6.562 -38.842 -52.724  1.00 28.91           O1-
ATOM   2001  N   TYR A 309       2.940 -41.191 -49.125  1.00 17.32           N  
ATOM   2002  CA  TYR A 309       1.634 -41.202 -48.479  1.00 20.69           C  
ATOM   2003  C   TYR A 309       1.657 -41.792 -47.076  1.00 25.35           C  
ATOM   2004  O   TYR A 309       1.158 -41.168 -46.139  1.00 23.94           O  
ATOM   2005  CB  TYR A 309       0.620 -41.949 -49.352  1.00 19.49           C  
ATOM   2006  CG  TYR A 309       0.305 -41.212 -50.628  1.00 18.21           C  
ATOM   2007  CD1 TYR A 309       1.158 -41.278 -51.713  1.00 18.85           C  
ATOM   2008  CD2 TYR A 309      -0.828 -40.413 -50.732  1.00 17.67           C  
ATOM   2009  CE1 TYR A 309       0.875 -40.585 -52.894  1.00 19.77           C  
ATOM   2010  CE2 TYR A 309      -1.122 -39.728 -51.915  1.00 14.73           C  
ATOM   2011  CZ  TYR A 309      -0.264 -39.816 -52.975  1.00 16.97           C  
ATOM   2012  OH  TYR A 309      -0.553 -39.146 -54.142  1.00 19.96           O  
ATOM   2013  N   ASN A 310       2.219 -42.984 -46.891  1.00 25.08           N  
ATOM   2014  CA  ASN A 310       2.151 -43.595 -45.569  1.00 29.79           C  
ATOM   2015  C   ASN A 310       3.107 -42.900 -44.604  1.00 24.85           C  
ATOM   2016  O   ASN A 310       4.297 -42.740 -44.893  1.00 29.19           O  
ATOM   2017  CB  ASN A 310       2.463 -45.082 -45.634  1.00 25.20           C  
ATOM   2018  CG  ASN A 310       2.629 -45.668 -44.268  1.00 27.32           C  
ATOM   2019  ND2 ASN A 310       1.512 -46.048 -43.627  1.00 25.85           N  
ATOM   2020  OD1 ASN A 310       3.741 -45.735 -43.762  1.00 29.63           O  
ATOM   2021  N   VAL A 311       2.581 -42.489 -43.449  1.00 29.15           N  
ATOM   2022  CA  VAL A 311       3.344 -41.632 -42.550  1.00 29.15           C  
ATOM   2023  C   VAL A 311       4.575 -42.326 -41.969  1.00 28.22           C  
ATOM   2024  O   VAL A 311       5.518 -41.650 -41.561  1.00 32.46           O  
ATOM   2025  CB  VAL A 311       2.429 -41.100 -41.419  1.00 24.58           C  
ATOM   2026  CG1 VAL A 311       2.207 -42.162 -40.367  1.00 31.53           C  
ATOM   2027  CG2 VAL A 311       3.046 -39.837 -40.796  1.00 31.32           C  
ATOM   2028  N   ASN A 312       4.616 -43.658 -41.955  1.00 33.47           N  
ATOM   2029  CA  ASN A 312       5.766 -44.329 -41.349  1.00 38.16           C  
ATOM   2030  C   ASN A 312       7.046 -44.172 -42.172  1.00 38.99           C  
ATOM   2031  O   ASN A 312       8.138 -44.268 -41.602  1.00 41.21           O  
ATOM   2032  CB  ASN A 312       5.454 -45.808 -41.113  1.00 37.84           C  
ATOM   2033  CG  ASN A 312       6.498 -46.489 -40.249  1.00 47.03           C  
ATOM   2034  ND2 ASN A 312       7.210 -47.465 -40.826  1.00 37.29           N  
ATOM   2035  OD1 ASN A 312       6.665 -46.145 -39.076  1.00 47.21           O  
ATOM   2036  N   TYR A 313       6.948 -43.902 -43.481  1.00 36.77           N  
ATOM   2037  CA  TYR A 313       8.142 -43.627 -44.282  1.00 37.31           C  
ATOM   2038  C   TYR A 313       8.832 -42.320 -43.906  1.00 36.48           C  
ATOM   2039  O   TYR A 313       9.928 -42.061 -44.417  1.00 46.38           O  
ATOM   2040  CB  TYR A 313       7.820 -43.547 -45.775  1.00 30.16           C  
ATOM   2041  CG  TYR A 313       7.339 -44.799 -46.457  1.00 41.24           C  
ATOM   2042  CD1 TYR A 313       8.168 -45.905 -46.603  1.00 38.63           C  
ATOM   2043  CD2 TYR A 313       6.058 -44.853 -47.018  1.00 36.09           C  
ATOM   2044  CE1 TYR A 313       7.722 -47.049 -47.264  1.00 44.08           C  
ATOM   2045  CE2 TYR A 313       5.606 -45.982 -47.681  1.00 38.13           C  
ATOM   2046  CZ  TYR A 313       6.443 -47.079 -47.803  1.00 43.91           C  
ATOM   2047  OH  TYR A 313       5.995 -48.204 -48.461  1.00 46.82           O  
ATOM   2048  N   ARG A 314       8.232 -41.486 -43.061  1.00 38.23           N  
ATOM   2049  CA  ARG A 314       8.802 -40.168 -42.753  1.00 36.59           C  
ATOM   2050  C   ARG A 314       9.648 -40.142 -41.477  1.00 41.41           C  
ATOM   2051  O   ARG A 314       9.931 -41.183 -40.884  1.00 41.84           O  
ATOM   2052  CB  ARG A 314       7.688 -39.137 -42.638  1.00 34.00           C  
ATOM   2053  CG  ARG A 314       6.938 -38.969 -43.933  1.00 35.08           C  
ATOM   2054  CD  ARG A 314       5.771 -38.036 -43.809  1.00 30.48           C  
ATOM   2055  NE  ARG A 314       4.840 -38.246 -44.908  1.00 28.27           N  
ATOM   2056  CZ  ARG A 314       3.661 -37.653 -45.008  1.00 24.81           C  
ATOM   2057  NH1 ARG A 314       3.263 -36.763 -44.114  1.00 24.79           N1+
ATOM   2058  NH2 ARG A 314       2.849 -37.986 -46.011  1.00 19.90           N  
ATOM   2059  N   LEU A 328       0.551 -49.797 -40.262  1.00 42.94           N  
ATOM   2060  CA  LEU A 328      -0.565 -48.853 -40.245  1.00 34.53           C  
ATOM   2061  C   LEU A 328      -0.757 -48.327 -38.838  1.00 37.06           C  
ATOM   2062  O   LEU A 328      -0.470 -49.018 -37.855  1.00 31.70           O  
ATOM   2063  CB  LEU A 328      -1.836 -49.516 -40.753  1.00 31.43           C  
ATOM   2064  CG  LEU A 328      -1.761 -49.970 -42.207  1.00 35.02           C  
ATOM   2065  CD1 LEU A 328      -3.017 -50.747 -42.597  1.00 31.23           C  
ATOM   2066  CD2 LEU A 328      -1.537 -48.773 -43.127  1.00 28.96           C  
ATOM   2067  N   LYS A 329      -1.247 -47.100 -38.734  1.00 30.85           N  
ATOM   2068  CA  LYS A 329      -1.308 -46.431 -37.450  1.00 35.68           C  
ATOM   2069  C   LYS A 329      -2.656 -46.648 -36.784  1.00 36.39           C  
ATOM   2070  O   LYS A 329      -3.699 -46.719 -37.442  1.00 33.87           O  
ATOM   2071  CB  LYS A 329      -1.030 -44.935 -37.599  1.00 30.17           C  
ATOM   2072  CG  LYS A 329       0.398 -44.648 -38.057  1.00 37.11           C  
ATOM   2073  CD  LYS A 329       1.444 -45.064 -37.021  1.00 39.11           C  
ATOM   2074  CE  LYS A 329       2.758 -45.447 -37.705  1.00 47.01           C  
ATOM   2075  NZ  LYS A 329       3.932 -45.513 -36.786  1.00 46.25           N1+
ATOM   2076  N   ASN A 330      -2.614 -46.780 -35.465  1.00 40.72           N  
ATOM   2077  CA  ASN A 330      -3.800 -46.857 -34.632  1.00 41.48           C  
ATOM   2078  C   ASN A 330      -3.563 -45.998 -33.399  1.00 40.65           C  
ATOM   2079  O   ASN A 330      -2.497 -45.393 -33.234  1.00 39.29           O  
ATOM   2080  CB  ASN A 330      -4.109 -48.299 -34.245  1.00 42.93           C  
ATOM   2081  CG  ASN A 330      -2.927 -48.997 -33.605  1.00 43.80           C  
ATOM   2082  ND2 ASN A 330      -2.474 -50.075 -34.223  1.00 44.64           N  
ATOM   2083  OD1 ASN A 330      -2.423 -48.560 -32.572  1.00 44.94           O  
ATOM   2084  N   ASN A 331      -4.564 -45.985 -32.515  1.00 45.92           N  
ATOM   2085  CA  ASN A 331      -4.547 -45.201 -31.285  1.00 46.46           C  
ATOM   2086  C   ASN A 331      -3.396 -45.562 -30.347  1.00 50.35           C  
ATOM   2087  O   ASN A 331      -3.032 -44.747 -29.493  1.00 48.51           O  
ATOM   2088  CB  ASN A 331      -5.884 -45.392 -30.569  1.00 50.96           C  
ATOM   2089  CG  ASN A 331      -7.075 -45.240 -31.516  1.00 55.36           C  
ATOM   2090  ND2 ASN A 331      -7.594 -46.370 -32.001  1.00 49.60           N  
ATOM   2091  OD1 ASN A 331      -7.496 -44.122 -31.833  1.00 53.37           O  
ATOM   2092  N   LYS A 332      -2.812 -46.756 -30.477  1.00 46.10           N  
ATOM   2093  CA  LYS A 332      -1.742 -47.176 -29.577  1.00 48.54           C  
ATOM   2094  C   LYS A 332      -0.339 -46.935 -30.124  1.00 47.97           C  
ATOM   2095  O   LYS A 332       0.577 -46.684 -29.336  1.00 52.57           O  
ATOM   2096  CB  LYS A 332      -1.897 -48.664 -29.233  1.00 53.27           C  
ATOM   2097  CG  LYS A 332      -3.328 -49.171 -29.326  1.00 49.57           C  
ATOM   2098  CD  LYS A 332      -3.637 -50.174 -28.230  1.00 53.90           C  
ATOM   2099  CE  LYS A 332      -3.740 -49.490 -26.866  1.00 55.24           C  
ATOM   2100  NZ  LYS A 332      -4.172 -50.441 -25.804  1.00 53.42           N1+
ATOM   2101  N   ASN A 333      -0.138 -46.979 -31.440  1.00 43.13           N  
ATOM   2102  CA  ASN A 333       1.209 -46.966 -32.002  1.00 45.53           C  
ATOM   2103  C   ASN A 333       1.676 -45.605 -32.513  1.00 48.26           C  
ATOM   2104  O   ASN A 333       2.788 -45.514 -33.049  1.00 51.87           O  
ATOM   2105  CB  ASN A 333       1.311 -47.992 -33.134  1.00 49.67           C  
ATOM   2106  CG  ASN A 333       0.305 -47.751 -34.238  1.00 41.34           C  
ATOM   2107  ND2 ASN A 333       0.035 -48.786 -35.011  1.00 43.99           N  
ATOM   2108  OD1 ASN A 333      -0.218 -46.647 -34.397  1.00 44.93           O  
ATOM   2109  N   VAL A 334       0.878 -44.551 -32.379  1.00 47.66           N  
ATOM   2110  CA  VAL A 334       1.249 -43.249 -32.922  1.00 47.21           C  
ATOM   2111  C   VAL A 334       2.050 -42.485 -31.870  1.00 48.62           C  
ATOM   2112  O   VAL A 334       1.566 -42.230 -30.761  1.00 45.79           O  
ATOM   2113  CB  VAL A 334       0.017 -42.455 -33.386  1.00 42.70           C  
ATOM   2114  CG1 VAL A 334      -1.089 -42.483 -32.333  1.00 49.51           C  
ATOM   2115  CG2 VAL A 334       0.418 -41.020 -33.704  1.00 40.38           C  
ATOM   2116  N   ASP A 335       3.283 -42.128 -32.220  1.00 48.61           N  
ATOM   2117  CA  ASP A 335       4.210 -41.460 -31.324  1.00 49.74           C  
ATOM   2118  C   ASP A 335       4.251 -39.961 -31.627  1.00 49.16           C  
ATOM   2119  O   ASP A 335       3.518 -39.445 -32.478  1.00 49.31           O  
ATOM   2120  CB  ASP A 335       5.603 -42.091 -31.437  1.00 50.95           C  
ATOM   2121  CG  ASP A 335       6.149 -42.072 -32.861  1.00 54.39           C  
ATOM   2122  OD1 ASP A 335       6.483 -40.973 -33.361  1.00 54.82           O  
ATOM   2123  OD2 ASP A 335       6.246 -43.157 -33.482  1.00 60.08           O1-
ATOM   2124  N   GLY A 336       5.137 -39.254 -30.921  1.00 48.34           N  
ATOM   2125  CA  GLY A 336       5.236 -37.817 -31.097  1.00 41.94           C  
ATOM   2126  C   GLY A 336       5.897 -37.411 -32.399  1.00 42.95           C  
ATOM   2127  O   GLY A 336       5.584 -36.357 -32.955  1.00 40.82           O  
ATOM   2128  N   SER A 337       6.823 -38.224 -32.899  1.00 47.98           N  
ATOM   2129  CA  SER A 337       7.453 -37.921 -34.178  1.00 45.92           C  
ATOM   2130  C   SER A 337       6.580 -38.329 -35.359  1.00 44.50           C  
ATOM   2131  O   SER A 337       6.811 -37.853 -36.474  1.00 40.94           O  
ATOM   2132  CB  SER A 337       8.815 -38.607 -34.262  1.00 48.57           C  
ATOM   2133  OG  SER A 337       8.775 -39.859 -33.599  1.00 51.63           O  
ATOM   2134  N   ASP A 338       5.605 -39.216 -35.134  1.00 48.12           N  
ATOM   2135  CA  ASP A 338       4.544 -39.438 -36.113  1.00 45.57           C  
ATOM   2136  C   ASP A 338       3.657 -38.205 -36.227  1.00 44.51           C  
ATOM   2137  O   ASP A 338       3.407 -37.707 -37.333  1.00 41.37           O  
ATOM   2138  CB  ASP A 338       3.704 -40.653 -35.722  1.00 44.49           C  
ATOM   2139  CG  ASP A 338       4.376 -41.968 -36.054  1.00 51.11           C  
ATOM   2140  OD1 ASP A 338       5.353 -41.973 -36.840  1.00 50.66           O  
ATOM   2141  OD2 ASP A 338       3.916 -43.003 -35.524  1.00 48.20           O1-
ATOM   2142  N   ILE A 339       3.167 -37.700 -35.085  1.00 42.03           N  
ATOM   2143  CA  ILE A 339       2.394 -36.457 -35.082  1.00 35.44           C  
ATOM   2144  C   ILE A 339       3.184 -35.352 -35.754  1.00 39.63           C  
ATOM   2145  O   ILE A 339       2.630 -34.528 -36.497  1.00 29.08           O  
ATOM   2146  CB  ILE A 339       2.006 -36.060 -33.646  1.00 39.11           C  
ATOM   2147  CG1 ILE A 339       0.999 -37.054 -33.062  1.00 40.26           C  
ATOM   2148  CG2 ILE A 339       1.424 -34.641 -33.617  1.00 35.19           C  
ATOM   2149  CD1 ILE A 339       0.631 -36.748 -31.619  1.00 33.79           C  
ATOM   2150  N   MET A 340       4.493 -35.315 -35.500  1.00 38.66           N  
ATOM   2151  CA  MET A 340       5.328 -34.279 -36.086  1.00 43.93           C  
ATOM   2152  C   MET A 340       5.308 -34.348 -37.604  1.00 39.76           C  
ATOM   2153  O   MET A 340       5.221 -33.315 -38.274  1.00 41.12           O  
ATOM   2154  CB  MET A 340       6.750 -34.415 -35.556  1.00 46.70           C  
ATOM   2155  CG  MET A 340       7.738 -33.425 -36.122  1.00 51.33           C  
ATOM   2156  SD  MET A 340       9.392 -33.972 -35.671  1.00 71.52           S  
ATOM   2157  CE  MET A 340       9.178 -34.071 -33.888  1.00 58.08           C  
ATOM   2158  N   ASN A 341       5.379 -35.559 -38.160  1.00 43.96           N  
ATOM   2159  CA  ASN A 341       5.427 -35.787 -39.598  1.00 43.34           C  
ATOM   2160  C   ASN A 341       4.043 -35.912 -40.235  1.00 42.24           C  
ATOM   2161  O   ASN A 341       3.951 -36.310 -41.407  1.00 38.78           O  
ATOM   2162  CB  ASN A 341       6.233 -37.059 -39.900  1.00 43.55           C  
ATOM   2163  CG  ASN A 341       7.650 -37.015 -39.334  1.00 50.54           C  
ATOM   2164  ND2 ASN A 341       8.111 -38.158 -38.808  1.00 41.82           N  
ATOM   2165  OD1 ASN A 341       8.316 -35.971 -39.356  1.00 51.81           O  
ATOM   2166  N   TRP A 342       2.973 -35.583 -39.505  1.00 35.40           N  
ATOM   2167  CA  TRP A 342       1.612 -35.880 -39.951  1.00 29.67           C  
ATOM   2168  C   TRP A 342       0.770 -34.613 -39.983  1.00 28.64           C  
ATOM   2169  O   TRP A 342       0.220 -34.254 -41.026  1.00 27.74           O  
ATOM   2170  CB  TRP A 342       0.989 -36.933 -39.031  1.00 24.90           C  
ATOM   2171  CG  TRP A 342      -0.205 -37.627 -39.556  1.00 25.59           C  
ATOM   2172  CD1 TRP A 342      -1.062 -37.188 -40.518  1.00 22.74           C  
ATOM   2173  CD2 TRP A 342      -0.689 -38.900 -39.135  1.00 28.05           C  
ATOM   2174  CE2 TRP A 342      -1.850 -39.175 -39.887  1.00 27.86           C  
ATOM   2175  CE3 TRP A 342      -0.248 -39.844 -38.196  1.00 27.97           C  
ATOM   2176  NE1 TRP A 342      -2.055 -38.111 -40.726  1.00 23.61           N  
ATOM   2177  CZ2 TRP A 342      -2.578 -40.357 -39.736  1.00 24.11           C  
ATOM   2178  CZ3 TRP A 342      -0.971 -41.012 -38.045  1.00 27.04           C  
ATOM   2179  CH2 TRP A 342      -2.127 -41.258 -38.807  1.00 29.51           C  
ATOM   2180  N   THR A 343       0.670 -33.923 -38.846  1.00 27.84           N  
ATOM   2181  CA  THR A 343      -0.144 -32.718 -38.741  1.00 26.20           C  
ATOM   2182  C   THR A 343       0.601 -31.540 -38.133  1.00 30.90           C  
ATOM   2183  O   THR A 343       0.024 -30.449 -38.038  1.00 34.44           O  
ATOM   2184  CB  THR A 343      -1.396 -32.981 -37.889  1.00 25.43           C  
ATOM   2185  CG2 THR A 343      -2.226 -34.135 -38.449  1.00 26.28           C  
ATOM   2186  OG1 THR A 343      -0.992 -33.309 -36.556  1.00 25.90           O  
ATOM   2187  N   GLY A 344       1.850 -31.721 -37.724  1.00 33.28           N  
ATOM   2188  CA  GLY A 344       2.532 -30.763 -36.893  1.00 35.59           C  
ATOM   2189  C   GLY A 344       3.309 -29.709 -37.653  1.00 32.29           C  
ATOM   2190  O   GLY A 344       3.324 -29.675 -38.885  1.00 31.89           O  
ATOM   2191  N   PRO A 345       3.991 -28.832 -36.913  1.00 35.15           N  
ATOM   2192  CA  PRO A 345       4.565 -27.628 -37.535  1.00 31.32           C  
ATOM   2193  C   PRO A 345       5.601 -27.912 -38.613  1.00 31.40           C  
ATOM   2194  O   PRO A 345       5.913 -27.012 -39.407  1.00 31.81           O  
ATOM   2195  CB  PRO A 345       5.184 -26.872 -36.343  1.00 34.76           C  
ATOM   2196  CG  PRO A 345       5.248 -27.854 -35.218  1.00 29.42           C  
ATOM   2197  CD  PRO A 345       4.100 -28.803 -35.445  1.00 35.30           C  
ATOM   2198  N   GLY A 346       6.127 -29.131 -38.695  1.00 27.08           N  
ATOM   2199  CA  GLY A 346       7.049 -29.448 -39.768  1.00 25.20           C  
ATOM   2200  C   GLY A 346       6.366 -29.576 -41.121  1.00 31.23           C  
ATOM   2201  O   GLY A 346       6.896 -29.113 -42.139  1.00 26.74           O  
ATOM   2202  N   ILE A 347       5.200 -30.230 -41.164  1.00 30.19           N  
ATOM   2203  CA  ILE A 347       4.507 -30.357 -42.442  1.00 24.89           C  
ATOM   2204  C   ILE A 347       3.967 -28.989 -42.879  1.00 26.80           C  
ATOM   2205  O   ILE A 347       3.954 -28.678 -44.078  1.00 22.84           O  
ATOM   2206  CB  ILE A 347       3.404 -31.443 -42.386  1.00 29.59           C  
ATOM   2207  CG1 ILE A 347       2.501 -31.389 -43.623  1.00 25.21           C  
ATOM   2208  CG2 ILE A 347       2.479 -31.250 -41.256  1.00 27.76           C  
ATOM   2209  CD1 ILE A 347       3.173 -31.729 -44.860  1.00 30.07           C  
ATOM   2210  N   PHE A 348       3.540 -28.155 -41.920  1.00 23.91           N  
ATOM   2211  CA  PHE A 348       3.118 -26.781 -42.208  1.00 25.60           C  
ATOM   2212  C   PHE A 348       4.209 -26.026 -42.954  1.00 24.60           C  
ATOM   2213  O   PHE A 348       3.963 -25.445 -44.020  1.00 21.48           O  
ATOM   2214  CB  PHE A 348       2.766 -26.055 -40.889  1.00 28.13           C  
ATOM   2215  CG  PHE A 348       1.957 -24.754 -41.050  1.00 27.14           C  
ATOM   2216  CD1 PHE A 348       0.954 -24.634 -41.988  1.00 25.15           C  
ATOM   2217  CD2 PHE A 348       2.199 -23.666 -40.217  1.00 32.79           C  
ATOM   2218  CE1 PHE A 348       0.225 -23.464 -42.114  1.00 30.78           C  
ATOM   2219  CE2 PHE A 348       1.452 -22.479 -40.331  1.00 23.41           C  
ATOM   2220  CZ  PHE A 348       0.473 -22.384 -41.266  1.00 22.02           C  
ATOM   2221  N   SER A 349       5.437 -26.053 -42.417  1.00 23.00           N  
ATOM   2222  CA  SER A 349       6.526 -25.267 -42.990  1.00 24.07           C  
ATOM   2223  C   SER A 349       6.975 -25.804 -44.339  1.00 26.40           C  
ATOM   2224  O   SER A 349       7.263 -25.025 -45.257  1.00 21.66           O  
ATOM   2225  CB  SER A 349       7.709 -25.232 -42.023  1.00 24.54           C  
ATOM   2226  OG  SER A 349       8.823 -24.646 -42.656  1.00 29.52           O  
ATOM   2227  N   ASP A 350       7.104 -27.130 -44.462  1.00 20.90           N  
ATOM   2228  CA  ASP A 350       7.337 -27.744 -45.766  1.00 24.34           C  
ATOM   2229  C   ASP A 350       6.348 -27.244 -46.818  1.00 17.25           C  
ATOM   2230  O   ASP A 350       6.747 -26.848 -47.916  1.00 18.27           O  
ATOM   2231  CB  ASP A 350       7.230 -29.265 -45.671  1.00 22.94           C  
ATOM   2232  CG  ASP A 350       8.321 -29.880 -44.831  1.00 33.89           C  
ATOM   2233  OD1 ASP A 350       9.413 -29.275 -44.706  1.00 32.95           O  
ATOM   2234  OD2 ASP A 350       8.071 -30.986 -44.300  1.00 31.01           O1-
ATOM   2235  N   ILE A 351       5.048 -27.332 -46.530  1.00 18.76           N  
ATOM   2236  CA  ILE A 351       4.042 -26.954 -47.531  1.00 20.00           C  
ATOM   2237  C   ILE A 351       4.198 -25.485 -47.899  1.00 19.31           C  
ATOM   2238  O   ILE A 351       4.126 -25.117 -49.075  1.00 17.94           O  
ATOM   2239  CB  ILE A 351       2.616 -27.247 -47.012  1.00 18.15           C  
ATOM   2240  CG1 ILE A 351       2.424 -28.735 -46.688  1.00 25.66           C  
ATOM   2241  CG2 ILE A 351       1.569 -26.787 -47.993  1.00 16.60           C  
ATOM   2242  CD1 ILE A 351       2.493 -29.629 -47.846  1.00 23.85           C  
ATOM   2243  N   ILE A 352       4.419 -24.628 -46.890  1.00 21.96           N  
ATOM   2244  CA  ILE A 352       4.551 -23.184 -47.114  1.00 19.58           C  
ATOM   2245  C   ILE A 352       5.708 -22.887 -48.058  1.00 18.34           C  
ATOM   2246  O   ILE A 352       5.558 -22.133 -49.025  1.00 17.95           O  
ATOM   2247  CB  ILE A 352       4.717 -22.439 -45.776  1.00 15.11           C  
ATOM   2248  CG1 ILE A 352       3.424 -22.523 -44.958  1.00 16.19           C  
ATOM   2249  CG2 ILE A 352       5.100 -20.951 -46.035  1.00 16.37           C  
ATOM   2250  CD1 ILE A 352       3.639 -22.302 -43.504  1.00 19.68           C  
ATOM   2251  N   PHE A 353       6.880 -23.482 -47.804  1.00 22.36           N  
ATOM   2252  CA  PHE A 353       8.036 -23.212 -48.661  1.00 23.22           C  
ATOM   2253  C   PHE A 353       7.892 -23.815 -50.052  1.00 23.09           C  
ATOM   2254  O   PHE A 353       8.374 -23.238 -51.041  1.00 22.46           O  
ATOM   2255  CB  PHE A 353       9.304 -23.746 -48.008  1.00 25.51           C  
ATOM   2256  CG  PHE A 353      10.039 -22.722 -47.255  1.00 26.70           C  
ATOM   2257  CD1 PHE A 353      10.952 -21.893 -47.897  1.00 27.71           C  
ATOM   2258  CD2 PHE A 353       9.806 -22.551 -45.899  1.00 27.63           C  
ATOM   2259  CE1 PHE A 353      11.636 -20.914 -47.192  1.00 32.79           C  
ATOM   2260  CE2 PHE A 353      10.474 -21.571 -45.187  1.00 31.06           C  
ATOM   2261  CZ  PHE A 353      11.398 -20.750 -45.829  1.00 35.73           C  
ATOM   2262  N   GLU A 354       7.339 -25.027 -50.142  1.00 23.51           N  
ATOM   2263  CA  GLU A 354       7.023 -25.591 -51.452  1.00 24.39           C  
ATOM   2264  C   GLU A 354       6.164 -24.625 -52.265  1.00 22.88           C  
ATOM   2265  O   GLU A 354       6.419 -24.381 -53.454  1.00 21.95           O  
ATOM   2266  CB  GLU A 354       6.294 -26.924 -51.274  1.00 23.51           C  
ATOM   2267  CG  GLU A 354       6.173 -27.784 -52.530  1.00 27.87           C  
ATOM   2268  CD  GLU A 354       7.491 -27.945 -53.280  1.00 40.08           C  
ATOM   2269  OE1 GLU A 354       7.742 -27.209 -54.268  1.00 44.22           O  
ATOM   2270  OE2 GLU A 354       8.296 -28.801 -52.849  1.00 42.09           O1-
ATOM   2271  N   TYR A 355       5.128 -24.073 -51.635  1.00 20.38           N  
ATOM   2272  CA  TYR A 355       4.241 -23.147 -52.328  1.00 21.58           C  
ATOM   2273  C   TYR A 355       4.993 -21.901 -52.800  1.00 19.64           C  
ATOM   2274  O   TYR A 355       4.870 -21.489 -53.959  1.00 19.00           O  
ATOM   2275  CB  TYR A 355       3.083 -22.763 -51.409  1.00 16.54           C  
ATOM   2276  CG  TYR A 355       2.211 -21.675 -51.987  1.00 20.69           C  
ATOM   2277  CD1 TYR A 355       1.126 -21.985 -52.806  1.00 19.68           C  
ATOM   2278  CD2 TYR A 355       2.466 -20.343 -51.718  1.00 22.39           C  
ATOM   2279  CE1 TYR A 355       0.332 -20.982 -53.359  1.00 23.77           C  
ATOM   2280  CE2 TYR A 355       1.677 -19.339 -52.259  1.00 20.48           C  
ATOM   2281  CZ  TYR A 355       0.618 -19.664 -53.074  1.00 23.36           C  
ATOM   2282  OH  TYR A 355      -0.147 -18.639 -53.597  1.00 22.28           O  
ATOM   2283  N   MET A 356       5.778 -21.288 -51.909  1.00 18.26           N  
ATOM   2284  CA  MET A 356       6.512 -20.080 -52.273  1.00 18.50           C  
ATOM   2285  C   MET A 356       7.360 -20.314 -53.510  1.00 19.96           C  
ATOM   2286  O   MET A 356       7.310 -19.540 -54.474  1.00 18.25           O  
ATOM   2287  CB  MET A 356       7.378 -19.633 -51.103  1.00 15.83           C  
ATOM   2288  CG  MET A 356       6.585 -18.984 -50.027  1.00 19.70           C  
ATOM   2289  SD  MET A 356       7.587 -18.574 -48.575  1.00 22.84           S  
ATOM   2290  CE  MET A 356       6.288 -17.850 -47.563  1.00 13.61           C  
ATOM   2291  N   ASN A 357       8.113 -21.413 -53.518  1.00 18.86           N  
ATOM   2292  CA  ASN A 357       8.971 -21.701 -54.655  1.00 23.30           C  
ATOM   2293  C   ASN A 357       8.172 -22.058 -55.894  1.00 21.90           C  
ATOM   2294  O   ASN A 357       8.579 -21.712 -57.007  1.00 25.40           O  
ATOM   2295  CB  ASN A 357       9.957 -22.803 -54.279  1.00 23.27           C  
ATOM   2296  CG  ASN A 357      11.120 -22.258 -53.472  1.00 24.71           C  
ATOM   2297  ND2 ASN A 357      11.407 -22.872 -52.334  1.00 28.19           N  
ATOM   2298  OD1 ASN A 357      11.746 -21.279 -53.872  1.00 24.58           O  
ATOM   2299  N   ASN A 358       7.019 -22.701 -55.729  1.00 23.75           N  
ATOM   2300  CA  ASN A 358       6.211 -23.052 -56.890  1.00 23.30           C  
ATOM   2301  C   ASN A 358       5.675 -21.811 -57.607  1.00 22.97           C  
ATOM   2302  O   ASN A 358       5.690 -21.753 -58.841  1.00 21.51           O  
ATOM   2303  CB  ASN A 358       5.058 -23.969 -56.483  1.00 21.20           C  
ATOM   2304  CG  ASN A 358       4.142 -24.297 -57.655  1.00 21.95           C  
ATOM   2305  ND2 ASN A 358       4.329 -25.479 -58.252  1.00 18.44           N  
ATOM   2306  OD1 ASN A 358       3.284 -23.496 -58.024  1.00 18.80           O  
ATOM   2307  N   VAL A 359       5.178 -20.818 -56.859  1.00 18.86           N  
ATOM   2308  CA  VAL A 359       4.534 -19.675 -57.513  1.00 19.67           C  
ATOM   2309  C   VAL A 359       5.554 -18.821 -58.257  1.00 18.89           C  
ATOM   2310  O   VAL A 359       5.243 -18.268 -59.323  1.00 14.92           O  
ATOM   2311  CB  VAL A 359       3.717 -18.844 -56.502  1.00 18.23           C  
ATOM   2312  CG1 VAL A 359       2.672 -19.731 -55.843  1.00 19.66           C  
ATOM   2313  CG2 VAL A 359       4.618 -18.222 -55.423  1.00 17.68           C  
ATOM   2314  N   LEU A 360       6.787 -18.725 -57.738  1.00 15.58           N  
ATOM   2315  CA  LEU A 360       7.849 -18.018 -58.453  1.00 17.62           C  
ATOM   2316  C   LEU A 360       8.167 -18.694 -59.785  1.00 22.51           C  
ATOM   2317  O   LEU A 360       8.527 -18.014 -60.757  1.00 19.47           O  
ATOM   2318  CB  LEU A 360       9.116 -17.939 -57.590  1.00 18.22           C  
ATOM   2319  CG  LEU A 360       9.031 -17.213 -56.250  1.00 15.08           C  
ATOM   2320  CD1 LEU A 360      10.287 -17.360 -55.410  1.00 22.24           C  
ATOM   2321  CD2 LEU A 360       8.707 -15.749 -56.422  1.00 13.08           C  
ATOM   2322  N   ARG A 361       8.045 -20.028 -59.843  1.00 17.81           N  
ATOM   2323  CA  ARG A 361       8.317 -20.765 -61.074  1.00 20.86           C  
ATOM   2324  C   ARG A 361       7.278 -20.455 -62.143  1.00 22.20           C  
ATOM   2325  O   ARG A 361       7.611 -20.336 -63.326  1.00 20.18           O  
ATOM   2326  CB  ARG A 361       8.355 -22.276 -60.777  1.00 21.63           C  
ATOM   2327  CG  ARG A 361       8.839 -23.149 -61.947  1.00 30.19           C  
ATOM   2328  CD  ARG A 361       8.554 -24.644 -61.704  1.00 38.64           C  
ATOM   2329  NE  ARG A 361       9.685 -25.383 -61.148  1.00 43.52           N  
ATOM   2330  CZ  ARG A 361       9.869 -25.633 -59.854  1.00 50.86           C  
ATOM   2331  NH1 ARG A 361       9.032 -25.179 -58.926  1.00 41.99           N1+
ATOM   2332  NH2 ARG A 361      10.923 -26.352 -59.477  1.00 50.50           N  
ATOM   2333  N   TYR A 362       6.017 -20.282 -61.756  1.00 21.08           N  
ATOM   2334  CA  TYR A 362       4.968 -20.206 -62.759  1.00 23.25           C  
ATOM   2335  C   TYR A 362       4.338 -18.835 -62.952  1.00 20.55           C  
ATOM   2336  O   TYR A 362       3.481 -18.700 -63.833  1.00 21.56           O  
ATOM   2337  CB  TYR A 362       3.876 -21.210 -62.405  1.00 20.31           C  
ATOM   2338  CG  TYR A 362       4.325 -22.624 -62.662  1.00 20.21           C  
ATOM   2339  CD1 TYR A 362       4.307 -23.145 -63.940  1.00 28.15           C  
ATOM   2340  CD2 TYR A 362       4.780 -23.429 -61.624  1.00 22.57           C  
ATOM   2341  CE1 TYR A 362       4.714 -24.446 -64.189  1.00 32.31           C  
ATOM   2342  CE2 TYR A 362       5.195 -24.726 -61.861  1.00 28.56           C  
ATOM   2343  CZ  TYR A 362       5.159 -25.227 -63.151  1.00 30.51           C  
ATOM   2344  OH  TYR A 362       5.560 -26.515 -63.419  1.00 38.23           O  
ATOM   2345  N   ASN A 363       4.697 -17.831 -62.153  1.00 17.29           N  
ATOM   2346  CA  ASN A 363       4.049 -16.525 -62.244  1.00 22.17           C  
ATOM   2347  C   ASN A 363       5.077 -15.403 -62.300  1.00 20.93           C  
ATOM   2348  O   ASN A 363       6.118 -15.467 -61.643  1.00 18.63           O  
ATOM   2349  CB  ASN A 363       3.095 -16.293 -61.054  1.00 18.23           C  
ATOM   2350  CG  ASN A 363       2.106 -17.415 -60.891  1.00 21.93           C  
ATOM   2351  ND2 ASN A 363       2.495 -18.439 -60.129  1.00 18.29           N  
ATOM   2352  OD1 ASN A 363       1.017 -17.392 -61.470  1.00 19.90           O  
ATOM   2353  N   SER A 364       4.758 -14.357 -63.068  1.00 16.11           N  
ATOM   2354  CA  SER A 364       5.625 -13.206 -63.248  1.00 21.09           C  
ATOM   2355  C   SER A 364       5.219 -12.012 -62.392  1.00 20.89           C  
ATOM   2356  O   SER A 364       5.849 -10.958 -62.493  1.00 22.35           O  
ATOM   2357  CB  SER A 364       5.647 -12.807 -64.731  1.00 22.59           C  
ATOM   2358  OG  SER A 364       5.897 -13.954 -65.518  1.00 29.20           O  
ATOM   2359  N   ASP A 365       4.207 -12.165 -61.528  1.00 20.87           N  
ATOM   2360  CA  ASP A 365       3.654 -11.057 -60.749  1.00 22.35           C  
ATOM   2361  C   ASP A 365       3.711 -11.300 -59.239  1.00 18.34           C  
ATOM   2362  O   ASP A 365       2.942 -10.691 -58.480  1.00 19.58           O  
ATOM   2363  CB  ASP A 365       2.214 -10.780 -61.187  1.00 23.97           C  
ATOM   2364  CG  ASP A 365       1.260 -11.913 -60.836  1.00 25.98           C  
ATOM   2365  OD1 ASP A 365       1.713 -13.058 -60.557  1.00 24.17           O  
ATOM   2366  OD2 ASP A 365       0.038 -11.649 -60.834  1.00 31.98           O1-
ATOM   2367  N   ILE A 366       4.609 -12.157 -58.771  1.00 15.35           N  
ATOM   2368  CA  ILE A 366       4.650 -12.478 -57.347  1.00 18.51           C  
ATOM   2369  C   ILE A 366       5.287 -11.321 -56.578  1.00 17.33           C  
ATOM   2370  O   ILE A 366       6.456 -10.975 -56.808  1.00 15.42           O  
ATOM   2371  CB  ILE A 366       5.400 -13.789 -57.100  1.00 13.73           C  
ATOM   2372  CG1 ILE A 366       4.691 -14.950 -57.825  1.00 16.12           C  
ATOM   2373  CG2 ILE A 366       5.566 -14.055 -55.593  1.00 15.95           C  
ATOM   2374  CD1 ILE A 366       3.200 -15.161 -57.406  1.00 19.10           C  
ATOM   2375  N   LEU A 367       4.528 -10.742 -55.636  1.00 14.86           N  
ATOM   2376  CA  LEU A 367       4.995  -9.607 -54.833  1.00 14.89           C  
ATOM   2377  C   LEU A 367       5.906 -10.077 -53.708  1.00 15.38           C  
ATOM   2378  O   LEU A 367       5.490 -10.873 -52.855  1.00 16.71           O  
ATOM   2379  CB  LEU A 367       3.811  -8.851 -54.242  1.00 15.11           C  
ATOM   2380  CG  LEU A 367       4.105  -7.685 -53.292  1.00 19.35           C  
ATOM   2381  CD1 LEU A 367       4.979  -6.566 -53.974  1.00 16.54           C  
ATOM   2382  CD2 LEU A 367       2.786  -7.065 -52.792  1.00 16.94           C  
ATOM   2383  N   LEU A 368       7.141  -9.575 -53.692  1.00 15.00           N  
ATOM   2384  CA  LEU A 368       8.111  -9.859 -52.636  1.00 14.95           C  
ATOM   2385  C   LEU A 368       8.499  -8.543 -51.973  1.00 15.43           C  
ATOM   2386  O   LEU A 368       9.097  -7.675 -52.623  1.00 14.98           O  
ATOM   2387  CB  LEU A 368       9.357 -10.561 -53.212  1.00 13.64           C  
ATOM   2388  CG  LEU A 368       9.115 -11.876 -53.949  1.00 15.70           C  
ATOM   2389  CD1 LEU A 368      10.385 -12.407 -54.620  1.00 17.22           C  
ATOM   2390  CD2 LEU A 368       8.550 -12.930 -52.991  1.00 16.02           C  
ATOM   2391  N   ILE A 369       8.154  -8.392 -50.700  1.00 13.17           N  
ATOM   2392  CA  ILE A 369       8.486  -7.206 -49.916  1.00 15.64           C  
ATOM   2393  C   ILE A 369       9.227  -7.647 -48.669  1.00 14.55           C  
ATOM   2394  O   ILE A 369       8.726  -8.476 -47.900  1.00 15.55           O  
ATOM   2395  CB  ILE A 369       7.244  -6.388 -49.523  1.00 15.68           C  
ATOM   2396  CG1 ILE A 369       6.620  -5.758 -50.767  1.00 16.43           C  
ATOM   2397  CG2 ILE A 369       7.626  -5.288 -48.536  1.00 14.58           C  
ATOM   2398  CD1 ILE A 369       5.198  -5.282 -50.512  1.00 26.47           C  
ATOM   2399  N   ASN A 370      10.413  -7.084 -48.457  1.00 16.82           N  
ATOM   2400  CA  ASN A 370      11.202  -7.354 -47.259  1.00 15.60           C  
ATOM   2401  C   ASN A 370      11.772  -6.027 -46.763  1.00 22.45           C  
ATOM   2402  O   ASN A 370      12.785  -5.538 -47.288  1.00 19.42           O  
ATOM   2403  CB  ASN A 370      12.289  -8.387 -47.532  1.00 18.23           C  
ATOM   2404  CG  ASN A 370      12.853  -8.969 -46.255  1.00 20.49           C  
ATOM   2405  ND2 ASN A 370      13.168 -10.277 -46.242  1.00 18.69           N  
ATOM   2406  OD1 ASN A 370      12.989  -8.252 -45.279  1.00 21.41           O  
ATOM   2407  N   PRO A 371      11.114  -5.395 -45.783  1.00 23.98           N  
ATOM   2408  CA  PRO A 371      11.638  -4.143 -45.211  1.00 24.38           C  
ATOM   2409  C   PRO A 371      12.927  -4.314 -44.462  1.00 27.03           C  
ATOM   2410  O   PRO A 371      13.625  -3.323 -44.229  1.00 26.01           O  
ATOM   2411  CB  PRO A 371      10.516  -3.695 -44.263  1.00 22.17           C  
ATOM   2412  CG  PRO A 371       9.272  -4.329 -44.831  1.00 22.41           C  
ATOM   2413  CD  PRO A 371       9.738  -5.674 -45.332  1.00 18.56           C  
ATOM   2414  N   ASN A 372      13.258  -5.532 -44.055  1.00 27.23           N  
ATOM   2415  CA  ASN A 372      14.483  -5.797 -43.317  1.00 27.99           C  
ATOM   2416  C   ASN A 372      15.725  -5.777 -44.203  1.00 32.51           C  
ATOM   2417  O   ASN A 372      16.823  -6.037 -43.699  1.00 37.02           O  
ATOM   2418  CB  ASN A 372      14.373  -7.148 -42.601  1.00 24.28           C  
ATOM   2419  CG  ASN A 372      13.085  -7.279 -41.793  1.00 23.58           C  
ATOM   2420  ND2 ASN A 372      12.110  -8.011 -42.325  1.00 23.15           N  
ATOM   2421  OD1 ASN A 372      12.972  -6.724 -40.709  1.00 21.69           O  
ATOM   2422  N   LEU A 373      15.581  -5.488 -45.495  1.00 33.37           N  
ATOM   2423  CA  LEU A 373      16.713  -5.390 -46.420  1.00 32.67           C  
ATOM   2424  C   LEU A 373      16.971  -3.943 -46.794  1.00 38.88           C  
ATOM   2425  O   LEU A 373      16.044  -3.230 -47.191  1.00 41.86           O  
ATOM   2426  CB  LEU A 373      16.450  -6.206 -47.690  1.00 31.52           C  
ATOM   2427  CG  LEU A 373      16.215  -7.698 -47.445  1.00 31.70           C  
ATOM   2428  CD1 LEU A 373      15.820  -8.450 -48.709  1.00 29.30           C  
ATOM   2429  CD2 LEU A 373      17.455  -8.309 -46.832  1.00 32.15           C  
ATOM   2430  N   ARG A 401      20.377  -5.875 -45.061  1.00 49.54           N  
ATOM   2431  CA  ARG A 401      20.634  -6.958 -44.116  1.00 47.19           C  
ATOM   2432  C   ARG A 401      21.832  -7.811 -44.582  1.00 47.64           C  
ATOM   2433  O   ARG A 401      22.241  -7.757 -45.751  1.00 41.20           O  
ATOM   2434  CB  ARG A 401      19.378  -7.829 -43.930  1.00 41.18           C  
ATOM   2435  CG  ARG A 401      19.453  -8.848 -42.801  1.00 51.88           C  
ATOM   2436  CD  ARG A 401      19.734  -8.143 -41.470  1.00 52.67           C  
ATOM   2437  NE  ARG A 401      19.906  -9.066 -40.354  1.00 50.30           N  
ATOM   2438  CZ  ARG A 401      20.470  -8.736 -39.197  1.00 53.23           C  
ATOM   2439  NH1 ARG A 401      20.925  -7.513 -38.972  1.00 46.71           N1+
ATOM   2440  NH2 ARG A 401      20.591  -9.658 -38.245  1.00 58.04           N  
ATOM   2441  N   LYS A 402      22.374  -8.591 -43.636  1.00 45.91           N  
ATOM   2442  CA  LYS A 402      23.595  -9.352 -43.878  1.00 45.32           C  
ATOM   2443  C   LYS A 402      23.445 -10.346 -45.025  1.00 47.58           C  
ATOM   2444  O   LYS A 402      24.418 -10.609 -45.744  1.00 49.68           O  
ATOM   2445  CB  LYS A 402      24.002 -10.087 -42.589  1.00 42.64           C  
ATOM   2446  CG  LYS A 402      23.039 -11.180 -42.141  1.00 43.24           C  
ATOM   2447  CD  LYS A 402      23.469 -11.795 -40.828  1.00 41.71           C  
ATOM   2448  CE  LYS A 402      23.445 -10.763 -39.711  1.00 46.69           C  
ATOM   2449  NZ  LYS A 402      24.647 -10.851 -38.816  1.00 55.63           N1+
ATOM   2450  N   PHE A 403      22.249 -10.897 -45.223  1.00 43.36           N  
ATOM   2451  CA  PHE A 403      22.018 -11.919 -46.235  1.00 42.23           C  
ATOM   2452  C   PHE A 403      21.554 -11.348 -47.567  1.00 38.70           C  
ATOM   2453  O   PHE A 403      21.113 -12.115 -48.433  1.00 37.70           O  
ATOM   2454  CB  PHE A 403      20.984 -12.927 -45.731  1.00 37.52           C  
ATOM   2455  CG  PHE A 403      21.494 -13.834 -44.642  1.00 43.71           C  
ATOM   2456  CD1 PHE A 403      20.816 -13.941 -43.437  1.00 40.64           C  
ATOM   2457  CD2 PHE A 403      22.647 -14.587 -44.825  1.00 49.37           C  
ATOM   2458  CE1 PHE A 403      21.278 -14.781 -42.433  1.00 43.99           C  
ATOM   2459  CE2 PHE A 403      23.116 -15.427 -43.821  1.00 46.10           C  
ATOM   2460  CZ  PHE A 403      22.426 -15.522 -42.625  1.00 46.85           C  
ATOM   2461  N   TYR A 404      21.652 -10.028 -47.752  1.00 35.37           N  
ATOM   2462  CA  TYR A 404      21.050  -9.366 -48.909  1.00 37.47           C  
ATOM   2463  C   TYR A 404      21.532  -9.969 -50.227  1.00 37.41           C  
ATOM   2464  O   TYR A 404      20.726 -10.262 -51.123  1.00 30.87           O  
ATOM   2465  CB  TYR A 404      21.350  -7.861 -48.849  1.00 37.71           C  
ATOM   2466  CG  TYR A 404      20.806  -7.061 -50.016  1.00 42.45           C  
ATOM   2467  CD1 TYR A 404      21.543  -6.903 -51.188  1.00 43.15           C  
ATOM   2468  CD2 TYR A 404      19.553  -6.464 -49.949  1.00 45.73           C  
ATOM   2469  CE1 TYR A 404      21.042  -6.175 -52.257  1.00 46.71           C  
ATOM   2470  CE2 TYR A 404      19.043  -5.731 -51.017  1.00 42.88           C  
ATOM   2471  CZ  TYR A 404      19.789  -5.590 -52.167  1.00 48.38           C  
ATOM   2472  OH  TYR A 404      19.287  -4.861 -53.232  1.00 41.40           O  
ATOM   2473  N   LYS A 405      22.848 -10.147 -50.376  1.00 37.91           N  
ATOM   2474  CA  LYS A 405      23.382 -10.591 -51.664  1.00 33.85           C  
ATOM   2475  C   LYS A 405      22.904 -12.002 -51.992  1.00 31.49           C  
ATOM   2476  O   LYS A 405      22.457 -12.278 -53.113  1.00 29.30           O  
ATOM   2477  CB  LYS A 405      24.908 -10.524 -51.652  1.00 34.23           C  
ATOM   2478  CG  LYS A 405      25.532 -10.372 -53.038  1.00 38.25           C  
ATOM   2479  CD  LYS A 405      26.952  -9.832 -52.937  1.00 37.31           C  
ATOM   2480  CE  LYS A 405      27.722 -10.030 -54.247  1.00 34.76           C  
ATOM   2481  NZ  LYS A 405      29.172  -9.692 -54.059  1.00 30.76           N1+
ATOM   2482  N   LYS A 406      22.987 -12.907 -51.013  1.00 32.16           N  
ATOM   2483  CA  LYS A 406      22.489 -14.265 -51.199  1.00 32.05           C  
ATOM   2484  C   LYS A 406      21.000 -14.269 -51.531  1.00 32.30           C  
ATOM   2485  O   LYS A 406      20.553 -14.994 -52.431  1.00 29.47           O  
ATOM   2486  CB  LYS A 406      22.766 -15.088 -49.942  1.00 31.27           C  
ATOM   2487  N   ILE A 407      20.217 -13.456 -50.818  1.00 32.75           N  
ATOM   2488  CA  ILE A 407      18.791 -13.341 -51.103  1.00 31.17           C  
ATOM   2489  C   ILE A 407      18.581 -12.901 -52.541  1.00 27.40           C  
ATOM   2490  O   ILE A 407      17.845 -13.536 -53.304  1.00 25.33           O  
ATOM   2491  CB  ILE A 407      18.120 -12.358 -50.128  1.00 33.00           C  
ATOM   2492  CG1 ILE A 407      17.953 -12.995 -48.750  1.00 26.75           C  
ATOM   2493  CG2 ILE A 407      16.797 -11.879 -50.703  1.00 26.31           C  
ATOM   2494  CD1 ILE A 407      17.921 -11.974 -47.605  1.00 31.92           C  
ATOM   2495  N   SER A 408      19.208 -11.789 -52.919  1.00 24.49           N  
ATOM   2496  CA  SER A 408      19.105 -11.297 -54.283  1.00 26.60           C  
ATOM   2497  C   SER A 408      19.479 -12.381 -55.295  1.00 27.55           C  
ATOM   2498  O   SER A 408      18.789 -12.572 -56.305  1.00 25.38           O  
ATOM   2499  CB  SER A 408      20.002 -10.070 -54.426  1.00 28.89           C  
ATOM   2500  OG  SER A 408      19.498  -9.182 -55.394  1.00 34.82           O  
ATOM   2501  N   GLU A 409      20.565 -13.114 -55.031  1.00 24.85           N  
ATOM   2502  CA  GLU A 409      21.014 -14.144 -55.964  1.00 25.38           C  
ATOM   2503  C   GLU A 409      20.029 -15.311 -56.022  1.00 24.40           C  
ATOM   2504  O   GLU A 409      19.705 -15.811 -57.110  1.00 22.49           O  
ATOM   2505  CB  GLU A 409      22.413 -14.627 -55.574  1.00 28.15           C  
ATOM   2506  CG  GLU A 409      23.533 -13.668 -56.008  1.00 31.05           C  
ATOM   2507  CD  GLU A 409      24.890 -13.985 -55.370  1.00 35.90           C  
ATOM   2508  OE1 GLU A 409      24.960 -14.923 -54.549  1.00 37.64           O  
ATOM   2509  OE2 GLU A 409      25.885 -13.283 -55.685  1.00 32.90           O1-
ATOM   2510  N   SER A 410      19.537 -15.759 -54.869  1.00 21.36           N  
ATOM   2511  CA  SER A 410      18.550 -16.830 -54.880  1.00 26.29           C  
ATOM   2512  C   SER A 410      17.339 -16.441 -55.730  1.00 24.28           C  
ATOM   2513  O   SER A 410      16.905 -17.206 -56.603  1.00 26.51           O  
ATOM   2514  CB  SER A 410      18.142 -17.167 -53.446  1.00 26.12           C  
ATOM   2515  OG  SER A 410      17.496 -18.434 -53.386  1.00 34.42           O  
ATOM   2516  N   LEU A 411      16.846 -15.213 -55.554  1.00 23.00           N  
ATOM   2517  CA  LEU A 411      15.658 -14.765 -56.274  1.00 25.21           C  
ATOM   2518  C   LEU A 411      15.949 -14.539 -57.745  1.00 24.93           C  
ATOM   2519  O   LEU A 411      15.281 -15.103 -58.625  1.00 21.92           O  
ATOM   2520  CB  LEU A 411      15.127 -13.482 -55.638  1.00 21.85           C  
ATOM   2521  CG  LEU A 411      14.580 -13.765 -54.245  1.00 20.70           C  
ATOM   2522  CD1 LEU A 411      14.039 -12.472 -53.607  1.00 20.46           C  
ATOM   2523  CD2 LEU A 411      13.495 -14.852 -54.346  1.00 21.07           C  
ATOM   2524  N   GLN A 412      16.937 -13.700 -58.027  1.00 21.24           N  
ATOM   2525  CA  GLN A 412      17.124 -13.181 -59.364  1.00 23.50           C  
ATOM   2526  C   GLN A 412      17.886 -14.144 -60.274  1.00 30.70           C  
ATOM   2527  O   GLN A 412      17.690 -14.097 -61.490  1.00 21.57           O  
ATOM   2528  CB  GLN A 412      17.795 -11.808 -59.267  1.00 23.44           C  
ATOM   2529  CG  GLN A 412      16.777 -10.728 -58.837  1.00 25.37           C  
ATOM   2530  CD  GLN A 412      17.197  -9.855 -57.658  1.00 29.69           C  
ATOM   2531  NE2 GLN A 412      16.296  -9.678 -56.675  1.00 30.37           N  
ATOM   2532  OE1 GLN A 412      18.293  -9.300 -57.649  1.00 38.21           O  
ATOM   2533  N   SER A 413      18.687 -15.057 -59.724  1.00 25.20           N  
ATOM   2534  CA  SER A 413      19.373 -16.052 -60.537  1.00 26.64           C  
ATOM   2535  C   SER A 413      18.752 -17.435 -60.451  1.00 29.21           C  
ATOM   2536  O   SER A 413      18.676 -18.137 -61.467  1.00 28.22           O  
ATOM   2537  CB  SER A 413      20.851 -16.152 -60.135  1.00 28.55           C  
ATOM   2538  OG  SER A 413      21.414 -14.867 -59.964  1.00 39.20           O  
ATOM   2539  N   SER A 414      18.319 -17.865 -59.267  1.00 29.38           N  
ATOM   2540  CA  SER A 414      17.854 -19.237 -59.080  1.00 29.99           C  
ATOM   2541  C   SER A 414      16.339 -19.368 -59.048  1.00 32.35           C  
ATOM   2542  O   SER A 414      15.840 -20.499 -59.007  1.00 29.70           O  
ATOM   2543  CB  SER A 414      18.423 -19.834 -57.780  1.00 27.11           C  
ATOM   2544  OG  SER A 414      19.829 -19.693 -57.707  1.00 35.04           O  
ATOM   2545  N   ASN A 415      15.604 -18.253 -59.032  1.00 29.90           N  
ATOM   2546  CA  ASN A 415      14.144 -18.280 -58.979  1.00 26.73           C  
ATOM   2547  C   ASN A 415      13.636 -19.018 -57.742  1.00 28.16           C  
ATOM   2548  O   ASN A 415      12.555 -19.621 -57.758  1.00 25.47           O  
ATOM   2549  CB  ASN A 415      13.568 -18.908 -60.255  1.00 29.80           C  
ATOM   2550  CG  ASN A 415      12.311 -18.216 -60.726  1.00 25.33           C  
ATOM   2551  ND2 ASN A 415      11.334 -19.000 -61.149  1.00 21.76           N  
ATOM   2552  OD1 ASN A 415      12.216 -16.988 -60.706  1.00 24.38           O  
ATOM   2553  N   SER A 416      14.418 -19.012 -56.667  1.00 25.20           N  
ATOM   2554  CA  SER A 416      14.069 -19.766 -55.476  1.00 26.05           C  
ATOM   2555  C   SER A 416      14.069 -18.858 -54.251  1.00 22.81           C  
ATOM   2556  O   SER A 416      14.856 -17.911 -54.149  1.00 25.46           O  
ATOM   2557  CB  SER A 416      15.023 -20.960 -55.285  1.00 29.19           C  
ATOM   2558  OG  SER A 416      16.312 -20.519 -54.922  1.00 35.57           O  
ATOM   2559  N   MET A 417      13.153 -19.145 -53.336  1.00 21.51           N  
ATOM   2560  CA  MET A 417      12.983 -18.391 -52.100  1.00 26.63           C  
ATOM   2561  C   MET A 417      13.981 -18.916 -51.075  1.00 28.49           C  
ATOM   2562  O   MET A 417      13.811 -20.036 -50.573  1.00 27.65           O  
ATOM   2563  CB  MET A 417      11.541 -18.531 -51.585  1.00 25.76           C  
ATOM   2564  CG  MET A 417      11.260 -17.882 -50.216  1.00 29.62           C  
ATOM   2565  SD  MET A 417      11.649 -16.112 -50.076  1.00 29.15           S  
ATOM   2566  CE  MET A 417      10.819 -15.538 -51.539  1.00 23.35           C  
ATOM   2567  N   PRO A 418      15.028 -18.155 -50.746  1.00 29.75           N  
ATOM   2568  CA  PRO A 418      16.015 -18.631 -49.773  1.00 33.20           C  
ATOM   2569  C   PRO A 418      15.517 -18.521 -48.340  1.00 33.71           C  
ATOM   2570  O   PRO A 418      14.746 -17.626 -47.985  1.00 29.01           O  
ATOM   2571  CB  PRO A 418      17.206 -17.693 -50.002  1.00 23.59           C  
ATOM   2572  CG  PRO A 418      16.553 -16.401 -50.413  1.00 28.88           C  
ATOM   2573  CD  PRO A 418      15.313 -16.778 -51.193  1.00 26.02           C  
ATOM   2574  N   TRP A 419      16.006 -19.437 -47.499  1.00 30.73           N  
ATOM   2575  CA  TRP A 419      15.687 -19.375 -46.076  1.00 33.47           C  
ATOM   2576  C   TRP A 419      16.179 -18.075 -45.440  1.00 30.46           C  
ATOM   2577  O   TRP A 419      15.616 -17.631 -44.439  1.00 32.17           O  
ATOM   2578  CB  TRP A 419      16.253 -20.599 -45.344  1.00 37.00           C  
ATOM   2579  CG  TRP A 419      17.762 -20.618 -45.139  1.00 44.14           C  
ATOM   2580  CD1 TRP A 419      18.674 -21.374 -45.823  1.00 44.83           C  
ATOM   2581  CD2 TRP A 419      18.517 -19.873 -44.166  1.00 42.91           C  
ATOM   2582  CE2 TRP A 419      19.871 -20.225 -44.324  1.00 45.43           C  
ATOM   2583  CE3 TRP A 419      18.178 -18.935 -43.183  1.00 42.75           C  
ATOM   2584  NE1 TRP A 419      19.944 -21.142 -45.340  1.00 46.76           N  
ATOM   2585  CZ2 TRP A 419      20.887 -19.662 -43.541  1.00 49.75           C  
ATOM   2586  CZ3 TRP A 419      19.185 -18.388 -42.403  1.00 43.84           C  
ATOM   2587  CH2 TRP A 419      20.522 -18.750 -42.590  1.00 45.66           C  
ATOM   2588  N   GLU A 420      17.207 -17.442 -46.017  1.00 30.56           N  
ATOM   2589  CA  GLU A 420      17.767 -16.216 -45.449  1.00 31.79           C  
ATOM   2590  C   GLU A 420      16.810 -15.033 -45.541  1.00 31.54           C  
ATOM   2591  O   GLU A 420      17.013 -14.024 -44.853  1.00 29.79           O  
ATOM   2592  CB  GLU A 420      19.076 -15.875 -46.160  1.00 33.39           C  
ATOM   2593  CG  GLU A 420      20.204 -16.835 -45.844  1.00 37.38           C  
ATOM   2594  CD  GLU A 420      20.203 -18.079 -46.714  1.00 39.44           C  
ATOM   2595  OE1 GLU A 420      19.305 -18.210 -47.569  1.00 37.48           O  
ATOM   2596  OE2 GLU A 420      21.100 -18.936 -46.535  1.00 44.19           O1-
ATOM   2597  N   PHE A 421      15.800 -15.128 -46.408  1.00 29.00           N  
ATOM   2598  CA  PHE A 421      14.775 -14.098 -46.521  1.00 29.52           C  
ATOM   2599  C   PHE A 421      14.020 -13.943 -45.207  1.00 25.08           C  
ATOM   2600  O   PHE A 421      13.549 -12.848 -44.887  1.00 23.21           O  
ATOM   2601  CB  PHE A 421      13.843 -14.490 -47.681  1.00 27.35           C  
ATOM   2602  CG  PHE A 421      12.884 -13.421 -48.134  1.00 17.72           C  
ATOM   2603  CD1 PHE A 421      11.624 -13.335 -47.588  1.00 22.03           C  
ATOM   2604  CD2 PHE A 421      13.215 -12.572 -49.174  1.00 24.20           C  
ATOM   2605  CE1 PHE A 421      10.715 -12.384 -48.029  1.00 18.14           C  
ATOM   2606  CE2 PHE A 421      12.322 -11.620 -49.620  1.00 21.80           C  
ATOM   2607  CZ  PHE A 421      11.065 -11.530 -49.042  1.00 19.99           C  
ATOM   2608  N   PHE A 422      13.942 -15.011 -44.414  1.00 26.13           N  
ATOM   2609  CA  PHE A 422      13.197 -15.015 -43.162  1.00 27.67           C  
ATOM   2610  C   PHE A 422      14.102 -14.957 -41.936  1.00 28.69           C  
ATOM   2611  O   PHE A 422      13.637 -15.203 -40.823  1.00 29.34           O  
ATOM   2612  CB  PHE A 422      12.292 -16.242 -43.095  1.00 26.37           C  
ATOM   2613  CG  PHE A 422      11.436 -16.416 -44.309  1.00 29.25           C  
ATOM   2614  CD1 PHE A 422      10.198 -15.804 -44.383  1.00 24.99           C  
ATOM   2615  CD2 PHE A 422      11.884 -17.166 -45.391  1.00 28.02           C  
ATOM   2616  CE1 PHE A 422       9.410 -15.956 -45.514  1.00 22.77           C  
ATOM   2617  CE2 PHE A 422      11.101 -17.329 -46.526  1.00 26.12           C  
ATOM   2618  CZ  PHE A 422       9.863 -16.726 -46.585  1.00 24.14           C  
ATOM   2619  N   SER A 423      15.371 -14.601 -42.106  1.00 29.10           N  
ATOM   2620  CA  SER A 423      16.297 -14.539 -40.988  1.00 31.70           C  
ATOM   2621  C   SER A 423      16.377 -13.114 -40.445  1.00 32.22           C  
ATOM   2622  O   SER A 423      16.427 -12.146 -41.212  1.00 29.33           O  
ATOM   2623  CB  SER A 423      17.684 -15.022 -41.401  1.00 37.69           C  
ATOM   2624  OG  SER A 423      18.464 -15.298 -40.256  1.00 38.97           O  
ATOM   2625  N   PHE A 424      16.365 -13.001 -39.112  1.00 31.29           N  
ATOM   2626  CA  PHE A 424      16.473 -11.717 -38.414  1.00 34.75           C  
ATOM   2627  C   PHE A 424      15.375 -10.749 -38.852  1.00 30.77           C  
ATOM   2628  O   PHE A 424      15.624  -9.567 -39.108  1.00 25.46           O  
ATOM   2629  CB  PHE A 424      17.858 -11.099 -38.610  1.00 38.05           C  
ATOM   2630  N   LEU A 425      14.148 -11.268 -38.959  1.00 26.51           N  
ATOM   2631  CA  LEU A 425      12.998 -10.450 -39.317  1.00 25.06           C  
ATOM   2632  C   LEU A 425      12.584  -9.645 -38.105  1.00 23.61           C  
ATOM   2633  O   LEU A 425      12.314 -10.213 -37.040  1.00 29.18           O  
ATOM   2634  CB  LEU A 425      11.828 -11.313 -39.787  1.00 26.83           C  
ATOM   2635  CG  LEU A 425      12.004 -12.105 -41.066  1.00 26.89           C  
ATOM   2636  CD1 LEU A 425      10.630 -12.625 -41.499  1.00 23.71           C  
ATOM   2637  CD2 LEU A 425      12.664 -11.238 -42.150  1.00 24.75           C  
ATOM   2638  N   LYS A 426      12.543  -8.323 -38.260  1.00 22.97           N  
ATOM   2639  CA  LYS A 426      12.026  -7.442 -37.232  1.00 23.03           C  
ATOM   2640  C   LYS A 426      10.771  -6.718 -37.666  1.00 21.83           C  
ATOM   2641  O   LYS A 426      10.038  -6.206 -36.813  1.00 24.08           O  
ATOM   2642  CB  LYS A 426      13.095  -6.412 -36.823  1.00 25.56           C  
ATOM   2643  CG  LYS A 426      14.236  -7.057 -36.015  1.00 30.62           C  
ATOM   2644  CD  LYS A 426      15.588  -6.925 -36.717  1.00 38.54           C  
ATOM   2645  CE  LYS A 426      16.418  -5.788 -36.111  1.00 51.26           C  
ATOM   2646  NZ  LYS A 426      17.603  -5.392 -36.942  1.00 51.43           N1+
ATOM   2647  N   GLU A 427      10.515  -6.671 -38.956  1.00 20.50           N  
ATOM   2648  CA  GLU A 427       9.298  -6.136 -39.529  1.00 21.10           C  
ATOM   2649  C   GLU A 427       8.646  -7.195 -40.397  1.00 19.13           C  
ATOM   2650  O   GLU A 427       9.321  -8.113 -40.878  1.00 18.04           O  
ATOM   2651  CB  GLU A 427       9.622  -4.894 -40.361  1.00 27.38           C  
ATOM   2652  CG  GLU A 427      10.191  -3.784 -39.507  1.00 30.17           C  
ATOM   2653  CD  GLU A 427       9.866  -2.431 -40.079  1.00 44.99           C  
ATOM   2654  OE1 GLU A 427       8.800  -1.879 -39.711  1.00 49.73           O  
ATOM   2655  OE2 GLU A 427      10.654  -1.952 -40.928  1.00 39.56           O1-
ATOM   2656  N   PRO A 428       7.330  -7.114 -40.599  1.00 20.63           N  
ATOM   2657  CA  PRO A 428       6.644  -8.093 -41.458  1.00 17.50           C  
ATOM   2658  C   PRO A 428       7.184  -8.105 -42.883  1.00 15.85           C  
ATOM   2659  O   PRO A 428       7.630  -7.086 -43.414  1.00 15.26           O  
ATOM   2660  CB  PRO A 428       5.186  -7.618 -41.427  1.00 17.55           C  
ATOM   2661  CG  PRO A 428       5.081  -6.895 -40.109  1.00 21.38           C  
ATOM   2662  CD  PRO A 428       6.387  -6.181 -39.963  1.00 18.39           C  
ATOM   2663  N   VAL A 429       7.139  -9.284 -43.511  1.00 14.63           N  
ATOM   2664  CA  VAL A 429       7.522  -9.432 -44.907  1.00 13.53           C  
ATOM   2665  C   VAL A 429       6.344 -10.013 -45.666  1.00 13.52           C  
ATOM   2666  O   VAL A 429       5.451 -10.632 -45.079  1.00 13.44           O  
ATOM   2667  CB  VAL A 429       8.776 -10.317 -45.119  1.00 18.01           C  
ATOM   2668  CG1 VAL A 429       9.990  -9.724 -44.376  1.00 16.66           C  
ATOM   2669  CG2 VAL A 429       8.521 -11.741 -44.695  1.00 16.99           C  
ATOM   2670  N   ILE A 430       6.370  -9.813 -46.993  1.00 13.69           N  
ATOM   2671  CA  ILE A 430       5.349 -10.281 -47.929  1.00 13.02           C  
ATOM   2672  C   ILE A 430       6.000 -11.216 -48.933  1.00 15.78           C  
ATOM   2673  O   ILE A 430       7.001 -10.849 -49.577  1.00 12.09           O  
ATOM   2674  CB  ILE A 430       4.656  -9.127 -48.688  1.00 11.49           C  
ATOM   2675  CG1 ILE A 430       4.066  -8.068 -47.722  1.00 12.18           C  
ATOM   2676  CG2 ILE A 430       3.532  -9.699 -49.577  1.00 14.41           C  
ATOM   2677  CD1 ILE A 430       2.980  -8.638 -46.757  1.00 15.75           C  
ATOM   2678  N   VAL A 431       5.430 -12.419 -49.068  1.00 13.57           N  
ATOM   2679  CA  VAL A 431       5.745 -13.354 -50.148  1.00 11.57           C  
ATOM   2680  C   VAL A 431       4.420 -13.669 -50.831  1.00 15.45           C  
ATOM   2681  O   VAL A 431       3.602 -14.422 -50.281  1.00 14.84           O  
ATOM   2682  CB  VAL A 431       6.419 -14.639 -49.653  1.00 14.87           C  
ATOM   2683  CG1 VAL A 431       6.572 -15.613 -50.819  1.00 17.04           C  
ATOM   2684  CG2 VAL A 431       7.796 -14.357 -48.991  1.00 15.90           C  
ATOM   2685  N   ASP A 432       4.202 -13.101 -52.030  1.00 14.61           N  
ATOM   2686  CA  ASP A 432       2.949 -13.241 -52.773  1.00 17.15           C  
ATOM   2687  C   ASP A 432       1.840 -12.577 -51.969  1.00 19.21           C  
ATOM   2688  O   ASP A 432       1.774 -11.351 -51.916  1.00 19.77           O  
ATOM   2689  CB  ASP A 432       2.642 -14.723 -53.058  1.00 18.38           C  
ATOM   2690  CG  ASP A 432       1.464 -14.919 -54.013  1.00 21.96           C  
ATOM   2691  OD1 ASP A 432       1.046 -13.959 -54.687  1.00 21.77           O  
ATOM   2692  OD2 ASP A 432       0.962 -16.060 -54.106  1.00 23.69           O1-
ATOM   2693  N   ASP A 433       0.974 -13.379 -51.339  1.00 17.41           N  
ATOM   2694  CA  ASP A 433      -0.064 -12.887 -50.441  1.00 16.88           C  
ATOM   2695  C   ASP A 433       0.089 -13.457 -49.027  1.00 17.60           C  
ATOM   2696  O   ASP A 433      -0.870 -13.442 -48.243  1.00 14.66           O  
ATOM   2697  CB  ASP A 433      -1.447 -13.226 -50.999  1.00 19.52           C  
ATOM   2698  CG  ASP A 433      -1.608 -14.716 -51.327  1.00 17.58           C  
ATOM   2699  OD1 ASP A 433      -0.775 -15.549 -50.901  1.00 17.23           O  
ATOM   2700  OD2 ASP A 433      -2.579 -15.065 -52.024  1.00 24.60           O1-
ATOM   2701  N   VAL A 434       1.257 -13.998 -48.696  1.00 16.85           N  
ATOM   2702  CA  VAL A 434       1.556 -14.477 -47.349  1.00 12.33           C  
ATOM   2703  C   VAL A 434       2.312 -13.378 -46.608  1.00 13.59           C  
ATOM   2704  O   VAL A 434       3.365 -12.910 -47.067  1.00 14.04           O  
ATOM   2705  CB  VAL A 434       2.374 -15.783 -47.374  1.00 13.85           C  
ATOM   2706  CG1 VAL A 434       2.563 -16.304 -45.961  1.00 12.66           C  
ATOM   2707  CG2 VAL A 434       1.683 -16.845 -48.209  1.00 14.57           C  
ATOM   2708  N   MET A 435       1.785 -12.954 -45.464  1.00 11.81           N  
ATOM   2709  CA  MET A 435       2.512 -12.057 -44.581  1.00 13.26           C  
ATOM   2710  C   MET A 435       3.158 -12.908 -43.492  1.00 12.97           C  
ATOM   2711  O   MET A 435       2.478 -13.698 -42.835  1.00 13.37           O  
ATOM   2712  CB  MET A 435       1.595 -10.991 -43.986  1.00 12.53           C  
ATOM   2713  CG  MET A 435       2.286 -10.167 -42.925  1.00 11.83           C  
ATOM   2714  SD  MET A 435       1.207  -8.873 -42.260  1.00 14.16           S  
ATOM   2715  CE  MET A 435       1.010  -7.785 -43.642  1.00 18.00           C  
ATOM   2716  N   VAL A 436       4.468 -12.790 -43.344  1.00 14.08           N  
ATOM   2717  CA  VAL A 436       5.222 -13.556 -42.365  1.00 12.79           C  
ATOM   2718  C   VAL A 436       5.619 -12.593 -41.266  1.00 13.30           C  
ATOM   2719  O   VAL A 436       6.230 -11.549 -41.536  1.00 14.43           O  
ATOM   2720  CB  VAL A 436       6.461 -14.229 -42.973  1.00 14.48           C  
ATOM   2721  CG1 VAL A 436       7.329 -14.835 -41.871  1.00 13.59           C  
ATOM   2722  CG2 VAL A 436       6.086 -15.270 -44.031  1.00 16.23           C  
ATOM   2723  N   LEU A 437       5.264 -12.946 -40.006  1.00 13.81           N  
ATOM   2724  CA  LEU A 437       5.550 -11.993 -38.950  1.00 12.33           C  
ATOM   2725  C   LEU A 437       6.814 -12.371 -38.189  1.00 17.41           C  
ATOM   2726  O   LEU A 437       7.207 -13.548 -38.133  1.00 14.18           O  
ATOM   2727  CB  LEU A 437       4.377 -11.911 -37.971  1.00 15.17           C  
ATOM   2728  CG  LEU A 437       3.021 -11.520 -38.546  1.00 18.00           C  
ATOM   2729  CD1 LEU A 437       1.943 -11.669 -37.465  1.00 16.16           C  
ATOM   2730  CD2 LEU A 437       3.061 -10.106 -39.091  1.00 13.20           C  
ATOM   2731  N   PRO A 438       7.462 -11.357 -37.597  1.00 17.37           N  
ATOM   2732  CA  PRO A 438       8.618 -11.613 -36.731  1.00 18.00           C  
ATOM   2733  C   PRO A 438       8.303 -12.593 -35.611  1.00 18.74           C  
ATOM   2734  O   PRO A 438       7.132 -12.848 -35.284  1.00 20.09           O  
ATOM   2735  CB  PRO A 438       8.955 -10.222 -36.164  1.00 18.04           C  
ATOM   2736  CG  PRO A 438       8.377  -9.255 -37.122  1.00 25.38           C  
ATOM   2737  CD  PRO A 438       7.179  -9.921 -37.772  1.00 16.23           C  
ATOM   2738  N   ILE A 439       9.357 -13.167 -35.023  1.00 19.96           N  
ATOM   2739  CA  ILE A 439       9.194 -14.083 -33.890  1.00 19.79           C  
ATOM   2740  C   ILE A 439       8.455 -13.414 -32.742  1.00 19.59           C  
ATOM   2741  O   ILE A 439       7.669 -14.058 -32.036  1.00 19.56           O  
ATOM   2742  CB  ILE A 439      10.580 -14.617 -33.457  1.00 25.18           C  
ATOM   2743  CG1 ILE A 439      10.469 -15.570 -32.271  1.00 27.78           C  
ATOM   2744  CG2 ILE A 439      11.508 -13.481 -33.062  1.00 28.08           C  
ATOM   2745  CD1 ILE A 439      11.632 -16.538 -32.232  1.00 24.17           C  
ATOM   2746  N   THR A 440       8.671 -12.114 -32.545  1.00 17.99           N  
ATOM   2747  CA  THR A 440       8.020 -11.380 -31.466  1.00 20.52           C  
ATOM   2748  C   THR A 440       6.498 -11.355 -31.590  1.00 17.85           C  
ATOM   2749  O   THR A 440       5.818 -11.136 -30.584  1.00 20.48           O  
ATOM   2750  CB  THR A 440       8.569  -9.936 -31.430  1.00 23.04           C  
ATOM   2751  CG2 THR A 440       7.978  -9.146 -30.299  1.00 24.63           C  
ATOM   2752  OG1 THR A 440       9.996  -9.966 -31.260  1.00 26.11           O  
ATOM   2753  N   SER A 441       5.945 -11.586 -32.785  1.00 18.91           N  
ATOM   2754  CA  SER A 441       4.533 -11.300 -33.026  1.00 14.89           C  
ATOM   2755  C   SER A 441       3.624 -12.348 -32.392  1.00 19.10           C  
ATOM   2756  O   SER A 441       2.630 -12.006 -31.737  1.00 17.72           O  
ATOM   2757  CB  SER A 441       4.273 -11.189 -34.536  1.00 18.52           C  
ATOM   2758  OG  SER A 441       4.884 -10.014 -35.096  1.00 19.14           O  
ATOM   2759  N   PHE A 442       3.921 -13.631 -32.601  1.00 18.96           N  
ATOM   2760  CA  PHE A 442       3.160 -14.713 -31.978  1.00 21.63           C  
ATOM   2761  C   PHE A 442       3.987 -15.487 -30.967  1.00 23.44           C  
ATOM   2762  O   PHE A 442       3.469 -16.431 -30.355  1.00 22.28           O  
ATOM   2763  CB  PHE A 442       2.620 -15.704 -33.030  1.00 17.40           C  
ATOM   2764  CG  PHE A 442       1.658 -15.104 -33.995  1.00 17.84           C  
ATOM   2765  CD1 PHE A 442       0.962 -13.957 -33.676  1.00 17.97           C  
ATOM   2766  CD2 PHE A 442       1.438 -15.699 -35.230  1.00 17.54           C  
ATOM   2767  CE1 PHE A 442       0.055 -13.392 -34.565  1.00 16.44           C  
ATOM   2768  CE2 PHE A 442       0.533 -15.137 -36.138  1.00 18.46           C  
ATOM   2769  CZ  PHE A 442      -0.164 -13.980 -35.792  1.00 12.42           C  
ATOM   2770  N   SER A 443       5.264 -15.121 -30.780  1.00 22.36           N  
ATOM   2771  CA  SER A 443       6.095 -15.790 -29.797  1.00 23.20           C  
ATOM   2772  C   SER A 443       6.907 -14.801 -28.967  1.00 22.33           C  
ATOM   2773  O   SER A 443       8.132 -14.967 -28.844  1.00 25.52           O  
ATOM   2774  CB  SER A 443       7.041 -16.765 -30.492  1.00 19.88           C  
ATOM   2775  OG  SER A 443       7.843 -17.426 -29.544  1.00 27.36           O  
ATOM   2776  N   PRO A 444       6.304 -13.767 -28.401  1.00 21.93           N  
ATOM   2777  CA  PRO A 444       7.089 -12.820 -27.612  1.00 26.35           C  
ATOM   2778  C   PRO A 444       7.498 -13.455 -26.290  1.00 34.77           C  
ATOM   2779  O   PRO A 444       7.019 -14.530 -25.903  1.00 27.40           O  
ATOM   2780  CB  PRO A 444       6.127 -11.648 -27.412  1.00 24.78           C  
ATOM   2781  CG  PRO A 444       4.814 -12.281 -27.370  1.00 22.82           C  
ATOM   2782  CD  PRO A 444       4.865 -13.453 -28.315  1.00 20.81           C  
ATOM   2783  N   ASP A 445       8.433 -12.788 -25.609  1.00 34.01           N  
ATOM   2784  CA  ASP A 445       8.869 -13.146 -24.254  1.00 33.72           C  
ATOM   2785  C   ASP A 445       9.596 -14.476 -24.182  1.00 36.53           C  
ATOM   2786  O   ASP A 445       9.790 -15.005 -23.084  1.00 45.78           O  
ATOM   2787  CB  ASP A 445       7.705 -13.165 -23.258  1.00 33.65           C  
ATOM   2788  CG  ASP A 445       7.093 -11.817 -23.078  1.00 34.07           C  
ATOM   2789  OD1 ASP A 445       7.863 -10.862 -22.890  1.00 37.46           O  
ATOM   2790  OD2 ASP A 445       5.853 -11.700 -23.131  1.00 37.67           O1-
ATOM   2791  N   VAL A 446      10.024 -15.056 -25.307  1.00 36.28           N  
ATOM   2792  CA  VAL A 446      10.827 -16.269 -25.210  1.00 40.66           C  
ATOM   2793  C   VAL A 446      12.308 -15.949 -25.063  1.00 47.32           C  
ATOM   2794  O   VAL A 446      13.136 -16.875 -25.072  1.00 47.73           O  
ATOM   2795  CB  VAL A 446      10.614 -17.239 -26.400  1.00 39.58           C  
ATOM   2796  CG1 VAL A 446       9.158 -17.684 -26.473  1.00 39.09           C  
ATOM   2797  CG2 VAL A 446      11.065 -16.643 -27.709  1.00 41.28           C  
ATOM   2798  N   GLY A 447      12.667 -14.669 -24.910  1.00 45.99           N  
ATOM   2799  CA  GLY A 447      14.012 -14.246 -24.568  1.00 49.01           C  
ATOM   2800  C   GLY A 447      15.113 -14.888 -25.384  1.00 49.38           C  
ATOM   2801  O   GLY A 447      16.205 -15.162 -24.869  1.00 50.06           O  
ATOM   2802  N   GLN A 448      14.834 -15.133 -26.659  1.00 49.07           N  
ATOM   2803  CA  GLN A 448      15.742 -15.876 -27.519  1.00 52.69           C  
ATOM   2804  C   GLN A 448      15.358 -15.610 -28.969  1.00 49.98           C  
ATOM   2805  O   GLN A 448      14.217 -15.248 -29.268  1.00 50.03           O  
ATOM   2806  CB  GLN A 448      15.696 -17.373 -27.209  1.00 52.00           C  
ATOM   2807  CG  GLN A 448      16.943 -18.144 -27.613  1.00 55.99           C  
ATOM   2808  CD  GLN A 448      16.612 -19.442 -28.329  1.00 59.47           C  
ATOM   2809  NE2 GLN A 448      17.265 -19.686 -29.467  1.00 57.95           N  
ATOM   2810  OE1 GLN A 448      15.809 -20.238 -27.839  1.00 65.78           O  
ATOM   2811  N   MET A 449      16.331 -15.820 -29.863  1.00 46.19           N  
ATOM   2812  CA  MET A 449      16.229 -15.504 -31.293  1.00 46.06           C  
ATOM   2813  C   MET A 449      15.609 -14.126 -31.516  1.00 46.59           C  
ATOM   2814  O   MET A 449      14.764 -13.931 -32.392  1.00 42.48           O  
ATOM   2815  CB  MET A 449      15.464 -16.592 -32.062  1.00 47.35           C  
ATOM   2816  CG  MET A 449      15.550 -17.978 -31.421  1.00 50.25           C  
ATOM   2817  SD  MET A 449      14.695 -19.326 -32.276  1.00 48.06           S  
ATOM   2818  CE  MET A 449      14.453 -20.493 -30.940  1.00 42.29           C  
ATOM   2819  N   GLY A 450      16.053 -13.151 -30.721  1.00 49.11           N  
ATOM   2820  CA  GLY A 450      15.612 -11.782 -30.890  1.00 43.33           C  
ATOM   2821  C   GLY A 450      14.167 -11.522 -30.540  1.00 41.67           C  
ATOM   2822  O   GLY A 450      13.638 -10.462 -30.897  1.00 43.84           O  
ATOM   2823  N   ALA A 451      13.501 -12.451 -29.863  1.00 42.78           N  
ATOM   2824  CA  ALA A 451      12.137 -12.187 -29.437  1.00 38.36           C  
ATOM   2825  C   ALA A 451      12.136 -11.082 -28.394  1.00 43.41           C  
ATOM   2826  O   ALA A 451      12.857 -11.155 -27.390  1.00 41.72           O  
ATOM   2827  CB  ALA A 451      11.483 -13.448 -28.882  1.00 33.40           C  
ATOM   2828  N   GLN A 452      11.349 -10.043 -28.656  1.00 38.65           N  
ATOM   2829  CA  GLN A 452      11.143  -8.953 -27.723  1.00 34.53           C  
ATOM   2830  C   GLN A 452       9.998  -9.322 -26.785  1.00 36.43           C  
ATOM   2831  O   GLN A 452       9.386 -10.392 -26.901  1.00 34.02           O  
ATOM   2832  CB  GLN A 452      10.867  -7.655 -28.487  1.00 35.48           C  
ATOM   2833  CG  GLN A 452      11.917  -7.350 -29.552  1.00 35.71           C  
ATOM   2834  CD  GLN A 452      13.300  -7.187 -28.953  1.00 39.65           C  
ATOM   2835  NE2 GLN A 452      14.219  -8.084 -29.310  1.00 42.76           N  
ATOM   2836  OE1 GLN A 452      13.536  -6.272 -28.162  1.00 42.69           O  
ATOM   2837  N   SER A 453       9.689  -8.423 -25.858  1.00 32.71           N  
ATOM   2838  CA  SER A 453       8.650  -8.669 -24.872  1.00 34.18           C  
ATOM   2839  C   SER A 453       7.263  -8.394 -25.459  1.00 35.14           C  
ATOM   2840  O   SER A 453       7.111  -7.679 -26.454  1.00 32.44           O  
ATOM   2841  CB  SER A 453       8.879  -7.801 -23.628  1.00 37.62           C  
ATOM   2842  OG  SER A 453       8.217  -6.547 -23.746  1.00 37.72           O  
ATOM   2843  N   SER A 454       6.231  -8.951 -24.802  1.00 32.24           N  
ATOM   2844  CA  SER A 454       4.851  -8.706 -25.207  1.00 30.13           C  
ATOM   2845  C   SER A 454       4.439  -7.248 -25.071  1.00 33.84           C  
ATOM   2846  O   SER A 454       3.256  -6.930 -25.294  1.00 33.26           O  
ATOM   2847  CB  SER A 454       3.882  -9.594 -24.415  1.00 32.84           C  
ATOM   2848  OG  SER A 454       4.180  -9.606 -23.037  1.00 37.18           O  
ATOM   2849  N   ASP A 455       5.375  -6.367 -24.694  1.00 30.38           N  
ATOM   2850  CA  ASP A 455       5.191  -4.922 -24.733  1.00 36.79           C  
ATOM   2851  C   ASP A 455       5.627  -4.301 -26.053  1.00 27.51           C  
ATOM   2852  O   ASP A 455       5.231  -3.170 -26.339  1.00 29.07           O  
ATOM   2853  CB  ASP A 455       5.968  -4.258 -23.588  1.00 37.25           C  
ATOM   2854  CG  ASP A 455       5.531  -4.755 -22.227  1.00 40.20           C  
ATOM   2855  OD1 ASP A 455       6.317  -4.645 -21.259  1.00 49.89           O  
ATOM   2856  OD2 ASP A 455       4.388  -5.249 -22.123  1.00 45.09           O1-
ATOM   2857  N   ASP A 456       6.447  -4.998 -26.840  1.00 30.57           N  
ATOM   2858  CA  ASP A 456       6.879  -4.487 -28.135  1.00 29.15           C  
ATOM   2859  C   ASP A 456       5.669  -4.161 -29.015  1.00 29.90           C  
ATOM   2860  O   ASP A 456       4.598  -4.761 -28.882  1.00 25.55           O  
ATOM   2861  CB  ASP A 456       7.769  -5.524 -28.822  1.00 31.21           C  
ATOM   2862  CG  ASP A 456       8.600  -4.934 -29.943  1.00 36.67           C  
ATOM   2863  OD1 ASP A 456       8.144  -4.939 -31.115  1.00 34.84           O  
ATOM   2864  OD2 ASP A 456       9.728  -4.472 -29.644  1.00 43.51           O1-
ATOM   2865  N   LYS A 457       5.836  -3.176 -29.908  1.00 26.57           N  
ATOM   2866  CA  LYS A 457       4.772  -2.871 -30.856  1.00 24.67           C  
ATOM   2867  C   LYS A 457       4.510  -4.022 -31.824  1.00 17.49           C  
ATOM   2868  O   LYS A 457       3.446  -4.043 -32.440  1.00 24.73           O  
ATOM   2869  CB  LYS A 457       5.098  -1.603 -31.649  1.00 28.01           C  
ATOM   2870  CG  LYS A 457       6.305  -1.718 -32.579  1.00 29.57           C  
ATOM   2871  CD  LYS A 457       6.365  -0.536 -33.575  1.00 35.83           C  
ATOM   2872  CE  LYS A 457       5.601  -0.848 -34.873  1.00 39.22           C  
ATOM   2873  NZ  LYS A 457       5.251   0.383 -35.659  1.00 35.60           N1+
ATOM   2874  N   MET A 458       5.457  -4.960 -31.972  1.00 18.67           N  
ATOM   2875  CA  MET A 458       5.326  -6.126 -32.842  1.00 23.16           C  
ATOM   2876  C   MET A 458       4.697  -7.326 -32.152  1.00 20.93           C  
ATOM   2877  O   MET A 458       4.432  -8.314 -32.832  1.00 19.15           O  
ATOM   2878  CB  MET A 458       6.682  -6.570 -33.417  1.00 21.05           C  
ATOM   2879  CG  MET A 458       7.284  -5.670 -34.505  1.00 25.13           C  
ATOM   2880  SD  MET A 458       6.224  -5.262 -35.926  1.00 24.40           S  
ATOM   2881  CE  MET A 458       5.417  -6.805 -36.326  1.00 24.23           C  
ATOM   2882  N   ALA A 459       4.447  -7.270 -30.844  1.00 18.50           N  
ATOM   2883  CA  ALA A 459       3.910  -8.410 -30.102  1.00 20.47           C  
ATOM   2884  C   ALA A 459       2.385  -8.423 -30.188  1.00 19.17           C  
ATOM   2885  O   ALA A 459       1.726  -7.494 -29.720  1.00 20.12           O  
ATOM   2886  CB  ALA A 459       4.358  -8.343 -28.643  1.00 23.02           C  
ATOM   2887  N   PHE A 460       1.818  -9.467 -30.774  1.00 17.57           N  
ATOM   2888  CA  PHE A 460       0.373  -9.482 -30.932  1.00 17.74           C  
ATOM   2889  C   PHE A 460      -0.322 -10.596 -30.160  1.00 17.45           C  
ATOM   2890  O   PHE A 460      -1.474 -10.415 -29.768  1.00 15.99           O  
ATOM   2891  CB  PHE A 460      -0.002  -9.594 -32.425  1.00 17.91           C  
ATOM   2892  CG  PHE A 460       0.727  -8.626 -33.299  1.00 18.87           C  
ATOM   2893  CD1 PHE A 460       0.670  -7.265 -33.045  1.00 22.17           C  
ATOM   2894  CD2 PHE A 460       1.454  -9.071 -34.391  1.00 19.50           C  
ATOM   2895  CE1 PHE A 460       1.342  -6.355 -33.858  1.00 22.96           C  
ATOM   2896  CE2 PHE A 460       2.120  -8.180 -35.208  1.00 19.18           C  
ATOM   2897  CZ  PHE A 460       2.072  -6.811 -34.927  1.00 19.60           C  
ATOM   2898  N   VAL A 461       0.336 -11.734 -29.938  1.00 20.12           N  
ATOM   2899  CA  VAL A 461      -0.250 -12.875 -29.239  1.00 19.33           C  
ATOM   2900  C   VAL A 461       0.836 -13.500 -28.382  1.00 19.35           C  
ATOM   2901  O   VAL A 461       1.945 -13.752 -28.863  1.00 19.80           O  
ATOM   2902  CB  VAL A 461      -0.826 -13.935 -30.207  1.00 20.60           C  
ATOM   2903  CG1 VAL A 461      -1.430 -15.121 -29.418  1.00 17.33           C  
ATOM   2904  CG2 VAL A 461      -1.865 -13.323 -31.127  1.00 15.31           C  
ATOM   2905  N   LYS A 462       0.528 -13.755 -27.122  1.00 17.28           N  
ATOM   2906  CA  LYS A 462       1.451 -14.446 -26.237  1.00 16.39           C  
ATOM   2907  C   LYS A 462       1.031 -15.900 -26.131  1.00 15.85           C  
ATOM   2908  O   LYS A 462      -0.138 -16.185 -25.874  1.00 19.00           O  
ATOM   2909  CB  LYS A 462       1.467 -13.806 -24.850  1.00 19.02           C  
ATOM   2910  CG  LYS A 462       2.626 -14.276 -23.942  1.00 18.79           C  
ATOM   2911  CD  LYS A 462       2.403 -13.772 -22.503  1.00 31.52           C  
ATOM   2912  CE  LYS A 462       3.705 -13.494 -21.766  1.00 34.06           C  
ATOM   2913  NZ  LYS A 462       4.623 -14.659 -21.710  1.00 37.78           N1+
ATOM   2914  N   HIS A 463       1.982 -16.799 -26.337  1.00 16.47           N  
ATOM   2915  CA  HIS A 463       1.758 -18.236 -26.228  1.00 21.85           C  
ATOM   2916  C   HIS A 463       2.061 -18.681 -24.798  1.00 27.28           C  
ATOM   2917  O   HIS A 463       3.199 -18.551 -24.326  1.00 28.45           O  
ATOM   2918  CB  HIS A 463       2.637 -18.976 -27.235  1.00 19.02           C  
ATOM   2919  CG  HIS A 463       2.359 -20.443 -27.319  1.00 19.43           C  
ATOM   2920  CD2 HIS A 463       1.199 -21.138 -27.285  1.00 23.49           C  
ATOM   2921  ND1 HIS A 463       3.356 -21.376 -27.490  1.00 23.71           N  
ATOM   2922  CE1 HIS A 463       2.826 -22.586 -27.537  1.00 23.65           C  
ATOM   2923  NE2 HIS A 463       1.518 -22.467 -27.423  1.00 26.81           N  
ATOM   2924  N   MET A 464       1.037 -19.171 -24.102  1.00 24.31           N  
ATOM   2925  CA  MET A 464       1.152 -19.549 -22.686  1.00 30.53           C  
ATOM   2926  C   MET A 464       1.500 -21.038 -22.517  1.00 32.68           C  
ATOM   2927  O   MET A 464       2.671 -21.424 -22.436  1.00 38.82           O  
ATOM   2928  CB  MET A 464      -0.154 -19.254 -21.936  1.00 24.37           C  
ATOM   2929  CG  MET A 464      -0.770 -17.855 -22.131  1.00 28.44           C  
ATOM   2930  SD  MET A 464       0.437 -16.514 -22.087  1.00 34.70           S  
ATOM   2931  CE  MET A 464       0.533 -16.222 -20.326  1.00 32.40           C  
TER   
HETATM 2932  C1  NAG A 465      -3.754   1.822 -37.115  1.00 30.27           C  
HETATM 2933  C2  NAG A 465      -4.587   2.060 -35.855  1.00 32.55           C  
HETATM 2934  N2  NAG A 465      -5.939   1.561 -36.044  1.00 26.06           N  
HETATM 2935  C3  NAG A 465      -4.609   3.551 -35.490  1.00 34.06           C  
HETATM 2936  O3  NAG A 465      -5.228   3.758 -34.225  1.00 39.45           O  
HETATM 2937  C4  NAG A 465      -3.200   4.113 -35.433  1.00 37.31           C  
HETATM 2938  O4  NAG A 465      -3.317   5.517 -35.237  1.00 42.81           O  
HETATM 2939  C5  NAG A 465      -2.475   3.805 -36.742  1.00 34.53           C  
HETATM 2940  O5  NAG A 465      -2.454   2.386 -36.947  1.00 34.02           O  
HETATM 2941  C6  NAG A 465      -1.037   4.270 -36.773  1.00 32.85           C  
HETATM 2942  O6  NAG A 465      -0.254   3.596 -35.799  1.00 41.79           O  
HETATM 2943  C7  NAG A 465      -6.474   0.625 -35.256  1.00 32.25           C  
HETATM 2944  O7  NAG A 465      -5.847   0.128 -34.317  1.00 31.69           O  
HETATM 2945  C8  NAG A 465      -7.882   0.215 -35.586  1.00 31.58           C  
HETATM 2946  C1  NAG A 466      -2.496   5.939 -34.143  1.00 46.19           C  
HETATM 2947  C2  NAG A 466      -2.644   7.467 -34.057  1.00 50.26           C  
HETATM 2948  N2  NAG A 466      -2.112   8.085 -35.261  1.00 51.71           N  
HETATM 2949  C3  NAG A 466      -1.934   8.023 -32.822  1.00 57.67           C  
HETATM 2950  O3  NAG A 466      -2.360   9.371 -32.647  1.00 50.39           O  
HETATM 2951  C4  NAG A 466      -2.246   7.202 -31.575  1.00 61.18           C  
HETATM 2952  O4  NAG A 466      -1.375   7.603 -30.523  1.00 62.14           O  
HETATM 2953  C5  NAG A 466      -2.050   5.718 -31.867  1.00 54.97           C  
HETATM 2954  O5  NAG A 466      -2.921   5.353 -32.941  1.00 47.87           O  
HETATM 2955  C6  NAG A 466      -2.364   4.799 -30.706  1.00 57.99           C  
HETATM 2956  O6  NAG A 466      -1.193   4.158 -30.213  1.00 55.77           O  
HETATM 2957  C7  NAG A 466      -2.882   8.638 -36.203  1.00 48.00           C  
HETATM 2958  O7  NAG A 466      -4.107   8.674 -36.103  1.00 48.11           O  
HETATM 2959  C8  NAG A 466      -2.162   9.210 -37.387  1.00 46.69           C  
HETATM 2960  C1  BMA A 467      -2.158   8.002 -29.376  1.00 67.70           C  
HETATM 2961  C2  BMA A 467      -1.141   8.254 -28.238  1.00 69.19           C  
HETATM 2962  O2  BMA A 467      -0.079   9.107 -28.666  1.00 70.06           O  
HETATM 2963  C3  BMA A 467      -1.819   8.908 -27.019  1.00 69.64           C  
HETATM 2964  O3  BMA A 467      -0.857   9.342 -26.080  1.00 72.29           O  
HETATM 2965  C4  BMA A 467      -2.754  10.073 -27.418  1.00 70.88           C  
HETATM 2966  O4  BMA A 467      -3.455  10.559 -26.281  1.00 69.63           O  
HETATM 2967  C5  BMA A 467      -3.753   9.570 -28.475  1.00 69.96           C  
HETATM 2968  O5  BMA A 467      -2.986   9.159 -29.632  1.00 70.78           O  
HETATM 2969  C6  BMA A 467      -4.821  10.601 -28.885  1.00 71.18           C  
HETATM 2970  O6  BMA A 467      -4.225  11.647 -29.652  1.00 68.89           O  
HETATM 2971  C1  MAN A 468      -0.658   8.303 -25.095  1.00 75.88           C  
HETATM 2972  C2  MAN A 468       0.002   8.969 -23.864  1.00 74.06           C  
HETATM 2973  O2  MAN A 468       0.070   8.058 -22.766  1.00 73.27           O  
HETATM 2974  C3  MAN A 468       1.457   9.332 -24.194  1.00 74.74           C  
HETATM 2975  O3  MAN A 468       2.135   9.893 -23.074  1.00 74.58           O  
HETATM 2976  C4  MAN A 468       2.225   8.105 -24.726  1.00 78.22           C  
HETATM 2977  O4  MAN A 468       3.550   8.479 -25.075  1.00 82.00           O  
HETATM 2978  C5  MAN A 468       1.500   7.529 -25.964  1.00 75.59           C  
HETATM 2979  O5  MAN A 468       0.138   7.209 -25.599  1.00 77.86           O  
HETATM 2980  C6  MAN A 468       2.134   6.258 -26.525  1.00 74.80           C  
HETATM 2981  O6  MAN A 468       2.806   6.591 -27.739  1.00 75.54           O  
HETATM 2982  C1  MAN A 469      -1.001   8.305 -21.826  1.00 71.83           C  
HETATM 2983  C2  MAN A 469      -0.467   7.930 -20.426  1.00 70.83           C  
HETATM 2984  O2  MAN A 469      -1.457   8.136 -19.408  1.00 70.86           O  
HETATM 2985  C3  MAN A 469      -0.130   6.431 -20.408  1.00 69.01           C  
HETATM 2986  O3  MAN A 469       0.332   5.970 -19.124  1.00 66.87           O  
HETATM 2987  C4  MAN A 469      -1.332   5.573 -20.898  1.00 64.00           C  
HETATM 2988  O4  MAN A 469      -0.904   4.224 -21.049  1.00 62.56           O  
HETATM 2989  C5  MAN A 469      -1.912   6.121 -22.254  1.00 66.58           C  
HETATM 2990  O5  MAN A 469      -2.148   7.552 -22.153  1.00 66.56           O  
HETATM 2991  C6  MAN A 469      -3.223   5.462 -22.695  1.00 60.49           C  
HETATM 2992  O6  MAN A 469      -3.795   6.243 -23.750  1.00 60.67           O  
HETATM 2993  C1  NAG A 470       3.188 -34.404 -47.439  1.00 23.20           C  
HETATM 2994  C2  NAG A 470       3.686 -35.211 -48.652  1.00 25.99           C  
HETATM 2995  N2  NAG A 470       2.733 -36.253 -48.995  1.00 21.05           N  
HETATM 2996  C3  NAG A 470       5.063 -35.823 -48.382  1.00 26.30           C  
HETATM 2997  O3  NAG A 470       5.578 -36.332 -49.604  1.00 26.93           O  
HETATM 2998  C4  NAG A 470       6.040 -34.796 -47.820  1.00 24.43           C  
HETATM 2999  O4  NAG A 470       7.212 -35.482 -47.389  1.00 27.24           O  
HETATM 3000  C5  NAG A 470       5.400 -34.106 -46.618  1.00 27.37           C  
HETATM 3001  O5  NAG A 470       4.183 -33.478 -47.038  1.00 21.82           O  
HETATM 3002  C6  NAG A 470       6.261 -33.028 -45.987  1.00 22.82           C  
HETATM 3003  O6  NAG A 470       6.837 -32.187 -46.974  1.00 30.88           O  
HETATM 3004  C7  NAG A 470       1.756 -36.076 -49.893  1.00 28.54           C  
HETATM 3005  O7  NAG A 470       1.610 -35.012 -50.497  1.00 20.91           O  
HETATM 3006  C8  NAG A 470       0.856 -37.260 -50.134  1.00 18.82           C  
HETATM 3007  C1  NAG A 471       8.427 -35.014 -48.024  1.00 27.29           C  
HETATM 3008  C2  NAG A 471       9.572 -35.426 -47.115  1.00 33.97           C  
HETATM 3009  N2  NAG A 471       9.401 -34.875 -45.782  1.00 31.95           N  
HETATM 3010  C3  NAG A 471      10.905 -34.975 -47.712  1.00 40.03           C  
HETATM 3011  O3  NAG A 471      11.929 -35.544 -46.902  1.00 44.17           O  
HETATM 3012  C4  NAG A 471      11.048 -35.397 -49.176  1.00 39.39           C  
HETATM 3013  O4  NAG A 471      12.062 -34.625 -49.823  1.00 47.93           O  
HETATM 3014  C5  NAG A 471       9.766 -35.094 -49.962  1.00 32.25           C  
HETATM 3015  O5  NAG A 471       8.607 -35.599 -49.283  1.00 34.68           O  
HETATM 3016  C6  NAG A 471       9.750 -35.690 -51.350  1.00 32.59           C  
HETATM 3017  O6  NAG A 471       9.495 -37.088 -51.323  1.00 31.20           O  
HETATM 3018  C7  NAG A 471       9.221 -35.628 -44.695  1.00 34.22           C  
HETATM 3019  O7  NAG A 471       9.204 -36.855 -44.747  1.00 42.63           O  
HETATM 3020  C8  NAG A 471       9.059 -34.885 -43.400  1.00 35.85           C  
HETATM 3021  C1  BMA A 472      13.487 -35.010 -49.978  1.00 50.72           C  
HETATM 3022  C2  BMA A 472      13.979 -36.005 -48.875  1.00 51.96           C  
HETATM 3023  O2  BMA A 472      13.442 -37.308 -49.065  1.00 61.51           O  
HETATM 3024  C3  BMA A 472      15.461 -36.186 -48.934  1.00 57.22           C  
HETATM 3025  O3  BMA A 472      15.821 -37.005 -47.768  1.00 58.38           O  
HETATM 3026  C4  BMA A 472      15.811 -36.774 -50.349  1.00 57.86           C  
HETATM 3027  O4  BMA A 472      17.208 -36.897 -50.557  1.00 59.65           O  
HETATM 3028  C5  BMA A 472      15.221 -35.850 -51.493  1.00 58.72           C  
HETATM 3029  O5  BMA A 472      13.782 -35.593 -51.289  1.00 56.24           O  
HETATM 3030  C6  BMA A 472      15.456 -36.390 -52.928  1.00 63.87           C  
HETATM 3031  O6  BMA A 472      15.651 -37.821 -52.896  1.00 60.85           O  
HETATM 3032  C1  MAN A 473      17.214 -37.354 -47.497  1.00 57.59           C  
HETATM 3033  C2  MAN A 473      17.282 -37.586 -45.990  1.00 48.21           C  
HETATM 3034  O2  MAN A 473      18.582 -38.064 -45.610  1.00 56.04           O  
HETATM 3035  C3  MAN A 473      17.053 -36.236 -45.293  1.00 56.05           C  
HETATM 3036  O3  MAN A 473      16.936 -36.356 -43.887  1.00 50.36           O  
HETATM 3037  C4  MAN A 473      18.159 -35.236 -45.630  1.00 56.51           C  
HETATM 3038  O4  MAN A 473      17.816 -33.968 -45.059  1.00 53.14           O  
HETATM 3039  C5  MAN A 473      18.327 -35.081 -47.165  1.00 60.86           C  
HETATM 3040  O5  MAN A 473      18.205 -36.365 -47.896  1.00 64.92           O  
HETATM 3041  C6  MAN A 473      19.678 -34.464 -47.563  1.00 54.22           C  
HETATM 3042  O6  MAN A 473      19.695 -34.271 -48.992  1.00 54.69           O  
HETATM 3043  C   MAN A   1      13.326 -20.948 -24.548  1.00  0.00           C  
HETATM 3044  C   MAN A   1      12.129 -20.378 -23.735  1.00  0.00           C  
HETATM 3045  C   MAN A   1      10.773 -20.725 -24.376  1.00  0.00           C  
HETATM 3046  C   MAN A   1      10.591 -22.263 -24.521  1.00  0.00           C  
HETATM 3047  C   MAN A   1      12.900 -22.162 -25.412  1.00  0.00           C  
HETATM 3048  C   MAN A   1       4.723 -29.619 -31.648  1.00  0.00           C  
HETATM 3049  C   MAN A   1       5.396 -29.608 -32.979  1.00  0.00           C  
HETATM 3050  O   MAN A   1      11.859 -22.938 -24.724  1.00  0.00           O  
HETATM 3051  O   MAN A   1       4.091 -28.332 -31.452  1.00  0.00           O  
HETATM 3052  C01 MAN A   1       2.430 -24.690 -24.819  1.00 20.00           C  
HETATM 3053  C01 MAN A   1       2.750 -28.117 -31.848  1.00  0.00           C  
HETATM 3054  O01 MAN A   1       3.802 -26.040 -28.126  1.00 20.00           O  
HETATM 3055  C02 MAN A   1       3.778 -25.391 -24.942  1.00 20.00           C  
HETATM 3056  C02 MAN A   1       3.822 -30.870 -31.699  1.00  0.00           C  
HETATM 3057  C2  MAN A   1      14.111 -23.045 -25.760  1.00  0.00           C  
HETATM 3058  O02 MAN A   1       5.759 -25.743 -31.251  1.00 20.00           O  
HETATM 3059  O2  MAN A   1      13.970 -19.952 -25.359  1.00  0.00           O  
HETATM 3060  O2  MAN A   1      12.172 -20.835 -22.384  1.00  0.00           O  
HETATM 3061  O2  MAN A   1       9.723 -20.079 -23.658  1.00  0.00           O  
HETATM 3062  O2  MAN A   1       0.472 -29.186 -31.356  1.00  0.00           O  
HETATM 3063  C03 MAN A   1       4.555 -25.138 -23.630  1.00 20.00           C  
HETATM 3064  C03 MAN A   1       2.359 -30.642 -32.143  1.00  0.00           C  
HETATM 3065  O03 MAN A   1       4.453 -24.872 -26.084  1.00 20.00           O  
HETATM 3066  O3  MAN A   1       6.287 -28.530 -33.066  1.00  0.00           O  
HETATM 3067  C04 MAN A   1       3.704 -25.511 -22.380  1.00 20.00           C  
HETATM 3068  C04 MAN A   1       1.899 -29.368 -31.415  1.00  0.00           C  
HETATM 3069  O04 MAN A   1       7.359 -26.994 -28.723  1.00 20.00           O  
HETATM 3070  C05 MAN A   1       7.174 -21.474 -26.069  1.00 20.00           C  
HETATM 3071  O05 MAN A   1       3.799 -31.365 -30.364  1.00  0.00           O  
HETATM 3072  C06 MAN A   1       7.341 -21.866 -27.571  1.00 20.00           C  
HETATM 3073  O06 MAN A   1       2.432 -26.113 -22.774  1.00 20.00           O  
HETATM 3074  O06 MAN A   1       2.232 -30.583 -33.561  1.00  0.00           O  
HETATM 3075  C07 MAN A   1       8.283 -24.119 -26.812  1.00 20.00           C  
HETATM 3076  C08 MAN A   1       7.343 -22.632 -25.069  1.00 20.00           C  
HETATM 3077  O08 MAN A   1       0.679 -26.264 -24.319  1.00 20.00           O  
HETATM 3078  C09 MAN A   1       4.899 -25.789 -27.107  1.00 20.00           C  
HETATM 3079  O09 MAN A   1       5.767 -25.863 -23.620  1.00 20.00           O  
HETATM 3080  C10 MAN A   1       4.085 -25.579 -29.488  1.00 20.00           C  
HETATM 3081  C11 MAN A   1       5.445 -26.141 -29.934  1.00 20.00           C  
HETATM 3082 O011 MAN A   1       2.586 -23.309 -24.557  1.00 20.00           O2+
HETATM 3083 O011 MAN A   1       2.219 -26.783 -31.302  1.00  0.00           O  
HETATM 3084  O11 MAN A   1       8.005 -23.165 -27.862  1.00 20.00           O  
HETATM 3085  C12 MAN A   1       6.631 -25.813 -29.005  1.00 20.00           C  
HETATM 3086  C13 MAN A   1       2.893 -25.550 -30.509  1.00 20.00           C  
HETATM 3087  O13 MAN A   1       7.511 -22.176 -23.725  1.00 20.00           O  
HETATM 3088  C14 MAN A   1       1.600 -25.361 -23.718  1.00 20.00           C  
HETATM 3089  C15 MAN A   1       3.401 -24.369 -21.394  1.00 20.00           C  
HETATM 3090  O15 MAN A   1       5.855 -20.928 -25.933  1.00 20.00           O  
HETATM 3091  C16 MAN A   1       8.096 -20.701 -28.251  1.00 20.00           C  
HETATM 3092  C17 MAN A   1       6.154 -25.145 -27.714  1.00 20.00           C  
HETATM 3093  C18 MAN A   1       8.586 -23.428 -25.485  1.00 20.00           C  
HETATM 3094  O22 MAN A   1      13.760 -23.990 -26.756  1.00  0.00           O  
HETATM 3095  O25 MAN A   1       4.448 -23.441 -21.241  1.00 20.00           O  
HETATM 3096  O30 MAN A   1       7.185 -25.052 -26.668  1.00 20.00           O  
HETATM 3097 O162 MAN A   1       7.455 -19.816 -28.251  1.00 20.00           O  
HETATM 3098 O182 MAN A   1       9.780 -22.559 -25.668  1.00 20.00           O  
HETATM 3099  H   MAN A   1      14.057 -21.305 -23.815  1.00  0.00           H  
HETATM 3100  H1  MAN A   1       4.542 -29.473 -33.601  1.00  0.00           H  
HETATM 3101  H1  MAN A   1       5.483 -29.724 -30.873  1.00  0.00           H  
HETATM 3102  H1  MAN A   1      12.201 -19.297 -23.700  1.00  0.00           H  
HETATM 3103  H1  MAN A   1      10.758 -20.324 -25.389  1.00  0.00           H  
HETATM 3104  H1  MAN A   1      12.457 -21.803 -26.343  1.00  0.00           H  
HETATM 3105  H2  MAN A   1       5.892 -30.542 -33.232  1.00  0.00           H  
HETATM 3106  H2  MAN A   1      13.798 -19.063 -25.006  1.00  0.00           H  
HETATM 3107  H2  MAN A   1      12.828 -20.332 -21.891  1.00  0.00           H  
HETATM 3108  H2  MAN A   1       9.715 -20.444 -22.764  1.00  0.00           H  
HETATM 3109  H2  MAN A   1      10.141 -22.700 -23.641  1.00  0.00           H  
HETATM 3110  H3  MAN A   1       5.765 -27.723 -33.106  1.00  0.00           H  
HETATM 3111  H01 MAN A   1       1.896 -24.780 -25.764  1.00 20.00           H  
HETATM 3112  H01 MAN A   1       2.411 -27.418 -32.852  1.00  0.00           H  
HETATM 3113  H01 MAN A   1       4.828 -31.703 -31.968  1.00  0.00           H  
HETATM 3114  H02 MAN A   1       3.623 -26.461 -25.093  1.00 20.00           H  
HETATM 3115  H02 MAN A   1       2.112 -31.927 -32.970  1.00  0.00           H  
HETATM 3116  H03 MAN A   1       5.855 -24.788 -31.266  1.00 20.00           H  
HETATM 3117  H03 MAN A   1       2.687 -29.632 -29.759  1.00  0.00           H  
HETATM 3118  H04 MAN A   1       4.816 -24.081 -23.594  1.00 20.00           H  
HETATM 3119  H05 MAN A   1       4.229 -26.289 -21.824  1.00 20.00           H  
HETATM 3120  H06 MAN A   1       7.701 -27.345 -29.548  1.00 20.00           H  
HETATM 3121  H07 MAN A   1       9.154 -24.672 -27.117  1.00 20.00           H  
HETATM 3122  H07 MAN A   1       7.942 -20.729 -25.807  1.00 20.00           H  
HETATM 3123  H08 MAN A   1       6.346 -21.957 -28.016  1.00 20.00           H  
HETATM 3124  H10 MAN A   1       3.159 -24.797 -20.421  1.00 20.00           H  
HETATM 3125  H11 MAN A   1       6.451 -23.267 -25.130  1.00 20.00           H  
HETATM 3126  H13 MAN A   1       5.154 -26.734 -26.645  1.00 20.00           H  
HETATM 3127  H14 MAN A   1       6.265 -25.605 -22.839  1.00 20.00           H  
HETATM 3128  H15 MAN A   1       5.834 -20.376 -25.137  1.00 20.00           H  
HETATM 3129  H15 MAN A   1       4.257 -24.522 -29.322  1.00 20.00           H  
HETATM 3130  H17 MAN A   1       5.341 -27.209 -29.892  1.00 20.00           H  
HETATM 3131  H18 MAN A   1       8.798 -24.186 -24.725  1.00 20.00           H  
HETATM 3132  H18 MAN A   1       7.309 -25.123 -29.505  1.00 20.00           H  
HETATM 3133  H19 MAN A   1       4.541 -30.936 -29.892  1.00  0.00           H  
HETATM 3134  H20 MAN A   1       1.309 -30.796 -33.809  1.00  0.00           H  
HETATM 3135  H21 MAN A   1      14.903 -22.421 -26.168  1.00  0.00           H  
HETATM 3136  H21 MAN A   1       0.045 -29.742 -32.037  1.00  0.00           H  
HETATM 3137  H22 MAN A   1       6.670 -21.872 -23.366  1.00 20.00           H  
HETATM 3138  H22 MAN A   1      14.428 -24.683 -26.835  1.00  0.00           H  
HETATM 3139  H23 MAN A   1       1.030 -24.625 -23.166  1.00 20.00           H  
HETATM 3140  H23 MAN A   1      14.477 -23.529 -24.847  1.00  0.00           H  
HETATM 3141  H25 MAN A   1       4.060 -22.567 -21.347  1.00 20.00           H  
HETATM 3142  H26 MAN A   1       2.524 -23.826 -21.739  1.00 20.00           H  
HETATM 3143  H28 MAN A   1       8.395 -20.868 -29.143  1.00 20.00           H  
HETATM 3144 H011 MAN A   1       3.108 -22.908 -25.256  1.00 20.00           H  
HETATM 3145 H012 MAN A   1       1.722 -22.891 -24.523  1.00 20.00           H  
HETATM 3146 H013 MAN A   1       3.033 -23.188 -23.716  1.00 20.00           H  
HETATM 3147 H083 MAN A   1       0.022 -26.553 -23.666  1.00 20.00           H  
HETATM 3148 H131 MAN A   1       3.299 -24.983 -31.342  1.00 20.00           H  
HETATM 3149 H132 MAN A   1       2.072 -25.022 -30.032  1.00 20.00           H  
HETATM 3150 H161 MAN A   1       8.995 -20.505 -27.673  1.00 20.00           H  
HETATM 3151 H162 MAN A   1       7.941 -19.106 -28.677  1.00 20.00           H  
HETATM 3152 H171 MAN A   1       5.873 -24.120 -27.947  1.00 20.00           H  
HETATM 3153  PA  GDM A   2      -2.152 -27.210 -27.601  1.00  0.00           P1+
HETATM 3154  PB  GDM A   2       0.278 -27.124 -28.464  1.00  0.00           P1+
HETATM 3155  C5' GDM A   2      -4.272 -28.286 -28.648  1.00  0.00           C  
HETATM 3156  O5' GDM A   2      -3.567 -27.834 -27.495  1.00  0.00           O  
HETATM 3157  C4' GDM A   2      -5.089 -27.159 -29.303  1.00  0.00           C  
HETATM 3158  O4' GDM A   2      -5.958 -27.699 -30.281  1.00  0.00           O  
HETATM 3159  C3' GDM A   2      -5.984 -26.375 -28.340  1.00  0.00           C  
HETATM 3160  O3' GDM A   2      -5.417 -25.140 -28.046  1.00  0.00           O  
HETATM 3161  C2' GDM A   2      -7.311 -26.220 -29.107  1.00  0.00           C  
HETATM 3162  O2' GDM A   2      -7.289 -24.970 -29.821  1.00  0.00           O  
HETATM 3163  C1' GDM A   2      -7.375 -27.447 -30.028  1.00  0.00           C  
HETATM 3164  N1  GDM A   2     -10.635 -31.807 -30.442  1.00  0.00           N  
HETATM 3165  O1A GDM A   2      -1.674 -26.681 -26.285  1.00  0.00           O1-
HETATM 3166  C2  GDM A   2     -10.934 -30.606 -31.111  1.00  0.00           C  
HETATM 3167  N2  GDM A   2     -12.050 -29.971 -30.513  1.00  0.00           N1+
HETATM 3168  O2A GDM A   2      -2.254 -25.753 -27.884  1.00  0.00           O1-
HETATM 3169  N3  GDM A   2      -9.797 -29.683 -31.110  1.00  0.00           N  
HETATM 3170  O3A GDM A   2      -1.048 -27.858 -28.408  1.00  0.00           O  
HETATM 3171  O3B GDM A   2       0.114 -25.652 -28.697  1.00  0.00           O1-
HETATM 3172  C4  GDM A   2      -9.021 -29.582 -29.933  1.00  0.00           C  
HETATM 3173  C5  GDM A   2      -9.103 -30.580 -29.020  1.00  0.00           C  
HETATM 3174  C6  GDM A   2      -9.830 -31.789 -29.356  1.00  0.00           C  
HETATM 3175  O6  GDM A   2      -9.760 -32.842 -28.746  1.00  0.00           O  
HETATM 3176  N7  GDM A   2      -8.360 -30.246 -27.919  1.00  0.00           N  
HETATM 3177  C8  GDM A   2      -7.780 -29.133 -28.190  1.00  0.00           C  
HETATM 3178  N9  GDM A   2      -8.094 -28.666 -29.443  1.00  0.00           N  
HETATM 3179 O011 GDM A   2       1.518 -27.715 -29.139  1.00  0.00           O  
HETATM 3180  HB2 GDM A   2       0.656 -26.605 -27.106  1.00  0.00           O1-
HETATM 3181  H2  GDM A   2     -11.165 -30.865 -32.144  1.00  0.00           H  
HETATM 3182  H8  GDM A   2      -7.118 -28.620 -27.508  1.00  0.00           H  
HETATM 3183  H1' GDM A   2      -7.973 -27.260 -30.920  1.00  0.00           H  
HETATM 3184  H09 GDM A   2      -5.717 -24.597 -28.806  1.00  0.00           H  
HETATM 3185  H11 GDM A   2      -7.381 -25.054 -30.789  1.00  0.00           H  
HETATM 3186  H2' GDM A   2      -8.197 -26.187 -28.473  1.00  0.00           H  
HETATM 3187  H15 GDM A   2     -11.376 -32.529 -30.368  1.00  0.00           H  
HETATM 3188  H17 GDM A   2     -11.904 -28.982 -30.363  1.00  0.00           H  
HETATM 3189  H18 GDM A   2     -12.880 -30.060 -31.063  1.00  0.00           H  
HETATM 3190  H21 GDM A   2     -12.322 -30.457 -29.652  1.00  0.00           H  
HETATM 3191  H3' GDM A   2      -6.121 -26.874 -27.381  1.00  0.00           H  
HETATM 3192  H22 GDM A   2      -9.236 -29.821 -31.972  1.00  0.00           H  
HETATM 3193  H4' GDM A   2      -4.339 -26.482 -29.712  1.00  0.00           H  
HETATM 3194 H011 GDM A   2       2.229 -27.076 -29.050  1.00  0.00           H  
HETATM 3195 H5'1 GDM A   2      -3.553 -28.667 -29.373  1.00  0.00           H  
HETATM 3196 H5'2 GDM A   2      -4.950 -29.087 -28.354  1.00  0.00           H  
HETATM 3197 MN1   MN C   1      -0.597 -24.860 -26.799  1.00 92.73          MN2+
HETATM 3198 MN2   MN C   1      -0.597 -24.860 -26.799  1.00  0.00          MN2+
HETATM 3199 MN3   MN C   1      -0.597 -24.860 -26.799  1.00  0.00          MN2+
HETATM 3200 MN4   MN C   1      -0.597 -24.860 -26.799  1.00  0.00          MN2+
CONECT 1170 2932
CONECT 1804 2993
CONECT 2932 1170 2933 2940
CONECT 2933 2932 2934 2935
CONECT 2934 2933 2943
CONECT 2935 2933 2936 2937
CONECT 2936 2935
CONECT 2937 2935 2938 2939
CONECT 2938 2937 2946
CONECT 2939 2937 2940 2941
CONECT 2940 2932 2939
CONECT 2941 2939 2942
CONECT 2942 2941
CONECT 2943 2934 2944 2945
CONECT 2944 2943
CONECT 2945 2943
CONECT 2946 2938 2947 2954
CONECT 2947 2946 2948 2949
CONECT 2948 2947 2957
CONECT 2949 2947 2950 2951
CONECT 2950 2949
CONECT 2951 2949 2952 2953
CONECT 2952 2951 2960
CONECT 2953 2951 2954 2955
CONECT 2954 2946 2953
CONECT 2955 2953 2956
CONECT 2956 2955
CONECT 2957 2948 2958 2959
CONECT 2958 2957
CONECT 2959 2957
CONECT 2960 2952 2961 2968
CONECT 2961 2960 2962 2963
CONECT 2962 2961
CONECT 2963 2961 2964 2965
CONECT 2964 2963 2971
CONECT 2965 2963 2966 2967
CONECT 2966 2965
CONECT 2967 2965 2968 2969
CONECT 2968 2960 2967
CONECT 2969 2967 2970
CONECT 2970 2969
CONECT 2971 2964 2972 2979
CONECT 2972 2971 2973 2974
CONECT 2973 2972 2982
CONECT 2974 2972 2975 2976
CONECT 2975 2974
CONECT 2976 2974 2977 2978
CONECT 2977 2976
CONECT 2978 2976 2979 2980
CONECT 2979 2971 2978
CONECT 2980 2978 2981
CONECT 2981 2980
CONECT 2982 2973 2983 2990
CONECT 2983 2982 2984 2985
CONECT 2984 2983
CONECT 2985 2983 2986 2987
CONECT 2986 2985
CONECT 2987 2985 2988 2989
CONECT 2988 2987
CONECT 2989 2987 2990 2991
CONECT 2990 2982 2989
CONECT 2991 2989 2992
CONECT 2992 2991
CONECT 2993 1804 2994 3001
CONECT 2994 2993 2995 2996
CONECT 2995 2994 3004
CONECT 2996 2994 2997 2998
CONECT 2997 2996
CONECT 2998 2996 2999 3000
CONECT 2999 2998 3007
CONECT 3000 2998 3001 3002
CONECT 3001 2993 3000
CONECT 3002 3000 3003
CONECT 3003 3002
CONECT 3004 2995 3005 3006
CONECT 3005 3004
CONECT 3006 3004
CONECT 3007 2999 3008 3015
CONECT 3008 3007 3009 3010
CONECT 3009 3008 3018
CONECT 3010 3008 3011 3012
CONECT 3011 3010
CONECT 3012 3010 3013 3014
CONECT 3013 3012 3021
CONECT 3014 3012 3015 3016
CONECT 3015 3007 3014
CONECT 3016 3014 3017
CONECT 3017 3016
CONECT 3018 3009 3019 3020
CONECT 3019 3018
CONECT 3020 3018
CONECT 3021 3013 3022 3029
CONECT 3022 3021 3023 3024
CONECT 3023 3022
CONECT 3024 3022 3025 3026
CONECT 3025 3024 3032
CONECT 3026 3024 3027 3028
CONECT 3027 3026
CONECT 3028 3026 3029 3030
CONECT 3029 3021 3028
CONECT 3030 3028 3031
CONECT 3031 3030
CONECT 3032 3025 3033 3040
CONECT 3033 3032 3034 3035
CONECT 3034 3033
CONECT 3035 3033 3036 3037
CONECT 3036 3035
CONECT 3037 3035 3038 3039
CONECT 3038 3037
CONECT 3039 3037 3040 3041
CONECT 3040 3032 3039
CONECT 3041 3039 3042
CONECT 3042 3041
CONECT 3043 3044 3047 3059 3099
CONECT 3044 3043 3045 3060 3102
CONECT 3045 3044 3046 3061 3103
CONECT 3046 3045 3050 3109 3098
CONECT 3047 3043 3057 3104 3050
CONECT 3048 3049 3051 3056 3101
CONECT 3049 3048 3066 3100 3105
CONECT 3050 3046 3047
CONECT 3051 3048 3053
CONECT 3052 3055 3082 3088 3111
CONECT 3053 3051 3068 3083 3112
CONECT 3054 3078 3080
CONECT 3055 3052 3063 3065 3114
CONECT 3056 3048 3064 3071 3113
CONECT 3057 3047 3094 3135 3140
CONECT 3058 3081 3116
CONECT 3059 3043 3106
CONECT 3060 3044 3107
CONECT 3061 3045 3108
CONECT 3062 3068 3136
CONECT 3063 3055 3067 3079 3118
CONECT 3064 3056 3068 3074 3115
CONECT 3065 3055 3078
CONECT 3066 3049 3110
CONECT 3067 3063 3073 3089 3119
CONECT 3068 3053 3062 3064 3117
CONECT 3069 3085 3120
CONECT 3070 3072 3076 3090 3122
CONECT 3071 3056 3133
CONECT 3072 3070 3084 3091 3123
CONECT 3073 3067 3088
CONECT 3074 3064 3134
CONECT 3075 3084 3093 3121 3096
CONECT 3076 3070 3087 3093 3125
CONECT 3077 3088 3147
CONECT 3078 3054 3065 3092 3126
CONECT 3079 3063 3127
CONECT 3080 3054 3081 3086 3129
CONECT 3081 3058 3080 3085 3130
CONECT 3082 3052 3144 3145 3146
CONECT 3083 3053 3086
CONECT 3084 3072 3075
CONECT 3085 3069 3081 3092 3132
CONECT 3086 3080 3083 3148 3149
CONECT 3087 3076 3137
CONECT 3088 3052 3073 3077 3139
CONECT 3089 3067 3095 3124 3142
CONECT 3090 3070 3128
CONECT 3091 3072 3097 3143 3150
CONECT 3092 3078 3085 3096 3152
CONECT 3093 3075 3076 3098 3131
CONECT 3094 3057 3138
CONECT 3095 3089 3141
CONECT 3096 3092 3075
CONECT 3097 3091 3151
CONECT 3098 3093 3046
CONECT 3099 3043
CONECT 3100 3049
CONECT 3101 3048
CONECT 3102 3044
CONECT 3103 3045
CONECT 3104 3047
CONECT 3105 3049
CONECT 3106 3059
CONECT 3107 3060
CONECT 3108 3061
CONECT 3109 3046
CONECT 3110 3066
CONECT 3111 3052
CONECT 3112 3053
CONECT 3113 3056
CONECT 3114 3055
CONECT 3115 3064
CONECT 3116 3058
CONECT 3117 3068
CONECT 3118 3063
CONECT 3119 3067
CONECT 3120 3069
CONECT 3121 3075
CONECT 3122 3070
CONECT 3123 3072
CONECT 3124 3089
CONECT 3125 3076
CONECT 3126 3078
CONECT 3127 3079
CONECT 3128 3090
CONECT 3129 3080
CONECT 3130 3081
CONECT 3131 3093
CONECT 3132 3085
CONECT 3133 3071
CONECT 3134 3074
CONECT 3135 3057
CONECT 3136 3062
CONECT 3137 3087
CONECT 3138 3094
CONECT 3139 3088
CONECT 3140 3057
CONECT 3141 3095
CONECT 3142 3089
CONECT 3143 3091
CONECT 3144 3082
CONECT 3145 3082
CONECT 3146 3082
CONECT 3147 3077
CONECT 3148 3086
CONECT 3149 3086
CONECT 3150 3091
CONECT 3151 3097
CONECT 3152 3092
CONECT 3153 3156 3165 3168 3170
CONECT 3154 3170 3171 3179 3180
CONECT 3155 3156 3157 3195 3196
CONECT 3156 3153 3155
CONECT 3157 3155 3158 3159 3193
CONECT 3158 3157 3163
CONECT 3159 3157 3160 3161 3191
CONECT 3160 3159 3184
CONECT 3161 3159 3162 3163 3186
CONECT 3162 3161 3185
CONECT 3163 3158 3161 3178 3183
CONECT 3164 3166 3174 3187
CONECT 3165 3153
CONECT 3166 3164 3167 3169 3181
CONECT 3167 3166 3188 3189 3190
CONECT 3168 3153
CONECT 3169 3166 3172 3192
CONECT 3170 3153 3154
CONECT 3171 3154
CONECT 3172 3169 3173 3178
CONECT 3173 3172 3174 3176
CONECT 3174 3164 3173 3175
CONECT 3175 3174
CONECT 3176 3173 3177
CONECT 3177 3176 3178 3182
CONECT 3178 3163 3172 3177
CONECT 3179 3154 3194
CONECT 3180 3154
CONECT 3181 3166
CONECT 3182 3177
CONECT 3183 3163
CONECT 3184 3160
CONECT 3185 3162
CONECT 3186 3161
CONECT 3187 3164
CONECT 3188 3167
CONECT 3189 3167
CONECT 3190 3167
CONECT 3191 3159
CONECT 3192 3169
CONECT 3193 3157
CONECT 3194 3179
CONECT 3195 3155
CONECT 3196 3155
END
